# Supplementary material for: Crystal structure of 3,4-di­meth­oxy­phenol
Source: Acta Crystallogr E Crystallogr Commun. 2015 Dec 6;71(Pt 12):o1019. doi: 10.1107/S2056989015022860 (PMC4719955; doi:10.1107/S2056989015022860)
Supplement: Supplementary file 1 [file e-71-o1019-sup1.cif]

##############################################################################
#                                                                            #
# This CIF contains the data in a paper accepted for publication in          #
# Acta Crystallographica Section E. It conforms to the requirements of       #
# Notes for Authors for Acta Crystallographica Section E, and has been       #
# peer reviewed under the auspices of the IUCr Commission on Journals.       #
#                                                                            #
# Full details of the Crystallographic Information File format               #
# are given in the paper "The Crystallographic Information File (CIF):       #
# a New Standard Archive File for Crystallography" by S. R. Hall, F. H.      #
# Allen and I. D. Brown [Acta Cryst. (1991), A47, 655-685].                  #
#                                                                            #
# The current version of the core CIF dictionary is obtainable from          #
# ftp://ftp.iucr.org/pub/cif_core.dic.                                       #
#                                                                            #
# Software is freely available for graphical display of the structure(s)     #
# in this CIF. For information consult the CIF software page                 #
# http://www.iucr.org/resources/cif/software.                                #
#                                                                            #
# This file may be used for bona fide research purposes within the           #
# scientific community so long as proper attribution is given to the journal # 
# article from which it was obtained.                                        #
#                                                                            #
##############################################################################
data_I
_database_code_depnum_ccdc_archive 'CCDC 1439495'
_audit_creation_method
;
Olex2 1.2
(compiled 2015.09.30 svn.r3233 for OlexSys, GUI svn.r5103)
;
_journal_date_recd_electronic     2015-11-20
_journal_date_accepted     2015-11-29
_journal_name_full     'Acta Crystallographica, Section E'
_journal_year     2015
_journal_volume     71
_journal_issue     12
_journal_page_first     o1019
_journal_page_last     o1019
_journal_paper_category     HO
_journal_paper_doi     10.1107/S2056989015022860
_journal_coeditor_code     FF2145
_publ_contact_author_name     'David R. Manke'
_publ_contact_author_address
;
Department of Chemistry and Biochemistry
University of Massachusetts Dartmouth
285 Old Westport Road
North Dartmouth, MA 02747,
USA
;
_publ_contact_author_email     'dmanke@umassd.edu'
_publ_contact_author_fax     ?
_publ_contact_author_phone     '(508)910-6554'
_publ_section_title
;
Crystal structure of 3,4-dimethoxyphenol
;
loop_
    _publ_author_name
    _publ_author_footnote
    _publ_author_address
    'Mills-Robles, Heather A.' .
;
Department of Science & Math
Massasoit Community College
1 Massasoit Boulevard
Brockton, MA 02302
USA
;
    'Desikan, Vasumathi' .
;
Department of Science & Math
Massasoit Community College
1 Massasoit Boulevard
Brockton, MA 02302
USA
;
    'Golen, James A.' .
;
Department of Chemistry and Biochemistry
University of Massachusetts Dartmouth
285 Old Westport Road
North Dartmouth, MA 02747,
USA
;
    'Manke, David R.' .
;
Department of Chemistry and Biochemistry
University of Massachusetts Dartmouth
285 Old Westport Road
North Dartmouth, MA 02747,
USA
;
_chemical_name_systematic
;
3,4-Dimethoxyphenol
;
_chemical_name_common     ?
_chemical_formula_moiety     'C8 H10 O3'
_chemical_formula_sum     'C8 H10 O3'
_chemical_formula_iupac     'C8 H10 O3'
_chemical_formula_weight     154.16
_chemical_melting_point     ?
_symmetry_space_group_name_hall     '-P 2ac 2ab'
_shelx_space_group_comment
;
The symmetry employed for this shelxl refinement is uniquely defined
by the following loop, which should always be used as a source of
symmetry information in preference to the above space-group names.
They are only intended as comments.
;
_space_group_crystal_system     orthorhombic
_space_group_name_H-M_alt     'P b c a'
_space_group_name_Hall     '-P 2ac 2ab'
loop_
    _space_group_symop_operation_xyz
    'x, y, z'
    '-x+1/2, -y, z+1/2'
    '-x, y+1/2, -z+1/2'
    'x+1/2, -y+1/2, -z'
    '-x, -y, -z'
    'x-1/2, y, -z-1/2'
    'x, -y-1/2, z-1/2'
    '-x-1/2, y-1/2, z'
_cell_length_a     8.7477(4)
_cell_length_b     13.8218(7)
_cell_length_c     26.6422(13)
_cell_angle_alpha     90
_cell_angle_beta     90
_cell_angle_gamma     90
_cell_volume     3221.3(3)
_cell_formula_units_Z     16
_cell_measurement_reflns_used     9890
_cell_measurement_theta_min     2.95
_cell_measurement_theta_max     28.26
_cell_measurement_temperature     120(2)
_exptl_crystal_description     'block'
_exptl_crystal_colour     brown
_exptl_crystal_size_max     0.5
_exptl_crystal_size_mid     0.4
_exptl_crystal_size_min     0.4
_exptl_crystal_density_diffrn     1.271
_exptl_crystal_density_meas     ?
_exptl_crystal_density_method     ?
_exptl_crystal_F_000     1312
_exptl_absorpt_coefficient_mu     0.097
_exptl_absorpt_correction_type     multi-scan
_exptl_absorpt_process_details
;
(SADABS; Bruker, 2014)
;
_shelx_estimated_absorpt_T_min     0.953
_shelx_estimated_absorpt_T_max     0.962
_exptl_absorpt_correction_T_min     0.7003
_exptl_absorpt_correction_T_max     0.7457
_exptl_special_details
;
Absorption correction:
SADABS-2014/4 (Bruker,2014/4) was used for absorption correction.
wR2(int) was 0.0791 before and 0.0531 after correction.
The Ratio of minimum to maximum transmission is 0.9391.
The \l/2 correction factor is 0.00150.
;
_diffrn_ambient_temperature     120.02
_diffrn_radiation_type     MoK\a
_diffrn_radiation_wavelength     0.71073
_diffrn_radiation_monochromator     TRIUMPH
_diffrn_measurement_device_type     'Bruker Venture D8 CMOS'
_diffrn_measurement_method     '\f and \w scans'
_diffrn_detector_area_resol_mean     ?
_diffrn_reflns_number     29914
_diffrn_reflns_av_R_equivalents     0.0317
_diffrn_reflns_theta_min     2.860
_diffrn_reflns_theta_max     28.355
_diffrn_reflns_theta_full     26.000
_diffrn_measured_fraction_theta_max     0.991
_diffrn_measured_fraction_theta_full     0.996
_diffrn_reflns_limit_h_min     -11
_diffrn_reflns_limit_h_max     10
_diffrn_reflns_limit_k_min     -18
_diffrn_reflns_limit_k_max     18
_diffrn_reflns_limit_l_min     -35
_diffrn_reflns_limit_l_max     34
_diffrn_standards_number     0
_refine_special_details     ?
_reflns_number_total     3996
_reflns_number_gt     3360
_reflns_threshold_expression     'I > 2\s(I)'
_refine_ls_structure_factor_coef     Fsqd
_refine_ls_matrix_type     full
_refine_ls_R_factor_all     0.0514
_refine_ls_R_factor_gt     0.0423
_refine_ls_wR_factor_gt     0.1095
_refine_ls_wR_factor_ref     0.1156
_refine_ls_goodness_of_fit_ref     1.042
_refine_ls_restrained_S_all     1.042
_refine_ls_number_reflns     3996
_refine_ls_number_parameters     205
_refine_ls_number_restraints     2
_refine_ls_hydrogen_treatment     mixed
_refine_ls_weighting_scheme     calc
_refine_ls_weighting_details
              'w=1/[\s^2^(Fo^2^)+(0.0552P)^2^+1.1413P] where P=(Fo^2^+2Fc^2^)/3'
_atom_sites_solution_hydrogens     mixed
_atom_sites_solution_primary     ?
_atom_sites_solution_secondary     ?
_refine_ls_shift/su_max     0.001
_refine_ls_shift/su_mean     0.000
_refine_diff_density_max     0.250
_refine_diff_density_min     -0.252
_refine_ls_extinction_method     none
_refine_ls_extinction_coef     .
loop_
    _atom_type_symbol
    _atom_type_description
    _atom_type_scat_dispersion_real
    _atom_type_scat_dispersion_imag
    _atom_type_scat_source
    'C' 'C' 0.0033 0.0016
                         'International Tables Vol C Tables 4.2.6.8 and 6.1.1.4'
    'H' 'H' 0.0000 0.0000
                         'International Tables Vol C Tables 4.2.6.8 and 6.1.1.4'
    'O' 'O' 0.0106 0.0060
                         'International Tables Vol C Tables 4.2.6.8 and 6.1.1.4'
_computing_data_collection
;
APEX2 (Bruker, 2014)
;
_computing_cell_refinement
;
SAINT (Bruker, 2014)
;
_computing_data_reduction
;
SAINT (Bruker, 2014)
;
_computing_structure_solution
;
SHELXS97 (Sheldrick, 2008)
;
_computing_structure_refinement
;
SHELXL2014 (Sheldrick, 2015) and olex2.refine (Bourhis <i>et al.</i>,
2015)
;
_computing_molecular_graphics
;
<i>OLEX2</i> (Dolomanov <i>et al.</i>,  2009)
;
_computing_publication_material
;
<i>OLEX2</i> (Dolomanov <i>et al.</i>,  2009) and publCIF (Westrip,
2010)
;
loop_
    _atom_site_type_symbol
    _atom_site_label
    _atom_site_fract_x
    _atom_site_fract_y
    _atom_site_fract_z
    _atom_site_U_iso_or_equiv
    _atom_site_adp_type
    _atom_site_calc_flag
    _atom_site_occupancy
    _atom_site_disorder_assembly
    _atom_site_disorder_group
    O O1 0.31642(12) 0.55792(6) 0.46341(4) 0.0364(2) Uani d 1 . .
    H H1 0.2656(18) 0.6010(10) 0.4472(6) 0.055 Uiso d 1 . .
    O O2 0.41171(10) 0.21648(5) 0.45901(3) 0.0274(2) Uani d 1 . .
    O O3 0.23732(11) 0.19341(6) 0.38304(3) 0.0322(2) Uani d 1 . .
    C C1 0.29128(13) 0.46989(8) 0.44100(4) 0.0244(2) Uani d 1 . .
    C C2 0.36772(12) 0.39078(7) 0.46188(4) 0.0215(2) Uani d 1 . .
    H H2 0.4337 0.3994 0.4899 0.026 Uiso calc 1 . .
    C C3 0.34642(12) 0.29982(7) 0.44142(4) 0.0198(2) Uani d 1 . .
    C C4 0.25063(13) 0.28729(8) 0.39961(4) 0.0224(2) Uani d 1 . .
    C C5 0.17669(14) 0.36617(8) 0.37932(4) 0.0267(2) Uani d 1 . .
    H H5 0.1123 0.3579 0.3509 0.032 Uiso calc 1 . .
    C C6 0.19567(14) 0.45826(8) 0.40017(5) 0.0280(3) Uani d 1 . .
    H H6 0.1433 0.5123 0.3864 0.034 Uiso calc 1 . .
    C C7 0.49570(17) 0.22270(9) 0.50473(5) 0.0374(3) Uani d 1 . .
    H H7A 0.5365 0.1588 0.5133 0.056 Uiso calc 1 . .
    H H7B 0.5803 0.2685 0.5006 0.056 Uiso calc 1 . .
    H H7C 0.4280 0.2451 0.5317 0.056 Uiso calc 1 . .
    C C8 0.1208(2) 0.17531(11) 0.34658(6) 0.0538(5) Uani d 1 . .
    H H8A 0.1214 0.1066 0.3375 0.081 Uiso calc 1 . .
    H H8B 0.0209 0.1924 0.3607 0.081 Uiso calc 1 . .
    H H8C 0.1402 0.2145 0.3166 0.081 Uiso calc 1 . .
    O O4 0.27270(14) 0.84893(7) 0.72098(4) 0.0463(3) Uani d 1 . .
    H H4 0.319(2) 0.8911(12) 0.7029(7) 0.069 Uiso d 1 . .
    O O5 0.06921(10) 0.52789(6) 0.71498(3) 0.0313(2) Uani d 1 . .
    O O6 0.20065(12) 0.49211(7) 0.63132(3) 0.0370(2) Uani d 1 . .
    C C9 0.26184(15) 0.76288(9) 0.69618(5) 0.0313(3) Uani d 1 . .
    C C10 0.17021(14) 0.69220(9) 0.71881(5) 0.0288(3) Uani d 1 . .
    H H10 0.1198 0.7055 0.7496 0.035 Uiso calc 1 . .
    C C11 0.15354(13) 0.60291(8) 0.69608(4) 0.0250(2) Uani d 1 . .
    C C12 0.22572(14) 0.58329(9) 0.65010(4) 0.0278(3) Uani d 1 . .
    C C13 0.31638(15) 0.65389(10) 0.62848(5) 0.0337(3) Uani d 1 . .
    H H13 0.3660 0.6411 0.5975 0.040 Uiso calc 1 . .
    C C14 0.33589(15) 0.74365(10) 0.65161(5) 0.0346(3) Uani d 1 . .
    H H14 0.3998 0.7912 0.6367 0.042 Uiso calc 1 . .
    C C15 0.01260(18) 0.53863(10) 0.76497(5) 0.0403(3) Uani d 1 . .
    H H15A -0.0456 0.4808 0.7744 0.060 Uiso calc 1 . .
    H H15B 0.0986 0.5469 0.7881 0.060 Uiso calc 1 . .
    H H15C -0.0540 0.5955 0.7667 0.060 Uiso calc 1 . .
    C C16 0.2624(2) 0.47148(13) 0.58306(6) 0.0560(5) Uani d 1 . .
    H H16A 0.2374 0.4048 0.5737 0.084 Uiso calc 1 . .
    H H16B 0.2187 0.5161 0.5583 0.084 Uiso calc 1 . .
    H H16C 0.3737 0.4794 0.5839 0.084 Uiso calc 1 . .
loop_
    _atom_site_aniso_label
    _atom_site_aniso_U_11
    _atom_site_aniso_U_22
    _atom_site_aniso_U_33
    _atom_site_aniso_U_12
    _atom_site_aniso_U_13
    _atom_site_aniso_U_23
    O1 0.0473(6) 0.0169(4) 0.0450(5) 0.0030(4) -0.0158(4) -0.0031(4)
    O2 0.0317(4) 0.0177(4) 0.0326(4) 0.0028(3) -0.0104(3) 0.0003(3)
    O3 0.0436(5) 0.0208(4) 0.0322(4) -0.0027(4) -0.0134(4) -0.0036(3)
    C1 0.0267(5) 0.0170(5) 0.0295(6) -0.0015(4) -0.0012(4) 0.0002(4)
    C2 0.0210(5) 0.0201(5) 0.0234(5) -0.0016(4) -0.0024(4) 0.0003(4)
    C3 0.0189(5) 0.0179(5) 0.0227(5) 0.0003(4) 0.0007(4) 0.0030(4)
    C4 0.0248(5) 0.0195(5) 0.0229(5) -0.0038(4) -0.0008(4) 0.0002(4)
    C5 0.0282(6) 0.0260(5) 0.0260(5) -0.0040(5) -0.0078(4) 0.0042(4)
    C6 0.0292(6) 0.0212(5) 0.0337(6) 0.0008(4) -0.0067(5) 0.0070(4)
    C7 0.0450(7) 0.0256(6) 0.0416(7) 0.0050(5) -0.0209(6) 0.0027(5)
    C8 0.0796(12) 0.0334(7) 0.0484(9) -0.0055(8) -0.0363(8) -0.0082(6)
    O4 0.0618(7) 0.0258(5) 0.0513(6) -0.0033(5) 0.0108(5) 0.0018(4)
    O5 0.0317(4) 0.0287(4) 0.0335(5) -0.0021(3) 0.0081(4) 0.0079(3)
    O6 0.0491(6) 0.0340(5) 0.0279(4) -0.0052(4) 0.0066(4) -0.0012(4)
    C9 0.0318(6) 0.0236(5) 0.0385(6) 0.0032(5) 0.0006(5) 0.0063(5)
    C10 0.0289(6) 0.0269(6) 0.0306(6) 0.0062(5) 0.0052(5) 0.0065(4)
    C11 0.0207(5) 0.0261(5) 0.0283(6) 0.0021(4) 0.0008(4) 0.0097(4)
    C12 0.0277(6) 0.0288(6) 0.0269(6) 0.0013(5) 0.0000(4) 0.0056(5)
    C13 0.0346(7) 0.0366(6) 0.0300(6) 0.0012(5) 0.0094(5) 0.0081(5)
    C14 0.0313(6) 0.0311(6) 0.0413(7) -0.0012(5) 0.0077(5) 0.0124(5)
    C15 0.0448(8) 0.0339(6) 0.0421(7) 0.0050(6) 0.0214(6) 0.0106(6)
    C16 0.0853(13) 0.0480(9) 0.0348(7) -0.0094(9) 0.0195(8) -0.0073(7)
_geom_special_details
;
 All esds (except the esd in the dihedral angle between two l.s. planes)
 are estimated using the full covariance matrix.  The cell esds are taken
 into account individually in the estimation of esds in distances, angles
 and torsion angles; correlations between esds in cell parameters are only
 used when they are defined by crystal symmetry.  An approximate (isotropic)
 treatment of cell esds is used for estimating esds involving l.s. planes.
;
loop_
    _geom_bond_atom_site_label_1
    _geom_bond_atom_site_label_2
    _geom_bond_site_symmetry_2
    _geom_bond_distance
    _geom_bond_publ_flag
    O1 H1 . 0.859(5) ?
    O1 C1 . 1.3731(13) ?
    O2 C3 . 1.3684(12) ?
    O2 C7 . 1.4251(14) ?
    O3 C4 . 1.3754(13) ?
    O3 C8 . 1.4302(16) ?
    C1 C2 . 1.3971(15) ?
    C1 C6 . 1.3816(16) ?
    C2 H2 . 0.9500 ?
    C2 C3 . 1.3829(14) ?
    C3 C4 . 1.4048(15) ?
    C4 C5 . 1.3781(16) ?
    C5 H5 . 0.9500 ?
    C5 C6 . 1.3986(16) ?
    C6 H6 . 0.9500 ?
    C7 H7A . 0.9800 ?
    C7 H7B . 0.9800 ?
    C7 H7C . 0.9800 ?
    C8 H8A . 0.9800 ?
    C8 H8B . 0.9800 ?
    C8 H8C . 0.9800 ?
    O4 H4 . 0.860(5) ?
    O4 C9 . 1.3638(16) ?
    O5 C11 . 1.3686(14) ?
    O5 C15 . 1.4285(15) ?
    O6 C12 . 1.3735(15) ?
    O6 C16 . 1.4236(17) ?
    C9 C10 . 1.4002(17) ?
    C9 C14 . 1.3786(18) ?
    C10 H10 . 0.9500 ?
    C10 C11 . 1.3824(17) ?
    C11 C12 . 1.4045(16) ?
    C12 C13 . 1.3831(17) ?
    C13 H13 . 0.9500 ?
    C13 C14 . 1.3957(19) ?
    C14 H14 . 0.9500 ?
    C15 H15A . 0.9800 ?
    C15 H15B . 0.9800 ?
    C15 H15C . 0.9800 ?
    C16 H16A . 0.9800 ?
    C16 H16B . 0.9800 ?
    C16 H16C . 0.9800 ?
loop_
    _geom_angle_atom_site_label_1
    _geom_angle_atom_site_label_2
    _geom_angle_atom_site_label_3
    _geom_angle_site_symmetry_1
    _geom_angle_site_symmetry_3
    _geom_angle
    _geom_angle_publ_flag
    C1 O1 H1 . . 108.2(13) ?
    C3 O2 C7 . . 117.19(9) ?
    C4 O3 C8 . . 116.31(10) ?
    O1 C1 C2 . . 116.34(10) ?
    O1 C1 C6 . . 122.85(10) ?
    C6 C1 C2 . . 120.81(10) ?
    C1 C2 H2 . . 120.3 ?
    C3 C2 C1 . . 119.35(10) ?
    C3 C2 H2 . . 120.3 ?
    O2 C3 C2 . . 125.04(9) ?
    O2 C3 C4 . . 114.63(9) ?
    C2 C3 C4 . . 120.33(9) ?
    O3 C4 C3 . . 114.92(9) ?
    O3 C4 C5 . . 125.51(10) ?
    C5 C4 C3 . . 119.56(10) ?
    C4 C5 H5 . . 119.7 ?
    C4 C5 C6 . . 120.57(10) ?
    C6 C5 H5 . . 119.7 ?
    C1 C6 C5 . . 119.37(10) ?
    C1 C6 H6 . . 120.3 ?
    C5 C6 H6 . . 120.3 ?
    O2 C7 H7A . . 109.5 ?
    O2 C7 H7B . . 109.5 ?
    O2 C7 H7C . . 109.5 ?
    H7A C7 H7B . . 109.5 ?
    H7A C7 H7C . . 109.5 ?
    H7B C7 H7C . . 109.5 ?
    O3 C8 H8A . . 109.5 ?
    O3 C8 H8B . . 109.5 ?
    O3 C8 H8C . . 109.5 ?
    H8A C8 H8B . . 109.5 ?
    H8A C8 H8C . . 109.5 ?
    H8B C8 H8C . . 109.5 ?
    C9 O4 H4 . . 110.7(14) ?
    C11 O5 C15 . . 116.82(10) ?
    C12 O6 C16 . . 116.88(11) ?
    O4 C9 C10 . . 116.09(11) ?
    O4 C9 C14 . . 123.55(12) ?
    C14 C9 C10 . . 120.35(12) ?
    C9 C10 H10 . . 120.2 ?
    C11 C10 C9 . . 119.65(11) ?
    C11 C10 H10 . . 120.2 ?
    O5 C11 C10 . . 124.89(11) ?
    O5 C11 C12 . . 114.65(10) ?
    C10 C11 C12 . . 120.47(11) ?
    O6 C12 C11 . . 115.02(10) ?
    O6 C12 C13 . . 125.96(11) ?
    C13 C12 C11 . . 119.00(11) ?
    C12 C13 H13 . . 119.6 ?
    C12 C13 C14 . . 120.89(12) ?
    C14 C13 H13 . . 119.6 ?
    C9 C14 C13 . . 119.62(11) ?
    C9 C14 H14 . . 120.2 ?
    C13 C14 H14 . . 120.2 ?
    O5 C15 H15A . . 109.5 ?
    O5 C15 H15B . . 109.5 ?
    O5 C15 H15C . . 109.5 ?
    H15A C15 H15B . . 109.5 ?
    H15A C15 H15C . . 109.5 ?
    H15B C15 H15C . . 109.5 ?
    O6 C16 H16A . . 109.5 ?
    O6 C16 H16B . . 109.5 ?
    O6 C16 H16C . . 109.5 ?
    H16A C16 H16B . . 109.5 ?
    H16A C16 H16C . . 109.5 ?
    H16B C16 H16C . . 109.5 ?
loop_
    _geom_torsion_atom_site_label_1
    _geom_torsion_atom_site_label_2
    _geom_torsion_atom_site_label_3
    _geom_torsion_atom_site_label_4
    _geom_torsion_site_symmetry_1
    _geom_torsion_site_symmetry_2
    _geom_torsion_site_symmetry_3
    _geom_torsion_site_symmetry_4
    _geom_torsion
    _geom_torsion_publ_flag
    O1 C1 C2 C3 . . . . 179.40(10) ?
    O1 C1 C6 C5 . . . . 179.69(11) ?
    O2 C3 C4 O3 . . . . 0.15(14) ?
    O2 C3 C4 C5 . . . . 178.86(10) ?
    O3 C4 C5 C6 . . . . 178.24(11) ?
    C1 C2 C3 O2 . . . . -178.48(10) ?
    C1 C2 C3 C4 . . . . 0.94(16) ?
    C2 C1 C6 C5 . . . . -0.61(18) ?
    C2 C3 C4 O3 . . . . -179.33(10) ?
    C2 C3 C4 C5 . . . . -0.62(16) ?
    C3 C4 C5 C6 . . . . -0.32(18) ?
    C4 C5 C6 C1 . . . . 0.93(18) ?
    C6 C1 C2 C3 . . . . -0.32(17) ?
    C7 O2 C3 C2 . . . . 6.52(16) ?
    C7 O2 C3 C4 . . . . -172.93(11) ?
    C8 O3 C4 C3 . . . . 169.24(12) ?
    C8 O3 C4 C5 . . . . -9.38(18) ?
    O4 C9 C10 C11 . . . . -179.88(11) ?
    O4 C9 C14 C13 . . . . -179.08(12) ?
    O5 C11 C12 O6 . . . . -0.06(15) ?
    O5 C11 C12 C13 . . . . -178.59(11) ?
    O6 C12 C13 C14 . . . . -178.68(12) ?
    C9 C10 C11 O5 . . . . 178.92(11) ?
    C9 C10 C11 C12 . . . . -1.08(17) ?
    C10 C9 C14 C13 . . . . 1.42(19) ?
    C10 C11 C12 O6 . . . . 179.94(11) ?
    C10 C11 C12 C13 . . . . 1.41(17) ?
    C11 C12 C13 C14 . . . . -0.32(19) ?
    C12 C13 C14 C9 . . . . -1.1(2) ?
    C14 C9 C10 C11 . . . . -0.34(19) ?
    C15 O5 C11 C10 . . . . -9.16(17) ?
    C15 O5 C11 C12 . . . . 170.84(11) ?
    C16 O6 C12 C11 . . . . 175.56(13) ?
    C16 O6 C12 C13 . . . . -6.0(2) ?
loop_
    _geom_hbond_atom_site_label_D
    _geom_hbond_atom_site_label_H
    _geom_hbond_atom_site_label_A
    _geom_hbond_site_symmetry_A
    _geom_hbond_distance_DH
    _geom_hbond_distance_HA
    _geom_hbond_distance_DA
    _geom_hbond_angle_DHA
    O1 H1 O2 8_665 0.859(5) 2.248(12) 2.9663(12) 141.1(16)
    O1 H1 O3 8_665 0.859(5) 2.134(11) 2.8834(13) 145.4(16)
    O4 H4 O5 8_665 0.860(5) 2.151(15) 2.8384(13) 136.6(18)
    O4 H4 O6 8_665 0.860(5) 2.369(13) 3.1107(14) 144.7(18)
_shelx_hkl_file
;
   3   0   0    0.00    0.50
  -3   0   0   -0.50    0.50
  -3   0   0   -0.10    0.50
  -4   0   0 1241.38   45.80
  -4   0   0 1236.58   45.80
   4   0   0 1195.08   45.60
   4   0   0 1276.67   45.70
  -5   0   0   -0.40    0.90
   5   0   0   -1.30    0.80
  -5   0   0    0.00    0.80
   5   0   0   -0.30    0.70
  -6   0   0   70.19    3.70
  -6   0   0   76.59    3.70
  -7   0   0    1.60    1.50
  -7   0   0    2.40    1.40
  -8   0   0    8.60    2.00
  -8   0   0   12.60    2.20
  -9   0   0    0.00    1.80
 -10   0   0   29.20    4.00
 -11   0   0   -0.90    2.80
  -2  -1   0   -0.70    0.60
  -2   1   0    0.20    0.60
   2  -1   0    1.50    0.50
   2   1   0   -1.30    0.70
  -2  -1   0   -0.60    0.70
   2  -1   0    0.40    0.50
  -2   1   0   -0.10    0.50
  -3   1   0    0.00    0.50
  -3  -1   0   -0.50    0.60
   3   1   0    1.10    0.50
   3  -1   0   -0.20    0.40
   3   1   0   -0.10    0.60
   3  -1   0   -0.30    0.40
   4   1   0 2495.45   93.39
  -4   1   0 2554.14   93.49
  -4   1   0 2522.65   93.49
   4  -1   0 2604.94   93.29
  -4  -1   0 2344.67   93.49
   4   1   0 2634.14   93.39
   4  -1   0 2565.94   93.29
  -4  -1   0 2576.04   93.49
  -5  -1   0    2.30    1.00
   5   1   0   -0.20    0.70
   5   1   0   -0.80    0.90
  -5   1   0   -0.30    0.80
  -5   1   0    1.00    0.90
  -5  -1   0   -1.10    1.00
  -6   1   0  730.13   27.10
   6   1   0  694.33   26.80
  -6  -1   0  714.23   27.20
   6   1   0  725.73   26.80
  -6  -1   0  736.03   27.10
  -6   1   0  717.33   27.00
  -7  -1   0   -0.40    1.50
  -7   1   0    1.40    1.40
  -7   1   0    0.40    1.30
  -7  -1   0    1.40    1.40
  -8   1   0   80.69    4.50
  -8   1   0   70.29    4.30
  -8  -1   0   68.09    4.40
  -8  -1   0   75.79    4.60
  -9  -1   0    1.00    1.90
  -9   1   0   -1.30    1.70
 -10   1   0    1.20    2.30
 -10  -1   0   -1.80    2.20
 -11  -1   0    3.60    2.80
 -11   1   0   -0.80    2.70
   0  -2   0  539.65   19.30
   0   2   0  492.85   19.30
   1   2   0    0.50    0.60
   1  -2   0    0.20    0.40
   1   2   0    0.40    0.50
  -1   2   0    0.30    0.50
   1  -2   0   -0.10    0.40
  -1   2   0   -0.30    0.40
  -1  -2   0    0.10    0.50
  -1  -2   0    1.30    0.60
   2  -2   0    7.30    1.00
   2   2   0    8.90    1.20
   2  -2   0    9.20    0.90
  -2   2   0    7.30    0.90
  -2  -2   0    7.80    1.30
  -2  -2   0    9.40    1.30
   2   2   0    6.10    1.30
  -2   2   0    9.40    1.10
   3   2   0    0.40    0.60
   3  -2   0   -0.20    0.50
   3  -2   0   -0.20    0.50
  -3  -2   0   -0.80    0.60
  -3  -2   0   -0.60    0.70
   3   2   0   -0.50    0.70
  -3   2   0   -0.40    0.50
  -3   2   0    0.10    0.60
  -4  -2   0  242.58    9.60
  -4  -2   0  239.58    9.60
   4   2   0  240.48    9.50
  -4   2   0  252.27    9.40
  -4   2   0  243.78    9.40
   4   2   0  246.08    9.40
   5   2   0    2.30    1.10
  -5   2   0    0.10    0.80
  -5  -2   0    0.90    1.10
  -5  -2   0   -0.20    1.00
   5   2   0    2.50    1.00
  -5   2   0    2.60    0.90
   6   2   0  126.09    5.50
  -6   2   0  131.99    5.70
  -6   2   0  131.39    5.70
  -6  -2   0  131.79    5.90
   6   2   0  134.79    5.70
  -6  -2   0  132.79    5.90
  -7   2   0    1.00    1.40
   7   2   0   -1.70    1.20
  -7   2   0    1.40    1.30
   7   2   0   -0.70    1.40
  -7  -2   0   -0.20    1.70
  -7  -2   0   -0.90    1.50
  -8   2   0  739.53   27.70
  -8  -2   0  735.73   27.90
  -8  -2   0  712.93   27.90
  -8   2   0  718.63   27.60
  -9   2   0   -3.90    2.30
  -9   2   0    1.80    1.80
  -9  -2   0   -0.40    2.10
 -10  -2   0  276.17   12.30
 -10   2   0  289.17   12.20
 -11  -2   0    0.10    2.80
   0  -3   0   -2.00    0.70
   0   3   0   -1.10    0.70
   0  -3   0   -1.80    0.80
   0   3   0   -1.70    0.80
   1   3   0   -0.90    0.90
  -1  -3   0   -1.30    0.80
   1   3   0   -1.70    0.80
  -1  -3   0   -0.40    0.90
  -1   3   0   -0.50    0.70
   1  -3   0   -1.40    0.60
   1  -3   0   -0.40    0.70
  -1   3   0   -1.40    0.70
  -2  -3   0    1.10    0.70
  -2  -3   0    2.10    0.80
   2   3   0    1.50    0.70
  -2   3   0    3.10    0.60
  -2   3   0    0.40    0.60
   2  -3   0    1.10    0.60
   2  -3   0    3.00    0.50
   2   3   0    1.40    0.70
  -3   3   0    0.10    0.70
   3  -3   0    0.30    0.50
   3  -3   0   -0.20    0.60
  -3  -3   0   -0.30    0.80
  -3   3   0    0.90    0.60
   3   3   0   -0.20    0.90
  -3  -3   0   -0.40    0.90
   3   3   0    0.40    0.80
   4   3   0  128.79    5.50
  -4   3   0  133.69    5.30
   4  -3   0  129.39    5.00
  -4   3   0  115.19    5.30
  -4  -3   0  132.99    5.60
  -4  -3   0  124.19    5.60
   4   3   0  141.09    5.40
  -5  -3   0   -1.80    1.10
  -5   3   0    0.50    1.00
   5   3   0   -0.90    1.00
   5   3   0   -1.10    1.20
  -5  -3   0   -0.70    1.20
  -6   3   0   21.10    2.10
   6   3   0   16.00    1.90
  -6  -3   0   22.20    2.60
   6   3   0   12.80    1.60
  -6   3   0   16.20    2.10
  -6  -3   0   13.70    1.90
  -7  -3   0   -1.30    1.60
  -7   3   0    0.40    1.40
   7   3   0   -0.50    1.30
   7   3   0   -0.20    1.60
  -7  -3   0   -0.10    1.80
  -7   3   0    0.80    1.30
   8   3   0    0.70    1.70
  -8  -3   0   -0.80    1.80
  -8   3   0    0.00    1.90
   8   3   0    0.10    1.40
  -9  -3   0   -0.80    2.10
  -9   3   0   -2.60    2.60
 -10  -3   0  306.57   13.30
 -11   3   0    3.60    2.90
 -11  -3   0   -5.20    3.10
  -1   4   0   -0.90    0.70
   1  -4   0   -0.50    0.60
  -1  -4   0    0.30    0.70
  -1  -4   0   -0.40    0.80
   1   4   0   -0.20    0.70
  -1   4   0   -0.20    0.60
   1  -4   0   -0.10    0.60
   1   4   0   -0.20    0.90
   2   4   0   40.10    2.40
  -2   4   0   47.40    2.20
  -2  -4   0   40.50    2.30
   2   4   0   39.20    2.30
  -2   4   0   33.90    2.10
  -2  -4   0   42.60    2.40
   2  -4   0   40.00    2.10
  -3  -4   0   -0.50    1.00
  -3  -4   0    0.40    1.00
   3  -4   0   -0.20    0.70
   3   4   0   -0.70    1.00
  -3   4   0    0.40    0.80
  -3   4   0   -0.10    0.80
   3   4   0   -0.80    0.90
   4   4   0 1709.23   66.49
  -4  -4   0 1843.92   66.69
  -4  -4   0 1833.52   66.69
  -4   4   0 1853.61   66.49
   4   4   0 1824.42   66.59
   4  -4   0 1763.62   66.19
   4  -4   0 1828.22   66.19
  -4   4   0 1726.63   66.39
  -5   4   0    2.40    1.10
  -5   4   0    0.40    0.90
  -5  -4   0   -2.00    1.30
   5   4   0   -0.30    1.40
   5   4   0    0.20    1.10
  -5  -4   0   -0.80    1.20
  -6  -4   0  413.46   16.60
  -6  -4   0  429.86   16.50
  -6   4   0  464.95   16.30
  -6   4   0  399.96   16.20
   6   4   0  426.26   16.40
   6   4   0  394.36   16.20
  -7  -4   0    0.10    2.00
  -7   4   0    2.10    1.40
   7   4   0   -0.70    1.90
  -7  -4   0   -0.40    1.60
   7   4   0   -0.30    1.40
  -7   4   0   -0.20    1.50
  -8   4   0   22.20    2.90
   8   4   0   22.20    2.70
   8   4   0   22.30    2.60
  -8  -4   0   18.90    2.60
  -8   4   0   27.00    3.30
  -9   4   0    1.00    2.00
  -9  -4   0   -2.00    2.20
 -10   4   0   31.90    4.20
 -10  -4   0   35.90    4.80
 -11  -4   0    2.10    3.20
 -11   4   0   -3.40    2.90
   0   5   0   -0.90    0.90
   0  -5   0   -0.50    0.80
   0  -5   0   -1.30    0.80
   1  -5   0    0.30    0.80
  -1   5   0   -0.80    0.90
   1   5   0   -0.40    1.00
  -1  -5   0    0.00    1.00
   1  -5   0   -0.20    0.80
  -1   5   0    1.00    0.80
  -1  -5   0   -0.30    0.80
   1   5   0   -1.60    0.80
  -2  -5   0 1161.38   41.80
   2  -5   0 1080.59   41.50
   2   5   0 1105.09   41.80
  -2  -5   0 1108.79   41.70
  -2   5   0 1102.09   41.70
   2   5   0 1173.58   41.80
  -2   5   0 1099.79   41.60
   2  -5   0 1131.89   41.50
   3   5   0    1.40    1.10
  -3   5   0    1.10    1.00
  -3   5   0   -0.10    0.90
  -3  -5   0   -0.20    1.20
   3   5   0   -1.30    1.20
  -3  -5   0   -1.20    1.00
   3  -5   0   -0.50    0.80
  -4  -5   0  921.01   34.20
   4  -5   0  890.41   33.60
  -4   5   0  921.71   33.90
  -4   5   0  892.81   33.90
  -4  -5   0  904.91   34.10
   4   5   0  913.31   34.10
   4  -5   0  910.41   33.60
   4   5   0  895.91   34.00
  -5   5   0    1.10    1.10
   5   5   0    1.80    1.60
  -5  -5   0   -0.80    1.50
  -5   5   0    0.70    1.20
  -5  -5   0   -0.40    1.40
   5   5   0   -0.60    1.20
  -6   5   0  192.48    8.40
  -6  -5   0  196.48    8.70
   6   5   0  206.28    8.70
   6   5   0  202.28    8.40
  -6  -5   0  199.88    8.90
  -6   5   0  213.48    8.50
  -7   5   0   -0.70    1.50
  -7  -5   0   -1.20    1.70
   7   5   0   -0.30    1.50
   7   5   0    2.50    2.20
  -7   5   0    0.80    1.70
  -8   5   0  172.18    8.00
  -8  -5   0  176.58    8.40
  -8   5   0  185.58    8.20
   8   5   0  183.88    8.30
   8   5   0  178.48    7.80
  -9  -5   0   -1.10    2.40
  -9   5   0    0.00    2.10
   9   5   0   -0.80    1.90
 -10  -5   0    6.20    3.00
 -10   5   0    4.80    2.70
 -11  -5   0   -0.20    3.40
 -11   5   0    3.90    3.10
   0  -6   0 1058.99   38.20
   0  -6   0 1005.70   38.10
   0   6   0 1012.10   38.10
   0   6   0  999.60   38.20
  -1   6   0   -0.90    1.00
   1  -6   0    0.20    1.10
  -1  -6   0   -0.60    1.00
   1   6   0    0.30    1.10
   1   6   0   -0.20    1.20
  -1   6   0   -0.90    1.10
   1  -6   0    1.30    1.10
  -1  -6   0   -0.20    1.20
   2   6   0  747.93   27.00
  -2  -6   0  716.73   27.10
  -2  -6   0  710.83   27.00
   2  -6   0  722.73   26.80
  -2   6   0  683.23   26.90
   2  -6   0  678.63   26.70
   2   6   0  690.43   27.00
  -2   6   0  767.32   26.90
   3   6   0    0.60    1.40
  -3   6   0   -0.80    1.10
   3  -6   0    0.50    1.00
  -3  -6   0    1.20    1.50
  -3  -6   0   -0.50    1.20
  -3   6   0   -0.40    1.10
   3   6   0    0.10    1.30
  -4   6   0   83.89    4.30
  -4  -6   0   88.39    4.50
  -4   6   0   89.19    4.30
   4   6   0   86.89    4.40
   4  -6   0   92.69    3.80
   4  -6   0   86.59    3.90
   4   6   0   88.09    4.70
  -4  -6   0   86.89    4.70
  -5   6   0   -0.30    1.40
  -5  -6   0   -0.50    1.70
   5   6   0    0.90    1.40
  -5   6   0    0.20    1.20
   5   6   0    3.20    1.80
  -5  -6   0   -2.40    1.40
  -6   6   0   16.40    2.00
  -6  -6   0    9.80    2.40
  -6   6   0   11.50    1.70
   6   6   0   13.20    2.40
   6   6   0   14.00    1.90
  -6  -6   0   11.60    2.10
  -7   6   0    1.50    1.60
  -7  -6   0   -1.00    1.80
  -7   6   0   -1.80    1.80
   7   6   0   -0.40    1.70
   7   6   0    3.20    2.40
  -8   6   0  142.99    7.40
  -8  -6   0  158.68    7.70
  -8   6   0  157.58    7.30
   8   6   0  157.58    7.80
   8   6   0  151.58    7.10
  -9  -6   0   -4.00    2.40
  -9   6   0    1.50    2.20
   9   6   0    1.50    2.10
 -10  -6   0   53.99    5.90
 -10   6   0   60.49    5.30
 -11  -6   0   -0.40    3.50
 -11   6   0    3.10    3.60
   0  -7   0   -1.20    1.30
   0   7   0    0.60    1.30
   0   7   0   -0.90    1.20
   0  -7   0   -0.10    1.10
   1   7   0    0.80    1.40
   1   7   0   -0.30    1.30
  -1  -7   0    0.50    1.20
   1  -7   0    1.30    1.20
  -1   7   0   -3.00    1.20
  -1  -7   0   -0.50    1.40
  -1   7   0    0.70    1.20
   1  -7   0   -0.70    1.10
  -2  -7   0   32.20    3.00
  -2  -7   0   35.00    2.70
   2  -7   0   32.60    2.50
   2   7   0   34.60    2.90
   2  -7   0   33.60    2.40
  -2   7   0   33.00    2.70
  -2   7   0   35.60    2.80
   2   7   0   33.00    3.00
  -3   7   0   -0.90    1.30
   3   7   0   -0.80    1.40
  -3  -7   0    2.20    1.70
  -3  -7   0    1.10    1.40
  -3   7   0    0.10    1.20
   3  -7   0   -0.20    1.10
   3   7   0   -0.90    1.50
  -4  -7   0  367.16   15.10
  -4  -7   0  371.46   14.90
   4   7   0  385.56   15.00
  -4   7   0  375.06   14.70
   4   7   0  371.86   14.80
   4  -7   0  384.66   14.30
  -4   7   0  368.26   14.70
   4  -7   0  379.16   14.40
   5  -7   0    0.70    0.90
   5  -7   0    2.00    0.90
  -5  -7   0    0.50    2.00
   5   7   0    0.60    1.60
  -5  -7   0    0.60    1.60
   5   7   0    0.00    2.00
  -5   7   0    1.50    1.60
  -5   7   0   -1.00    1.30
  -6   7   0   71.19    4.30
   6   7   0   62.09    5.00
   6   7   0   70.49    4.30
  -6   7   0   61.49    4.00
  -6  -7   0   64.19    4.50
  -7   7   0   -2.40    2.00
  -7   7   0   -0.30    1.80
   7   7   0   -1.30    1.80
  -7  -7   0   -2.40    2.00
   7   7   0   -1.00    2.60
   8   7   0   42.50    3.90
  -8  -7   0   42.70    4.70
  -8   7   0   44.90    4.00
   8   7   0   48.30    5.30
   9   7   0    1.50    2.50
  -9  -7   0    5.80    2.70
  -9   7   0    1.60    2.40
 -10   7   0   72.59    5.90
 -10  -7   0   80.19    6.70
   0  -8   0  113.89    5.40
   0   8   0   99.09    5.30
   0   8   0  111.69    5.50
   0  -8   0  107.29    5.10
  -1  -8   0   -0.80    1.60
   1  -8   0    0.40    1.50
   1  -8   0   -0.90    1.20
  -1  -8   0   -2.00    1.30
   1   8   0    0.10    1.50
  -1   8   0   -1.50    1.50
   1   8   0   -2.30    1.50
  -1   8   0   -0.20    1.40
   2   8   0   67.69    4.30
  -2  -8   0   73.89    4.20
  -2  -8   0   75.79    4.50
  -2   8   0   78.09    4.30
   2  -8   0   62.89    3.80
  -3  -8   0   -1.10    1.80
  -3  -8   0   -0.30    1.40
   3  -8   0    1.40    1.20
  -3   8   0    0.00    1.40
  -3   8   0   -2.00    1.50
   3   8   0   -0.10    1.70
   3  -8   0    0.30    1.20
   3   8   0   -0.10    1.60
   4   8   0   29.40    3.60
  -4   8   0   28.80    2.90
  -4  -8   0   35.80    3.60
   4   8   0   27.60    3.10
  -4   8   0   19.90    3.00
   4  -8   0   22.20    2.40
  -4  -8   0   33.50    3.20
  -5   8   0   -2.10    1.90
   5   8   0   -0.90    2.20
   5  -8   0   -1.60    1.10
   5   8   0    1.10    1.80
  -5  -8   0    0.80    1.90
  -5   8   0    0.30    1.70
   5  -8   0    0.70    1.10
  -6   8   0    1.30    1.80
  -6  -8   0    5.00    2.20
  -6   8   0    2.70    2.20
   6   8   0    3.70    2.40
   6   8   0    4.50    2.10
  -7   8   0    0.70    2.30
  -7   8   0   -0.60    1.90
  -7  -8   0   -0.30    2.10
   7   8   0   -0.50    1.90
  -8  -8   0    1.30    2.60
  -8   8   0   -2.10    2.20
   8   8   0    2.40    2.30
  -9   8   0    6.60    2.60
   9   8   0    4.00    2.80
  -9  -8   0    5.00    3.00
 -10  -8   0   -4.10    3.40
 -10   8   0    5.30    3.10
   0   9   0   -0.20    1.60
   0  -9   0    1.00    1.80
   0   9   0    1.20    1.60
   0  -9   0    0.40    1.30
  -1   9   0   -0.20    1.60
  -1  -9   0   -0.50    1.40
   1   9   0   -1.60    1.70
   1   9   0   -0.60    1.70
   1  -9   0    1.20    1.40
  -1  -9   0    2.00    2.00
   1  -9   0    0.00    1.60
  -1   9   0   -0.30    1.60
  -2   9   0  899.61   33.30
   2   9   0  848.82   33.20
  -2  -9   0  896.11   33.40
  -2   9   0  852.91   33.10
   2  -9   0  913.01   33.00
   2  -9   0  856.41   32.90
  -2  -9   0  878.21   33.20
   2   9   0  842.82   33.20
  -3   9   0    1.10    1.70
  -3  -9   0    1.20    1.70
   3   9   0    5.20    2.10
   3   9   0    2.00    1.90
   3  -9   0    0.70    1.50
   3  -9   0    1.70    1.40
  -3  -9   0    0.50    2.10
  -3   9   0    0.70    1.90
  -4   9   0 2072.19   74.19
   4  -9   0 1975.60   73.59
  -4   9   0 1971.90   73.99
  -4  -9   0 2025.10   74.29
   4   9   0 1837.82   74.19
   4  -9   0 2075.79   73.59
   4   9   0 1961.60   74.09
   5  -9   0   -1.20    1.30
  -5   9   0   -2.60    2.10
   5  -9   0    2.40    1.30
  -5  -9   0   -1.00    2.00
   5   9   0    0.00    2.10
  -5   9   0   -1.30    1.80
  -6  -9   0    0.90    2.30
  -6   9   0    0.50    2.00
  -6   9   0    0.70    2.40
   6   9   0    0.30    2.10
  -7  -9   0   -2.10    2.30
  -7   9   0   -1.60    2.10
   7   9   0    0.90    2.20
  -8  -9   0  168.28    8.80
   8   9   0  159.48    8.10
  -8   9   0  158.68    8.20
   9   9   0   -0.40    2.90
  -9   9   0   -1.70    2.80
  -9  -9   0   -0.70    3.10
 -10  -9   0   44.70    6.50
 -10   9   0   40.90    4.70
   0 -10   0   57.09    4.60
   0  10   0   61.89    4.40
   0 -10   0   63.39    4.10
   0  10   0   67.79    4.60
   1 -10   0    0.20    1.70
  -1  10   0    0.30    1.90
  -1 -10   0    0.30    2.20
  -1 -10   0    0.20    1.70
  -1  10   0    1.60    2.10
   1  10   0    2.70    2.20
   1  10   0   -0.70    1.90
   1 -10   0    1.90    2.00
  -2  10   0    6.60    2.20
  -2  10   0    7.20    2.20
   2  10   0    9.40    2.20
   2 -10   0    5.30    1.80
  -2 -10   0    5.50    2.40
  -2 -10   0    6.90    2.00
   2  10   0    1.50    2.00
   2 -10   0   11.00    2.10
   3 -10   0    0.40    1.60
   3  10   0   -0.30    2.20
  -3 -10   0    2.80    2.10
   3 -10   0    5.90    1.90
  -3  10   0    1.60    2.30
  -3  10   0    1.60    2.10
  -4  10   0  262.67   11.20
  -4 -10   0  273.77   11.40
   4  10   0  253.07   11.20
   4 -10   0  248.18   10.40
   4 -10   0  288.77   10.60
  -4  10   0  223.38   11.00
  -5  10   0    1.10    2.10
   5 -10   0    0.20    1.40
   5  10   0    2.40    2.40
   5 -10   0    1.20    1.50
  -5 -10   0   -4.00    2.10
  -6  10   0   65.29    5.00
  -6 -10   0   68.49    5.40
   6  10   0   66.39    5.10
   7  10   0   -2.00    2.60
  -7  10   0    0.60    2.50
  -7 -10   0   -2.00    2.50
   8  10   0  236.48   10.90
  -8  10   0  238.38   11.10
  -8 -10   0  236.58   11.50
  -9  10   0    2.60    3.30
  -9 -10   0   -5.50    3.30
   9  10   0   -5.20    3.30
   0 -11   0    2.10    1.90
   0 -11   0   -0.90    2.00
   0  11   0   -0.10    2.20
  -1 -11   0    0.90    2.00
   1 -11   0    4.00    1.90
  -1  11   0    3.20    2.30
   1 -11   0    4.00    2.30
   1  11   0   -0.50    2.30
  -2 -11   0 3139.29  113.09
  -2  11   0 3043.20  113.19
   2 -11   0 2997.90  112.69
   2  11   0 3067.19  113.19
   2 -11   0 2984.20  112.79
   3 -11   0    0.00    1.80
   3 -11   0   -0.30    2.00
  -3  11   0    1.00    2.30
   3  11   0    1.30    2.50
  -3 -11   0   -1.60    2.20
  -4  11   0  187.38    9.20
   4  11   0  216.08    9.40
  -4 -11   0  194.48    9.30
   4 -11   0  176.98    8.40
   4 -11   0  198.78    8.30
  -5  11   0    3.50    2.40
   5 -11   0    0.10    1.50
   5 -11   0    1.80    1.80
  -5 -11   0    0.80    2.40
   5  11   0   -4.50    2.50
  -6  11   0    2.00    2.50
  -6 -11   0   -0.90    2.60
   6  11   0   -2.50    2.50
   7  11   0   -2.80    2.80
  -7 -11   0    2.00    3.00
  -7  11   0   -1.50    2.70
   8  11   0   76.29    6.10
  -8  11   0   69.49    6.20
  -8 -11   0   57.59    6.50
  -9 -11   0   -5.30    3.40
  -9  11   0   -0.20    3.70
   0  12   0 1058.89   40.80
   0 -12   0 1071.29   40.50
   1  12   0   -4.90    2.50
  -1 -12   0   -2.20    2.10
   2 -12   0   33.40    4.20
  -2 -12   0   44.90    4.60
   2 -12   0   42.20    4.10
  -2  12   0   30.30    3.80
   2  12   0   41.10    5.00
   3 -12   0    0.10    1.90
  -3 -12   0    0.90    2.40
  -3  12   0    0.60    2.60
   3  12   0   -1.90    2.60
   3 -12   0   -5.40    2.30
  -4 -12   0    4.60    2.70
   4 -12   0    4.10    1.80
  -4  12   0    6.00    2.70
   4  12   0    3.00    2.90
   4 -12   0    6.20    2.30
   5  12   0   -0.10    2.90
  -5  12   0    1.90    2.70
  -5 -12   0   -2.70    2.50
   5 -12   0   -0.60    1.60
   6  12   0    1.90    3.00
  -6  12   0    9.40    3.10
  -6 -12   0    1.50    2.80
   7  12   0   -0.50    3.20
  -7  12   0    0.80    3.10
  -7 -12   0   -4.20    2.90
   8  12   0    2.00    3.60
  -8 -12   0   -2.20    3.40
  -8  12   0    3.00    3.60
   0 -13   0    2.20    2.30
   0  13   0   -2.10    2.60
   1  13   0   -2.50    2.60
  -1 -13   0    2.80    2.50
   1 -13   0    1.00    2.10
  -1  13   0    1.00    2.60
   2  13   0   28.80    3.80
  -2 -13   0   29.50    4.50
  -2  13   0   29.30    3.80
   2 -13   0   31.30    3.90
   3 -13   0   -2.80    1.90
  -3  13   0    4.50    2.90
  -3 -13   0   -5.00    2.40
   3  13   0   -1.50    2.80
  -4  13   0  202.78   10.00
   4 -13   0  197.08    8.80
   4  13   0  202.98   10.00
   4 -13   0  191.48    9.10
  -4 -13   0  196.28    9.90
   5  13   0    2.40    3.10
  -5  13   0   -1.20    3.00
   5 -13   0   -1.50    1.80
  -5 -13   0   -3.10    2.80
   6  13   0   93.39    6.80
  -6  13   0   74.79    6.60
  -6 -13   0   76.29    6.70
   7  13   0    1.30    3.60
  -7 -13   0    1.50    3.60
  -7  13   0    6.50    3.50
   8  13   0    6.10    4.10
  -8 -13   0    4.70    3.90
  -8  13   0    8.20    4.10
   0 -14   0   33.50    4.50
   0  14   0   41.00    5.50
  -1 -14   0    0.40    2.50
   1 -14   0   -2.60    2.30
  -1  14   0   -1.20    2.80
   1  14   0   -3.20    2.80
   2 -14   0   11.10    2.60
  -2 -14   0    8.10    2.80
  -2  14   0    4.80    3.10
   2  14   0    9.50    3.40
  -3  14   0    1.30    3.00
  -3 -14   0    0.30    2.80
   3 -14   0    2.80    2.30
   3  14   0   -0.20    3.10
  -4 -14   0   81.79    6.40
   4 -14   0   82.09    5.20
  -4  14   0   88.89    6.80
   4  14   0   75.09    6.70
  -5 -14   0   -1.80    3.10
   5  14   0   -0.90    3.40
  -5  14   0   -2.70    3.20
   6  14   0   54.49    6.70
  -6  14   0   70.19    6.90
  -6 -14   0   58.49    6.60
   7  14   0    1.00    3.80
  -7 -14   0   -4.80    3.50
  -7  14   0    3.70    4.00
   0  15   0   -1.30    3.20
   0 -15   0    1.40    2.60
   1  15   0   -0.20    3.30
  -1 -15   0   -1.90    2.70
  -1  15   0   -1.80    3.20
   1 -15   0    3.00    2.70
  -2  15   0   89.49    7.00
   2 -15   0   89.89    6.00
  -2 -15   0   87.49    6.70
   2  15   0   86.89    7.20
   3  15   0    0.10    3.50
  -3 -15   0    1.20    3.10
   3 -15   0    1.60    2.50
  -3  15   0    3.00    3.40
   4 -15   0   20.20    3.00
   4  15   0   12.40    4.00
  -4 -15   0   22.80    4.00
  -4  15   0   23.30    4.20
  -5  15   0   -2.30    3.60
   5  15   0   -2.80    3.80
  -5 -15   0    3.30    3.50
  -6 -15   0   26.50    4.50
  -6  15   0   33.00    4.90
   6  15   0   22.20    4.70
   0  16   0  287.87   13.80
   0 -16   0  280.07   12.90
  -1  16   0   -1.30    3.40
   1  16   0    0.60    3.60
   1 -16   0   -4.90    2.70
  -1 -16   0    0.10    3.00
  -2  16   0   55.09    6.70
   2 -16   0   55.09    5.50
   2  16   0   50.49    6.60
  -2 -16   0   56.09    6.30
  -3  16   0   -0.90    3.70
   3 -16   0    1.80    2.80
   3  16   0    2.20    3.90
  -3 -16   0    1.70    3.40
  -4 -16   0  141.59    9.00
  -4  16   0  128.49    9.20
   4  16   0  138.19    9.40
  -5  16   0    8.80    4.40
   5  16   0    0.70    4.30
  -5 -16   0   -6.50    3.60
   0  17   0   -2.00    3.80
   0 -17   0    1.10    3.30
   1  17   0    1.30    4.20
   1 -17   0    3.40    3.30
  -1  17   0   -1.20    4.00
  -1 -17   0   -0.80    3.30
   2 -17   0   73.59    6.40
   2  17   0   78.19    8.00
  -2  17   0   81.19    8.00
  -2 -17   0   71.19    7.20
  -3 -17   0    0.40    3.80
  -3  17   0    2.50    4.10
   3 -17   0    2.40    3.30
   3  17   0   -5.40    4.10
   4  17   0   15.90    5.00
  -4 -17   0   13.20    4.40
  -4  17   0   21.70    5.00
   0  18   0   46.40    6.20
   0 -18   0   68.09    7.10
  -1  18   0    5.50    4.80
  -1 -18   0    0.70    3.90
   1  18   0    2.30    4.80
   1 -18   0   -2.70    3.70
   2 -18   0  176.28    9.80
  -2  18   0  154.58   10.90
   2  18   0  161.08   10.70
  -2 -18   0  163.68   10.30
   2   0  -1   -0.50    0.60
  -2   0   1    0.30    0.60
  -2   0   1   -0.10    0.60
   2   0  -1    1.40    0.60
  -2   0  -1   -0.20    0.60
  -2   0  -1   -0.80    0.40
   3   0  -1   -0.80    0.60
  -3   0   1    0.50    0.60
   3   0   1    0.30    0.40
  -3   0   1   -0.70    0.50
   3   0   1    0.30    0.40
  -3   0  -1    0.40    0.50
  -3   0  -1   -0.50    0.50
  -4   0   1    1.10    0.70
  -4   0  -1    1.10    0.70
  -4   0  -1   -0.80    0.70
  -4   0   1    0.50    0.80
   4   0  -1    1.50    0.70
   4   0  -1   -0.10    0.80
   5   0  -1   -0.30    0.90
  -5   0   1   -0.20    0.90
  -5   0   1   -0.60    0.90
  -5   0  -1    0.60    0.90
  -5   0  -1    0.30    0.80
   5   0  -1    0.20    0.80
  -6   0   1   -0.80    1.10
   6   0  -1    1.10    1.00
  -6   0  -1   -1.10    1.00
   6   0  -1    0.10    1.10
  -6   0  -1   -1.90    1.10
  -6   0   1   -1.10    1.10
  -7   0   1   -0.20    1.30
  -7   0  -1   -0.50    1.30
  -7   0  -1    0.20    1.30
  -7   0   1   -1.40    1.40
   7   0  -1    0.50    1.20
  -8   0  -1   -3.00    1.80
  -8   0   1   -1.20    1.60
  -8   0   1   -2.80    1.90
  -8   0  -1   -2.00    1.50
  -9   0  -1   -1.60    1.90
  -9   0  -1   -3.90    2.50
  -9   0   1    1.20    1.90
 -10   0  -1   -1.40    2.20
 -10   0   1   -2.10    2.10
 -11   0   1   -0.60    2.70
 -11   0  -1   -0.70    2.80
  -1   1   1  114.39    4.60
  -3   1   1  464.25   16.90
  -3  -1  -1  451.95   16.90
  -3   1   1  438.26   16.90
  -3  -1  -1  470.05   16.90
   3   1  -1  458.55   16.90
   3   1  -1  434.16   16.90
  -3   1  -1  442.16   16.80
  -3  -1   1  458.55   17.00
   3   1   1  448.06   16.80
   3  -1  -1  437.26   16.80
  -3   1  -1  471.75   16.80
   3  -1  -1  459.55   16.80
   3   1   1  428.06   16.80
  -3  -1   1  449.36   16.90
   4   1  -1   59.29    2.60
  -4   1   1   49.60    2.70
   4   1  -1   52.59    2.80
  -4   1   1   54.49    2.70
  -4  -1   1   58.09    2.80
   4  -1  -1   57.79    2.60
  -4   1  -1   55.79    2.60
   4  -1  -1   54.39    2.60
   4   1   1   52.79    2.50
  -4   1  -1   58.09    2.60
  -4  -1   1   53.89    2.80
   5   1  -1    6.20    1.00
  -5   1   1    6.70    1.10
  -5  -1  -1    4.90    1.10
   5   1  -1    5.40    1.10
  -5  -1  -1   10.70    1.60
  -5   1   1    4.00    1.10
  -5  -1   1    7.00    1.20
   5   1   1    5.70    1.00
   5  -1  -1    4.70    0.90
   5   1   1    7.20    0.80
  -5   1  -1    6.90    1.00
   5  -1  -1    4.70    0.90
  -5  -1   1    3.00    1.10
  -5   1  -1    4.20    1.00
  -6  -1  -1  301.47   11.40
   6   1  -1  282.17   11.20
  -6   1   1  279.17   11.40
  -6  -1  -1  292.37   11.40
  -6   1   1  288.27   11.40
   6   1  -1  295.57   11.30
   6  -1  -1  288.27   11.10
   6  -1  -1  288.67   11.00
  -6   1  -1  282.27   11.30
  -6   1  -1  290.77   11.30
  -6  -1   1  288.37   11.50
  -6  -1   1  301.07   11.50
   7   1  -1   74.99    3.80
  -7   1   1   82.29    4.20
  -7   1   1   83.09    4.30
  -7  -1  -1   79.69    4.20
   7   1  -1   75.79    4.00
  -7  -1  -1   85.39    4.30
  -7   1  -1   81.29    4.10
  -7  -1   1   76.09    4.30
  -7  -1   1   76.59    4.40
  -7   1  -1   82.29    4.10
  -8   1   1   22.80    2.90
  -8  -1  -1   20.50    3.00
  -8  -1  -1   19.80    2.50
  -8   1   1   22.70    3.20
  -8   1  -1   20.80    2.30
  -8   1  -1   18.40    2.20
  -8  -1   1   23.70    3.30
  -8  -1   1   22.20    3.10
  -9   1   1    1.20    2.00
  -9  -1  -1    5.40    2.00
  -9  -1   1    4.00    2.20
  -9   1  -1    1.10    2.10
  -9   1  -1    5.50    1.80
 -10   1   1   31.90    4.10
 -10  -1  -1   32.50    4.30
 -10   1  -1   26.00    3.10
 -10  -1   1   21.10    3.20
 -11  -1  -1   18.50    3.30
 -11   1   1   19.50    3.30
 -11   1  -1   19.60    3.20
 -11  -1   1   12.70    3.10
   1   2  -1   10.30    1.10
  -1   2   1   13.30    1.10
   1   2  -1   13.60    1.10
  -1   2   1    8.20    0.90
   1  -2   1   11.20    0.90
  -1  -2  -1   13.40    1.20
  -1  -2  -1   11.80    1.10
  -1  -2   1   11.20    1.20
  -1  -2   1   11.90    1.10
   1  -2  -1   11.30    1.10
   1   2   1   11.40    1.10
  -1   2  -1   11.40    0.90
   1   2   1   11.70    1.10
  -2   2   1   83.99    3.50
   2   2  -1   82.19    3.60
  -2  -2  -1   85.79    3.60
  -2  -2  -1   80.89    3.60
   2   2  -1   85.79    3.60
  -2   2   1   87.59    3.50
   2   2   1   88.49    3.50
   2  -2  -1   84.19    3.40
  -2   2  -1   83.59    3.40
  -2  -2   1   80.79    3.60
  -2  -2   1   78.59    3.60
   2   2   1   84.39    3.60
   2  -2  -1   86.39    3.50
  -3  -2  -1    2.00    0.80
   3   2  -1    2.10    0.80
  -3   2   1    0.70    0.60
   3   2  -1    1.70    0.70
  -3   2   1    2.40    0.60
  -3  -2  -1    3.10    0.70
   3  -2  -1    3.90    0.60
   3  -2  -1    1.60    0.60
  -3   2  -1    2.40    0.50
  -3   2  -1    2.90    0.60
   3   2   1    2.90    0.60
   3   2   1    1.50    0.70
  -3  -2   1    1.10    0.70
  -3  -2   1    0.10    0.80
  -4  -2  -1  730.03   27.10
  -4   2   1  719.93   27.00
   4   2  -1  681.03   27.00
   4   2  -1  683.83   27.00
  -4   2   1  784.42   27.10
  -4  -2  -1  721.93   27.10
   4  -2  -1  743.53   26.90
  -4  -2   1  737.73   27.20
   4   2   1  693.33   26.90
   4  -2  -1  696.93   26.90
   4   2   1  737.53   27.00
  -4   2  -1  699.13   26.90
  -4  -2   1  728.63   27.10
  -4   2  -1  781.92   26.90
  -5   2   1   86.99    3.90
   5   2  -1   80.99    3.90
  -5  -2  -1   84.39    4.00
   5   2  -1   80.99    4.00
  -5   2   1   87.09    3.90
  -5  -2  -1   90.09    4.10
   5   2   1   82.89    3.70
  -5  -2   1   82.69    4.10
   5   2   1   88.69    3.90
   5  -2  -1   87.29    3.60
  -5   2  -1   87.99    3.80
  -5  -2   1   84.49    4.10
  -5   2  -1   75.69    3.70
   5  -2  -1   82.49    3.60
  -6  -2  -1 1072.19   39.10
  -6   2   1 1070.49   39.10
  -6  -2  -1 1046.10   39.10
  -6   2   1 1043.60   39.00
   6   2  -1 1065.89   39.00
   6   2  -1  988.30   38.90
  -6  -2   1 1062.79   39.20
  -6  -2   1 1048.80   39.20
   6   2   1 1016.00   38.80
  -6   2  -1 1049.30   39.00
   6   2   1 1050.09   38.80
  -6   2  -1 1033.00   38.90
  -7  -2  -1   -1.20    1.60
  -7   2   1    2.40    1.50
  -7  -2  -1    3.40    1.60
   7   2  -1    0.70    1.30
   7   2  -1   -0.60    1.60
  -7   2   1   -0.70    1.30
  -7   2  -1    0.00    1.30
  -7  -2   1    0.70    1.50
  -7   2  -1    3.80    1.30
  -7  -2   1   -2.30    1.60
  -8   2   1  141.49    6.60
   8   2  -1  145.89    6.20
  -8  -2  -1  135.39    6.80
   8   2  -1  146.29    6.00
  -8  -2  -1  132.19    6.60
  -8   2   1  139.49    6.50
  -8   2  -1  141.99    6.50
  -8   2  -1  127.49    6.30
  -8  -2   1  142.09    6.70
  -8  -2   1  133.99    6.90
  -9  -2  -1   60.49    4.40
  -9   2   1   59.19    4.20
  -9  -2   1   57.29    4.60
  -9   2  -1   60.69    4.10
  -9   2  -1   52.59    4.40
 -10   2   1   22.30    3.00
 -10  -2  -1   16.20    3.00
 -10  -2   1   18.40    3.30
 -10   2  -1   22.70    2.90
 -11  -2  -1    1.10    3.00
 -11  -2   1   -6.40    2.90
   0   3   1   -3.00    0.90
   0  -3  -1   -1.70    0.80
   0  -3  -1   -1.40    0.90
   0  -3   1   -1.80    0.70
   0  -3   1   -2.20    0.80
   0   3   1   -2.80    0.80
   0   3  -1   -3.10    0.70
   0   3  -1   -2.90    0.80
  -1  -3  -1    0.80    0.80
   1   3  -1    1.50    0.90
  -1   3   1    0.40    0.70
   1  -3   1   -1.00    0.60
   1  -3   1   -0.20    0.60
  -1  -3  -1   -1.10    0.90
   1   3  -1    1.40    0.90
  -1   3   1   -0.70    0.80
   1  -3  -1    0.20    0.80
  -1  -3   1   -0.60    0.80
  -1  -3   1    0.10    0.90
   1  -3  -1   -1.40    0.60
  -1   3  -1   -0.90    0.70
   1   3   1   -0.20    0.90
  -1   3  -1   -0.60    0.70
  -2   3   1   20.20    1.30
   2   3  -1   22.30    1.60
  -2  -3  -1   20.60    1.60
   2  -3   1   19.40    1.10
   2   3  -1   20.50    1.60
  -2  -3  -1   18.90    1.50
   2  -3  -1   16.10    1.20
  -2  -3   1   20.50    1.60
   2  -3  -1   24.00    1.40
   2   3   1   21.50    1.50
   2   3   1   19.70    1.60
  -2  -3   1   15.00    1.60
   3   3  -1 1014.10   36.90
   3   3  -1  986.40   36.90
  -3  -3  -1  959.60   36.90
  -3   3   1 1014.10   36.80
  -3  -3  -1  992.40   36.90
  -3   3   1 1006.80   36.80
   3   3   1  955.50   36.80
   3  -3  -1  981.90   36.70
  -3  -3   1  980.10   36.90
   3  -3  -1 1023.00   36.70
  -3  -3   1 1000.60   36.90
  -3   3  -1 1003.50   36.70
  -3   3  -1  971.00   36.70
   3   3   1  996.90   36.80
  -4  -3  -1  507.35   18.90
  -4  -3  -1  498.25   18.90
   4   3  -1  499.85   18.90
  -4   3   1  504.65   18.80
  -4   3   1  469.05   18.70
   4   3  -1  486.95   18.80
  -4   3  -1  499.75   18.70
   4   3   1  498.15   18.80
  -4  -3   1  508.25   19.00
   4  -3  -1  513.55   18.60
   4   3   1  492.45   18.70
   4  -3  -1  499.25   18.60
  -4  -3   1  491.25   18.90
  -5   3   1    1.20    1.00
   5   3  -1   -1.30    1.10
  -5  -3  -1    0.50    1.20
  -5  -3  -1   -0.20    1.20
   5   3   1    1.20    1.00
  -5  -3   1    0.20    1.30
   5   3   1    0.80    1.20
  -5  -3   1   -1.60    1.10
   5  -3  -1    1.50    0.80
  -5   3  -1    0.20    0.90
  -5   3  -1    0.20    0.90
   5  -3  -1    1.20    0.80
   6   3  -1  213.58    8.80
  -6   3   1  217.98    8.90
   6   3  -1  225.38    9.00
  -6  -3  -1  224.78    9.10
  -6  -3  -1  214.98    9.10
   6   3   1  203.78    8.70
  -6  -3   1  214.28    9.10
  -6  -3   1  229.88    9.20
  -6   3  -1  209.28    8.80
   6   3   1  221.58    8.80
  -6   3  -1  232.28    8.80
   7   3  -1   23.90    3.20
  -7  -3  -1   23.60    3.20
  -7   3   1   20.30    2.70
  -7  -3  -1   33.70    3.10
  -7  -3   1   29.90    3.10
  -7   3  -1   28.00    2.50
  -7  -3   1   24.30    3.40
  -7   3  -1   23.40    2.60
   7   3   1   22.60    2.30
   7   3   1   26.00    2.70
  -8   3   1    4.30    2.00
  -8  -3  -1    3.90    2.20
   8   3  -1    4.20    1.60
  -8  -3  -1    4.40    2.00
   8   3  -1    5.20    2.00
  -8   3  -1    7.60    1.80
  -8   3  -1    4.00    1.80
  -8  -3   1    8.50    2.10
  -9  -3  -1   11.50    2.50
  -9   3  -1    7.80    2.30
  -9  -3   1   11.30    2.50
 -10   3   1   74.89    5.20
 -10  -3  -1   63.09    5.40
 -10  -3   1   65.79    5.60
 -11   3   1   32.10    4.90
 -11  -3  -1   26.60    3.80
 -11   3  -1   30.30    3.70
 -11  -3   1   28.70    4.10
   0   4   1 5451.05  200.38
  -1   4   1  656.43   23.00
   1   4  -1  618.64   23.00
   1  -4   1  619.14   22.90
  -1  -4  -1  544.85   23.00
   1  -4   1  654.33   22.90
  -1   4   1  604.74   23.00
  -1  -4   1  623.24   23.10
  -1  -4   1  549.35   23.00
   1  -4  -1  622.44   23.00
  -1   4  -1  634.24   23.00
   1  -4  -1  652.93   23.00
  -1   4  -1  612.84   22.90
   1   4   1  607.54   23.00
   1   4   1  581.94   23.00
   2  -4   1   59.89    2.80
  -2  -4  -1   65.69    3.30
   2   4  -1   66.79    3.20
  -2   4   1   78.39    3.10
   2  -4   1   67.29    2.90
   2   4  -1   68.99    3.20
  -2   4   1   56.59    3.00
  -2  -4  -1   66.69    3.20
   2  -4  -1   61.59    2.90
   2   4   1   71.19    3.20
   2  -4  -1   72.09    3.10
  -2   4  -1   59.89    3.00
  -2  -4   1   62.49    3.20
  -2  -4   1   68.79    3.30
   2   4   1   69.99    3.20
  -2   4  -1   72.79    3.00
   3   4  -1  103.89    4.70
  -3  -4  -1  107.79    4.70
   3   4  -1   98.79    4.50
   3  -4   1  100.49    4.10
  -3   4   1  101.49    4.40
   3  -4   1  105.19    4.00
  -3   4   1   99.89    4.40
  -3  -4  -1   98.59    4.60
  -3  -4   1  102.29    4.60
  -3   4  -1  102.09    4.30
  -3  -4   1  104.99    4.70
   3   4   1  103.09    4.60
   3  -4  -1  103.99    4.20
   3   4   1  103.69    4.50
   3  -4  -1  100.69    4.30
  -3   4  -1  103.29    4.30
  -4  -4  -1  752.72   28.00
   4   4  -1  721.03   27.90
  -4   4   1  763.22   27.90
  -4   4   1  743.83   27.80
  -4  -4  -1  733.13   28.00
   4   4  -1  729.73   28.00
   4   4   1  737.93   27.90
  -4  -4   1  734.63   28.00
  -4  -4   1  747.63   28.00
   4   4   1  735.73   27.80
  -4   4  -1  775.42   27.80
  -4   4  -1  733.73   27.70
   4  -4  -1  728.63   27.60
   4  -4  -1  763.42   27.60
  -5  -4  -1  197.48    8.10
  -5  -4  -1  190.08    8.00
   5   4  -1  182.98    7.90
  -5   4   1  197.38    7.80
   5   4  -1  194.78    8.00
  -5   4   1  193.18    7.80
  -5  -4   1  193.88    8.10
  -5   4  -1  190.08    7.70
   5  -4  -1  188.58    7.40
   5   4   1  191.68    7.80
   5  -4  -1  194.78    7.50
  -5  -4   1  181.78    8.00
   5   4   1  191.38    7.90
  -5   4  -1  189.98    7.70
   6   4  -1  728.33   27.80
   6   4  -1  756.42   28.00
  -6   4   1  722.83   27.90
  -6   4   1  771.42   27.90
  -6  -4  -1  738.03   28.10
  -6  -4  -1  712.53   28.00
  -6  -4   1  758.02   28.20
   6   4   1  741.93   27.80
   6   4   1  717.93   27.70
  -6   4  -1  721.43   27.80
  -6   4  -1  741.93   27.70
  -6  -4   1  740.33   28.10
  -7   4   1   75.19    4.20
  -7  -4  -1   72.89    4.40
  -7  -4  -1   71.09    4.70
   7   4  -1   72.29    4.00
  -7   4   1   66.19    4.00
   7   4  -1   68.39    4.60
   7   4   1   74.59    4.30
  -7  -4   1   70.29    4.80
  -7   4  -1   81.49    4.10
  -7   4  -1   69.99    3.90
   7   4   1   71.29    3.80
  -7  -4   1   65.99    4.50
   8   4  -1   68.39    4.10
  -8  -4  -1   71.49    4.80
   8   4  -1   72.09    4.80
  -8   4   1   68.09    4.60
  -8   4   1   69.69    4.30
  -8   4  -1   72.09    4.20
   8   4   1   77.69    4.30
   8   4   1   68.69    3.90
  -8   4  -1   76.29    4.40
  -8  -4   1   74.89    4.90
   9   4  -1   73.49    4.40
  -9  -4  -1   75.69    5.30
  -9   4   1   74.59    4.80
  -9  -4   1   73.39    5.40
  -9   4  -1   78.29    4.70
  -9   4  -1   77.19    4.90
 -10   4   1    5.10    2.60
 -10  -4  -1    4.80    2.80
 -10   4  -1    5.60    2.50
 -10  -4   1    9.60    3.00
 -11   4   1   71.69    6.20
 -11  -4  -1   81.79    6.80
 -11   4  -1   84.69    6.00
 -11  -4   1   82.59    6.80
   0  -5   1   -0.10    0.80
   0   5   1   -1.00    0.90
   0   5   1    0.40    0.80
   0  -5   1   -0.70    0.70
   0   5  -1    0.10    0.80
   0  -5  -1   -1.50    0.80
   0  -5  -1   -0.30    0.80
   0   5  -1   -0.30    0.90
  -1   5   1 1177.28   43.40
  -1  -5  -1 1199.18   43.50
   1   5  -1 1143.09   43.50
  -1   5   1 1165.88   43.40
   1  -5   1 1178.48   43.30
  -1  -5  -1 1170.68   43.40
   1   5  -1 1206.98   43.40
   1  -5   1 1189.78   43.30
   1  -5  -1 1176.18   43.40
  -1  -5   1 1175.28   43.40
   1  -5  -1 1104.09   43.30
  -1   5  -1 1092.09   43.30
   1   5   1 1163.78   43.50
  -1   5  -1 1200.68   43.40
   1   5   1 1181.38   43.40
  -1  -5   1 1166.08   43.50
   2  -5   1  922.31   32.70
   2  -5   1  876.51   32.70
  -2  -5  -1  929.01   33.00
  -2  -5  -1  882.31   32.90
   2   5  -1  892.21   33.00
  -2   5   1  898.31   32.90
  -2   5   1  871.41   32.80
   2   5  -1  859.21   33.00
   2  -5  -1  855.71   32.80
  -2   5  -1  897.51   32.80
  -2   5  -1  859.81   32.80
   2  -5  -1  780.92   32.70
  -2  -5   1  886.71   32.90
   2   5   1  885.41   32.90
  -2  -5   1  930.51   33.00
   2   5   1  856.21   32.90
   3   5  -1  260.27   10.70
  -3   5   1  271.37   10.60
  -3  -5  -1  269.77   10.80
   3   5  -1  276.07   10.80
  -3   5   1  275.07   10.60
  -3  -5  -1  270.57   10.70
   3  -5   1  272.97   10.30
  -3  -5   1  268.97   10.80
   3   5   1  273.57   10.80
  -3   5  -1  277.27   10.60
   3  -5  -1  277.77   10.50
   3  -5  -1  278.57   10.40
   3   5   1  267.47   10.70
  -3   5  -1  244.88   10.50
  -3  -5   1  273.07   10.90
  -4  -5  -1   27.80    2.70
   4   5  -1   29.90    2.50
  -4   5   1   23.50    2.20
   4   5  -1   31.20    2.80
  -4   5   1   33.90    2.40
  -4  -5  -1   25.30    2.50
   4  -5  -1   28.30    1.80
   4  -5  -1   30.60    2.10
  -4   5  -1   26.20    2.10
   4   5   1   25.90    2.70
  -4   5  -1   32.20    2.20
   4   5   1   32.00    2.40
  -4  -5   1   27.90    2.80
  -4  -5   1   26.30    2.50
   5   5  -1  212.38    8.90
  -5  -5  -1  202.88    8.90
  -5  -5  -1  213.88    8.90
   5   5  -1  207.98    8.70
  -5   5   1  213.68    8.60
  -5   5   1  211.88    8.60
   5  -5  -1  212.98    8.20
  -5   5  -1  221.18    8.60
  -5  -5   1  214.68    9.00
   5   5   1  210.78    8.80
  -5   5  -1  212.68    8.50
   5  -5  -1  210.48    8.20
  -5  -5   1  209.88    8.90
   5   5   1  208.78    8.60
   6   5  -1  195.48    8.60
  -6  -5  -1  195.18    8.50
  -6   5   1  186.68    8.30
  -6  -5  -1  200.48    8.70
   6   5  -1  190.98    8.30
  -6   5   1  211.48    8.30
  -6  -5   1  192.28    8.70
  -6   5  -1  215.88    8.20
   6   5   1  196.08    8.40
   6   5   1  183.28    8.20
  -6  -5   1  205.68    8.60
  -6   5  -1  183.58    8.10
   7   5  -1    2.80    2.30
  -7   5   1    5.10    1.60
  -7  -5  -1    3.80    1.90
   7   5  -1    3.80    1.70
  -7   5   1    3.10    1.80
  -7  -5  -1    3.80    2.30
   7   5   1    2.90    1.50
  -7  -5   1    3.90    1.90
  -7   5  -1    5.80    1.60
   7   5   1    3.10    2.10
  -7   5  -1    2.70    1.70
   8   5  -1   11.60    2.70
  -8   5   1    7.70    2.10
   8   5  -1    5.40    1.90
  -8  -5  -1    9.60    2.40
  -8   5   1    9.60    2.30
  -8   5  -1    6.10    2.20
   8   5   1    7.10    1.80
   8   5   1    9.00    2.40
  -8  -5   1    9.80    2.40
  -8   5  -1   10.30    2.00
  -9   5   1   14.30    2.60
  -9  -5  -1   16.00    2.90
   9   5  -1   16.10    2.30
  -9   5  -1   17.70    2.50
  -9  -5   1   16.10    3.00
 -10  -5  -1   11.90    3.20
 -10   5   1   16.90    3.10
 -10   5  -1   20.90    3.10
 -10  -5   1   20.70    3.40
 -11  -5  -1   37.70    4.60
 -11   5   1   39.00    5.50
 -11  -5   1   37.50    4.50
 -11   5  -1   43.10    6.20
   0   6   1  210.88    9.00
   0   6  -1  233.88    8.90
   0   6  -1  205.28    9.00
   0  -6   1  221.48    8.80
   0  -6   1  208.98    8.90
   0   6   1  235.38    9.00
   0  -6  -1  217.58    9.00
   0  -6  -1  222.68    8.90
   1  -6   1    4.90    1.20
   1  -6   1    3.70    1.10
  -1   6   1    2.90    1.30
  -1  -6  -1    3.50    1.20
   1   6  -1    4.60    1.30
   1   6  -1    4.00    1.30
  -1  -6  -1    4.80    1.40
  -1   6   1    5.30    1.30
  -1   6  -1    3.30    1.30
   1   6   1    4.20    1.40
   1  -6  -1    3.50    1.20
  -1  -6   1    4.00    1.20
   1  -6  -1    3.20    1.20
   1   6   1    5.60    1.30
  -1   6  -1    5.50    1.20
  -1  -6   1    3.70    1.30
  -2   6   1  429.56   16.40
   2  -6   1  426.96   16.30
   2  -6   1  416.66   16.20
  -2  -6  -1  429.26   16.60
  -2   6   1  441.56   16.50
  -2  -6  -1  419.16   16.50
   2   6  -1  418.26   16.50
   2   6  -1  429.76   16.60
   2  -6  -1  437.06   16.30
   2   6   1  430.66   16.50
  -2  -6   1  440.46   16.60
   2   6   1  424.36   16.50
  -2  -6   1  423.36   16.50
  -2   6  -1  424.56   16.40
  -2   6  -1  432.06   16.50
   2  -6  -1  426.16   16.30
   3   6  -1 1845.82   67.29
  -3  -6  -1 1858.81   67.39
  -3   6   1 1773.32   67.19
   3   6  -1 1787.02   67.29
  -3  -6  -1 1784.52   67.29
   3  -6   1 1796.42   66.89
   3  -6   1 1793.42   66.89
  -3   6   1 1819.82   67.19
  -3  -6   1 1775.02   67.29
  -3  -6   1 1874.51   67.39
   3   6   1 1787.42   67.19
   3   6   1 1855.61   67.29
   3  -6  -1 1790.92   66.99
   3  -6  -1 1812.02   66.99
  -3   6  -1 1792.12   67.09
  -3   6  -1 1853.71   67.09
  -4   6   1  159.68    6.60
  -4   6   1  147.89    6.50
   4   6  -1  150.88    6.70
   4  -6   1  151.88    6.00
  -4  -6  -1  150.28    6.70
  -4  -6  -1  148.09    6.90
   4  -6   1  150.68    5.90
   4   6  -1  154.88    6.80
   4  -6  -1  145.49    6.10
  -4   6  -1  146.59    6.40
  -4  -6   1  147.59    6.70
   4  -6  -1  152.68    6.30
  -4  -6   1  153.88    6.90
   4   6   1  157.58    6.80
  -4   6  -1  156.28    6.50
   4   6   1  151.48    6.60
  -5  -6  -1   12.00    1.90
  -5   6   1   11.60    1.70
   5   6  -1   10.40    2.10
   5   6  -1   11.80    1.80
  -5  -6  -1   13.80    2.30
  -5   6   1   15.00    1.90
  -5   6  -1   14.70    1.70
   5   6   1   13.60    2.10
   5  -6  -1   10.60    1.50
   5  -6  -1   13.40    1.70
  -5   6  -1   10.90    1.60
   5   6   1   14.70    1.80
  -5  -6   1   12.60    2.20
  -5  -6   1   11.90    1.90
  -6   6   1    0.40    1.60
  -6  -6  -1    1.80    2.10
  -6   6   1    1.00    1.50
  -6  -6  -1   -0.10    1.70
   6   6  -1    0.70    2.10
   6   6  -1   -0.40    1.50
  -6  -6   1   -0.50    1.90
  -6  -6   1    0.60    1.70
  -6   6  -1    0.90    1.30
   6   6   1    0.70    2.00
   6   6   1    1.90    1.50
  -6   6  -1    2.40    1.60
  -7  -6  -1   10.30    2.20
   7   6  -1   10.80    2.70
   7   6  -1    7.70    2.00
  -7   6   1    8.80    2.10
  -7   6   1    8.50    1.90
   7   6   1    6.80    1.80
  -7   6  -1    9.20    1.90
  -7   6  -1    9.90    2.10
  -7  -6   1    5.50    2.20
   7   6   1    8.60    2.50
   8   6  -1   24.10    3.30
  -8   6   1   26.80    3.90
   8   6  -1   25.70    3.40
  -8  -6  -1   19.10    2.90
  -8   6   1   22.90    3.40
   8   6   1   27.60    3.10
  -8   6  -1   19.50    2.50
  -8   6  -1   29.20    3.90
  -8  -6   1   22.40    3.00
   8   6   1   29.90    4.30
  -9   6   1   16.40    2.80
  -9  -6  -1   20.00    3.20
   9   6  -1   22.00    2.70
   9   6   1   21.90    3.20
  -9   6  -1   19.80    2.80
  -9  -6   1   19.00    3.20
 -10  -6  -1    0.90    2.90
 -10   6   1    2.30    2.70
 -10   6  -1    1.00    2.60
 -10  -6   1   -3.40    3.00
 -11  -6  -1    1.00    3.70
 -11   6   1   -0.60    3.20
 -11  -6   1   -1.60    3.60
   0   7   1   -0.90    1.30
   0   7  -1   -1.10    1.30
   0  -7   1   -0.90    1.30
   0   7  -1    0.10    1.30
   0  -7  -1    0.10    1.20
   0   7   1   -1.40    1.20
   0  -7   1   -0.80    1.10
   1  -7   1   89.99    4.30
   1   7  -1   87.49    4.50
   1   7  -1   88.89    4.50
  -1  -7  -1   87.89    4.60
   1  -7   1   86.29    4.20
  -1  -7  -1   87.89    4.40
  -1   7   1   88.39    4.50
  -1   7   1   91.29    4.40
  -1   7  -1   88.19    4.40
  -1  -7   1   92.09    4.70
   1   7   1   90.69    4.50
  -1   7  -1   88.09    4.50
   1   7   1   88.49    4.60
  -1  -7   1   90.79    4.40
   1  -7  -1   90.29    4.40
   1  -7  -1   95.19    4.40
  -2   7   1  143.89    5.90
  -2  -7  -1  134.19    5.90
  -2  -7  -1  127.89    6.10
   2   7  -1  139.39    6.10
   2  -7   1  121.59    5.60
   2   7  -1  131.69    6.00
  -2   7   1  122.39    5.90
   2  -7   1  131.99    5.60
  -2  -7   1  127.09    6.10
  -2   7  -1  121.09    5.80
  -2  -7   1  131.59    5.90
   2  -7  -1  128.29    5.70
   2   7   1  126.29    6.00
   2  -7  -1  123.89    5.70
   2   7   1  137.39    6.00
  -2   7  -1  140.49    5.80
   3  -7   1  995.20   38.00
   3   7  -1  994.20   38.40
   3   7  -1 1028.00   38.50
  -3   7   1 1071.99   38.40
  -3   7   1 1017.50   38.40
  -3  -7  -1 1000.00   38.50
  -3  -7  -1 1012.00   38.40
   3  -7   1 1008.10   38.00
   3   7   1 1037.30   38.40
  -3  -7   1 1039.80   38.60
   3  -7  -1 1034.10   38.10
   3   7   1 1021.60   38.40
  -3  -7   1 1036.60   38.50
  -3   7  -1 1037.90   38.30
   3  -7  -1 1004.10   38.10
  -3   7  -1 1011.20   38.30
  -4  -7  -1  254.57   10.40
  -4  -7  -1  251.07   10.60
   4   7  -1  238.68   10.30
  -4   7   1  229.68   10.10
  -4   7   1  262.07   10.20
   4   7  -1  249.08   10.50
   4  -7   1  274.57    9.60
   4  -7   1  247.78    9.60
   4  -7  -1  237.68    9.80
   4   7   1  235.28   10.30
  -4  -7   1  254.67   10.60
  -4   7  -1  239.38   10.10
  -4  -7   1  259.47   10.40
   4   7   1  239.18   10.20
  -4   7  -1  262.17   10.20
  -5  -7  -1  289.97   12.20
  -5   7   1  285.17   11.70
   5   7  -1  285.87   11.70
  -5   7   1  287.27   11.70
  -5  -7  -1  287.57   11.90
   5   7  -1  293.37   12.00
   5  -7  -1  293.07   11.10
   5  -7  -1  273.47   11.20
  -5   7  -1  292.97   11.60
  -5   7  -1  287.77   11.60
  -5  -7   1  274.27   12.10
   5   7   1  295.17   11.90
   5   7   1  295.77   11.70
  -5  -7   1  291.87   11.90
  -6  -7  -1    2.20    1.90
  -6   7   1   -0.50    1.50
   6   7  -1    1.70    1.80
  -6   7   1    0.20    1.90
   6   7  -1    3.50    2.40
  -6  -7   1    2.80    1.90
  -6   7  -1    0.00    1.50
   6   7   1   -0.10    1.70
  -6   7  -1    0.60    1.80
   6   7   1    1.90    2.30
   7   7  -1   16.60    2.40
  -7   7   1   12.70    2.30
  -7   7   1   20.10    2.70
  -7  -7  -1   15.60    2.60
   7   7  -1   11.30    3.00
  -7   7  -1   16.10    2.30
  -7   7  -1   15.80    2.50
   7   7   1   18.50    2.30
   7   7   1   15.90    3.00
  -7  -7   1   12.20    2.60
   8   7  -1   69.19    7.10
  -8   7   1   68.59    4.70
   8   7  -1   67.29    4.60
  -8  -7  -1   68.29    5.20
  -8   7  -1   68.89    5.00
   8   7   1   70.99    5.60
   8   7   1   68.49    4.50
  -8   7  -1   62.09    4.50
  -8  -7   1   60.39    5.30
  -9   7   1  129.59    6.90
   9   7  -1  124.19    6.50
  -9  -7  -1  114.39    7.30
   9   7   1  118.99    6.20
  -9   7  -1  116.09    6.60
  -9  -7   1  124.39    7.40
 -10  -7  -1   -3.10    3.10
 -10   7   1    4.20    2.90
 -10   7  -1    5.70    2.90
 -10  -7   1    0.10    3.20
   0   8  -1    4.40    1.60
   0  -8  -1    5.20    1.80
   0   8   1    4.90    1.70
   0   8  -1    5.70    1.70
   0   8   1    1.40    1.60
   0  -8   1    8.90    1.80
   0  -8   1    5.10    1.40
   0  -8  -1    5.00    1.50
  -1   8   1  561.64   22.80
   1   8  -1  584.14   22.90
   1  -8   1  592.44   22.70
  -1  -8  -1  581.34   22.90
   1  -8   1  636.24   22.80
   1   8  -1  599.84   23.00
  -1   8   1  601.84   23.00
  -1  -8  -1  612.14   23.00
  -1  -8   1  592.24   22.80
   1   8   1  578.04   22.90
   1   8   1  580.34   23.00
  -1  -8   1  631.14   23.00
  -1   8  -1  575.94   22.80
   1  -8  -1  587.24   22.80
  -1   8  -1  589.44   22.90
   1  -8  -1  639.54   22.90
  -2   8   1 1446.16   55.89
  -2  -8  -1 1471.85   55.99
  -2   8   1 1520.85   55.99
  -2  -8  -1 1526.25   56.09
   2  -8   1 1587.54   55.79
   2  -8   1 1474.05   55.69
   2   8  -1 1507.35   55.99
   2   8  -1 1461.65   55.99
  -2  -8   1 1555.14   56.09
   2   8   1 1476.55   55.99
   2   8   1 1459.15   55.99
  -2   8  -1 1439.46   55.79
  -2   8  -1 1509.65   55.99
   2  -8  -1 1573.34   55.89
  -2  -8   1 1525.75   55.99
   2  -8  -1 1459.95   55.79
  -3   8   1   64.49    4.10
  -3   8   1   67.29    4.00
   3  -8   1   70.69    3.50
   3  -8   1   62.79    3.50
  -3  -8  -1   64.69    4.40
   3   8  -1   64.29    4.10
  -3  -8  -1   70.79    4.10
   3   8  -1   63.09    4.30
  -3  -8   1   71.49    4.50
   3  -8  -1   67.49    3.70
  -3  -8   1   65.69    4.00
  -3   8  -1   65.99    3.90
  -3   8  -1   60.59    4.00
   3   8   1   61.59    4.20
   3  -8  -1   71.39    3.70
   3   8   1   66.59    4.40
  -4   8   1   -1.70    1.40
   4   8  -1    0.70    1.90
   4  -8   1    1.20    1.10
  -4  -8  -1    3.70    2.00
  -4   8   1    1.50    1.70
  -4  -8  -1    2.20    1.70
   4   8  -1    0.20    1.70
   4  -8  -1    0.70    1.30
   4   8   1   -0.60    2.00
  -4   8  -1   -1.20    1.40
  -4  -8   1    0.60    1.90
  -4   8  -1   -1.60    1.60
   4   8   1    2.50    1.70
   4  -8  -1    0.20    1.20
  -4  -8   1   -0.70    1.60
   5   8  -1  233.78   10.50
  -5   8   1  234.68   10.10
  -5   8   1  237.48   10.10
  -5  -8  -1  250.97   10.40
   5   8  -1  242.78   10.20
   5   8   1  239.28   10.20
  -5   8  -1  238.58   10.10
  -5  -8   1  246.78   10.40
   5  -8  -1  229.28    9.50
   5   8   1  236.48   10.40
   5  -8  -1  239.68    9.50
  -5   8  -1  235.38   10.10
  -6  -8  -1    2.60    2.20
   6   8  -1    1.90    2.00
  -6   8   1    4.30    1.90
  -6   8   1    6.60    2.30
  -6  -8   1    2.10    2.10
   6   8   1    2.80    2.60
  -6   8  -1    1.10    1.80
  -6   8  -1    0.10    2.10
   6   8   1    3.30    2.00
   7   8  -1    0.90    2.10
  -7   8   1    3.90    2.10
  -7  -8  -1    3.10    2.30
  -7   8  -1    2.70    2.00
  -7   8  -1    0.90    2.40
   7   8   1    1.80    1.90
   7   8   1    1.10    3.10
  -7  -8   1    3.50    2.40
  -8  -8  -1  169.08    8.70
   8   8  -1  175.98    8.30
  -8   8   1  171.08    8.30
  -8  -8   1  180.78    8.90
   8   8   1  165.98    8.00
  -8   8  -1  169.28    8.20
  -9   8   1  181.68    8.80
  -9  -8  -1  178.08    9.30
   9   8  -1  172.08    8.60
  -9   8  -1  179.28    8.70
  -9  -8   1  170.48    9.30
   9   8   1  165.08    8.50
 -10   8   1   94.59    6.80
 -10  -8  -1   88.19    7.30
 -10  -8   1   87.59    7.40
 -10   8  -1   96.69    6.60
   0   9  -1    1.30    1.70
   0  -9  -1   -0.10    1.40
   0  -9  -1    0.80    1.70
   0   9   1   -2.00    1.50
   0  -9   1    2.30    1.70
   0   9   1    0.00    1.60
   0   9  -1    1.10    1.60
   0  -9   1    0.10    1.30
   1  -9   1  682.33   26.30
  -1   9   1  714.43   26.50
  -1  -9  -1  706.23   26.60
   1  -9   1  680.13   26.40
   1   9  -1  677.73   26.60
  -1  -9  -1  701.43   26.50
  -1   9   1  683.53   26.60
   1   9  -1  698.13   26.50
   1   9   1  707.73   26.50
   1  -9  -1  677.03   26.40
  -1   9  -1  676.13   26.50
   1   9   1  679.23   26.60
  -1   9  -1  711.73   26.50
  -1  -9   1  698.83   26.60
   1  -9  -1  684.63   26.30
  -1  -9   1  681.93   26.40
   2  -9   1   19.30    2.40
   2   9  -1   17.80    2.40
   2   9  -1   13.00    2.20
  -2   9   1   23.70    3.10
  -2   9   1   14.80    2.10
  -2  -9  -1   16.50    2.50
  -2  -9  -1   14.20    2.10
   2  -9   1   13.90    1.90
  -2  -9   1   12.10    2.00
  -2   9  -1   21.30    3.00
   2   9   1   19.50    2.50
   2  -9  -1   14.30    1.90
   2  -9  -1   12.70    2.00
  -2   9  -1   14.90    2.20
   2   9   1   11.80    2.20
  -2  -9   1   14.10    2.40
   3  -9   1   59.79    3.50
   3   9  -1   67.29    4.50
  -3   9   1   53.59    4.10
  -3   9   1   73.59    4.40
   3   9  -1   68.89    4.30
  -3  -9  -1   57.59    4.50
  -3  -9  -1   57.09    4.10
   3  -9   1   51.19    3.50
   3   9   1   69.19    4.50
   3   9   1   65.69    4.30
  -3   9  -1   71.89    4.30
  -3  -9   1   53.89    4.50
  -3   9  -1   51.79    4.00
   3  -9  -1   50.29    3.70
   3  -9  -1   62.49    3.70
  -3  -9   1   56.29    4.10
  -4   9   1  201.08   10.10
   4  -9   1  238.88    9.50
  -4  -9  -1  244.38   10.30
   4   9  -1  271.87   10.50
   4   9   1  265.67   10.50
   4  -9  -1  245.78    9.70
   4  -9  -1  204.58    9.60
  -4   9  -1  200.98   10.10
   4   9   1  268.77   10.40
  -4  -9   1  227.48   10.30
   5  -9   1  121.79    5.30
   5   9  -1  131.29    6.70
  -5  -9  -1  123.29    6.60
  -5   9   1  140.29    6.70
  -5   9   1  120.79    6.40
  -5  -9   1  122.29    6.70
  -5   9  -1  117.19    6.30
  -5   9  -1  136.39    6.60
   5  -9  -1  117.49    5.60
   5   9   1  135.09    6.60
   5  -9  -1  129.69    5.70
  -6   9   1    8.50    2.30
  -6  -9  -1   10.30    2.50
   6   9  -1    5.80    2.40
  -6   9  -1   11.70    2.60
  -6   9  -1   11.20    2.30
  -6  -9   1    5.40    2.40
   6   9   1    9.30    2.40
  -7   9   1   63.49    4.80
  -7  -9  -1   55.49    5.10
   7   9  -1   49.90    4.70
  -7  -9   1   61.89    5.10
  -7   9  -1   55.99    4.60
   7   9   1   49.20    4.50
   8   9  -1    3.20    2.70
  -8  -9  -1   -2.10    2.70
  -8   9   1    0.80    2.60
   8   9   1    3.00    2.50
  -8  -9   1   -2.40    2.60
  -8   9  -1   -0.20    2.40
   9   9  -1    3.50    3.10
  -9  -9  -1   -2.80    3.20
  -9   9   1    1.60    2.90
  -9  -9   1    3.50    3.30
   9   9   1    5.40    3.90
  -9   9  -1    4.90    2.90
 -10   9   1   -1.80    3.40
 -10  -9  -1    0.30    3.60
 -10  -9   1   -2.90    3.60
 -10   9  -1    0.40    3.20
   0  10  -1  420.96   17.10
   0 -10  -1  429.36   17.00
   0  10   1  418.46   17.20
   0 -10  -1  444.26   17.20
   0  10   1  409.36   17.10
   0 -10   1  444.16   17.20
   0 -10   1  445.46   16.90
   0  10  -1  418.16   17.20
  -1 -10  -1 1786.62   67.49
   1  10  -1 1786.12   67.39
  -1  10   1 1804.32   67.39
  -1 -10  -1 1833.42   67.39
   1 -10   1 1801.72   67.19
   1 -10   1 1803.92   67.09
   1  10  -1 1802.52   67.49
  -1  10   1 1792.72   67.49
  -1 -10   1 1788.22   67.49
   1 -10  -1 1805.62   67.19
   1  10   1 1798.52   67.49
  -1 -10   1 1823.92   67.29
  -1  10  -1 1791.42   67.39
   1 -10  -1 1830.52   67.29
   1  10   1 1795.72   67.39
  -1  10  -1 1818.62   67.29
  -2  10   1  137.09    6.90
   2 -10   1  140.19    6.40
  -2 -10  -1  141.09    6.80
   2 -10   1  136.39    6.50
   2  10  -1  143.99    7.10
  -2  10   1  134.99    6.90
  -2  10  -1  148.49    6.90
  -2 -10   1  139.99    6.80
  -2  10  -1  137.59    6.90
   2 -10  -1  140.39    6.50
   2 -10  -1  134.59    6.70
   2  10   1  137.29    7.00
   2  10   1  123.89    7.40
  -3  10   1 1224.68   47.60
   3 -10   1 1248.58   47.20
   3 -10   1 1287.47   47.30
  -3  10   1 1256.27   47.80
   3  10  -1 1290.67   47.80
  -3 -10  -1 1263.77   47.70
   3  10   1 1265.47   47.80
  -3  10  -1 1280.57   47.70
  -3  10  -1 1277.47   47.60
   3 -10  -1 1251.27   47.40
   3 -10  -1 1244.58   47.30
  -3 -10   1 1281.07   47.70
  -4  10   1   50.29    4.20
  -4 -10  -1   40.40    4.30
   4  10  -1   43.90    4.40
  -4  10   1   32.90    4.00
   4 -10   1   34.70    3.00
   4 -10   1   31.60    3.10
   4 -10  -1   32.80    3.30
  -4  10  -1   28.90    3.80
   4 -10  -1   43.70    3.40
   4  10   1   45.40    4.40
  -4 -10   1   35.60    4.20
  -4  10  -1   49.30    4.40
   5  10  -1   -1.10    2.30
   5 -10   1    1.90    1.40
  -5 -10  -1    2.70    2.40
  -5  10   1    0.80    2.20
   5 -10   1    0.20    1.30
   5 -10  -1   -2.40    1.50
  -5  10  -1    0.50    2.10
   5  10   1   -1.20    2.30
  -5 -10   1   -0.20    2.30
   5 -10  -1   -0.60    1.50
  -5  10  -1    1.80    2.30
  -6  10   1   14.00    2.70
   6  10  -1   16.40    3.00
  -6 -10  -1   11.60    2.90
   6  10   1   17.50    2.80
  -6 -10   1   12.90    2.90
  -6  10  -1   14.20    2.70
  -7 -10  -1   -1.00    2.50
   7  10  -1   -1.60    2.70
  -7  10   1   -0.50    2.40
   7  10   1   -2.50    2.60
  -7 -10   1   -2.40    2.60
  -7  10  -1    4.50    2.60
  -8  10   1    9.80    3.20
   8  10  -1   15.90    3.20
  -8 -10  -1   10.40    3.40
  -8 -10   1   14.10    3.40
  -8  10  -1   14.20    3.10
   8  10   1   13.50    3.10
  -9 -10  -1    7.80    3.70
  -9  10   1   12.00    3.60
   9  10  -1    4.90    3.60
  -9 -10   1   12.70    3.80
  -9  10  -1   14.60    3.60
   0 -11   1    0.70    1.80
   0 -11   1    2.40    2.30
   0  11  -1   -0.50    2.10
   0 -11  -1    0.80    1.90
   0 -11  -1   -1.80    2.40
   0  11   1    0.10    2.20
   1 -11   1  213.48    9.60
   1 -11   1  224.08    9.40
   1  11  -1  215.78    9.90
  -1  11   1  213.48    9.90
  -1 -11  -1  216.98    9.70
  -1 -11   1  225.08    9.70
  -1  11  -1  217.98    9.90
   1  11   1  214.58   10.00
   1 -11  -1  203.78    9.60
   1 -11  -1  222.58    9.50
   2 -11   1  610.94   22.20
   2  11  -1  565.74   22.60
  -2 -11  -1  556.74   22.40
  -2  11   1  575.04   22.60
   2 -11   1  537.45   21.90
  -2  11  -1  566.54   22.50
   2 -11  -1  599.54   22.30
   2  11   1  543.45   22.50
  -2 -11   1  594.14   22.40
   2 -11  -1  538.85   22.10
   3 -11   1  103.89    5.40
  -3  11   1   95.29    6.00
  -3 -11  -1   92.29    6.00
   3  11  -1   94.69    6.20
   3 -11   1   94.99    5.10
   3  11   1  100.79    6.20
   3 -11  -1   90.89    5.30
   3 -11  -1   97.49    5.50
  -3  11  -1  102.89    6.00
  -3 -11   1  103.09    6.00
   4 -11   1  493.75   18.80
   4  11  -1  488.05   19.70
   4 -11   1  479.45   18.70
  -4 -11  -1  487.15   19.60
  -4  11   1  489.45   19.60
  -4 -11   1  486.95   19.60
   4  11   1  476.65   19.60
   4 -11  -1  496.25   19.00
   4 -11  -1  486.55   18.90
  -4  11  -1  483.45   19.60
   5  11  -1   76.59    5.70
   5 -11   1   74.99    4.00
   5 -11   1   73.89    4.10
  -5  11   1   81.69    5.60
  -5 -11  -1   77.19    5.70
   5  11   1   79.19    5.70
  -5 -11   1   85.49    5.80
   5 -11  -1   75.09    4.40
  -5  11  -1   78.99    5.50
  -6  11   1    4.70    2.70
  -6 -11  -1   -3.80    2.50
   6  11  -1    1.00    2.70
   6 -11  -1    3.50    1.60
  -6 -11   1   -1.30    2.50
   6  11   1    3.90    2.70
  -6  11  -1    1.50    2.70
   7  11  -1   11.00    3.20
  -7 -11  -1   10.50    3.20
  -7  11   1   12.60    3.10
  -7 -11   1   12.20    3.20
  -7  11  -1   16.20    3.30
   7  11   1    9.80    3.10
   8  11  -1    6.50    3.20
  -8  11   1   18.60    3.60
  -8 -11  -1   14.80    3.70
  -8 -11   1   11.60    3.50
   8  11   1    9.90    3.30
  -8  11  -1   19.20    3.60
  -9 -11  -1   -5.20    3.60
  -9  11   1   -6.40    3.60
   9  11  -1    3.10    3.80
  -9  11  -1   -4.00    3.40
  -9 -11   1   -0.30    3.70
   0 -12  -1  278.57   11.80
   0  12   1  266.47   12.20
   0 -12   1  267.77   11.70
   0  12  -1  270.17   12.20
   1  12  -1  267.07   11.80
  -1 -12  -1  257.47   11.30
  -1  12   1  259.37   11.70
   1 -12   1  252.07   11.10
   1  12   1  269.47   11.80
   1 -12  -1  249.68   11.20
  -1  12  -1  248.88   11.60
  -1 -12   1  265.47   11.30
  -2  12   1    2.30    2.70
   2 -12   1    4.80    2.20
   2  12  -1    6.90    2.80
   2 -12   1    8.00    2.60
  -2 -12  -1    3.00    2.50
   2 -12  -1    2.80    2.20
  -2 -12   1   13.30    2.70
   2  12   1    6.20    2.80
  -2  12  -1    7.00    2.90
  -3 -12  -1   37.60    4.70
   3  12  -1   42.30    5.10
   3 -12   1   39.10    4.10
  -3  12   1   38.60    4.70
   3 -12   1   37.80    3.70
   3 -12  -1   40.70    4.20
   3  12   1   51.29    5.10
  -3 -12   1   43.70    4.50
   3 -12  -1   43.10    3.90
  -3  12  -1   41.10    4.80
   4  12  -1    5.40    2.90
  -4  12   1    5.90    2.70
   4 -12   1    7.20    2.20
  -4 -12  -1    6.80    2.70
   4 -12   1    6.10    1.80
   4 -12  -1   10.70    2.50
  -4  12  -1    5.10    2.70
   4  12   1    5.10    2.90
  -4 -12   1    3.80    2.60
   4 -12  -1    7.20    2.00
   5  12  -1  114.99    7.30
  -5 -12  -1  114.39    7.10
  -5  12   1  104.69    6.90
   5 -12   1  120.79    5.40
   5  12   1  123.69    7.20
   5 -12  -1  113.99    5.80
  -5 -12   1  119.69    7.20
  -5  12  -1  121.09    7.10
  -6  12   1    0.80    2.90
   6  12  -1    1.80    3.00
  -6 -12  -1   -2.90    2.70
  -6 -12   1   -0.60    2.70
   6  12   1    2.50    3.10
  -6  12  -1   -1.50    2.60
  -7  12   1   43.60    5.80
   7  12  -1   36.70    5.70
  -7 -12  -1   42.70    5.70
  -7  12  -1   52.99    5.60
   7  12   1   38.80    5.70
  -7 -12   1   45.70    5.80
  -8 -12  -1   -0.50    3.60
  -8  12   1    0.30    3.60
   8  12  -1    0.50    3.50
  -8 -12   1    2.00    3.50
  -8  12  -1   -3.90    3.40
   8  12   1   -2.80    3.50
   0  13   1   -2.30    2.60
   0 -13  -1   -0.50    2.20
   0  13  -1    0.00    2.70
   0 -13   1   -0.60    2.20
   1 -13   1  171.28    8.20
   1  13  -1  164.48    8.90
  -1  13   1  158.48    8.80
  -1 -13  -1  172.78    8.50
  -1 -13   1  175.98    8.50
   1 -13  -1  185.68    8.30
   1  13   1  168.08    9.00
  -1  13  -1  166.28    8.90
   2  13  -1  171.18    8.90
  -2 -13  -1  177.98    8.70
  -2  13   1  156.98    8.80
   2 -13   1  171.78    8.00
   2  13   1  170.88    8.80
   2 -13  -1  174.28    8.10
  -2  13  -1  161.08    8.70
  -2 -13   1  165.28    8.50
  -3 -13  -1   10.70    2.90
   3 -13   1   14.00    2.70
  -3  13   1   13.90    3.30
   3 -13   1   13.00    2.30
   3  13  -1   12.50    3.30
  -3  13  -1   10.30    3.10
  -3 -13   1    8.40    2.80
   3  13   1   11.40    3.20
   3 -13  -1   14.00    2.40
  -4  13   1   21.40    3.50
   4  13  -1   27.20    3.80
  -4 -13  -1   19.40    3.40
   4 -13   1   23.00    2.90
   4 -13   1   23.00    3.40
   4 -13  -1   18.80    3.00
   4  13   1   21.20    3.60
  -4  13  -1   21.10    3.50
   4 -13  -1   28.00    3.70
  -4 -13   1   20.60    3.40
  -5  13   1    9.70    3.20
  -5 -13  -1    7.00    3.10
   5 -13   1   11.10    2.00
   5  13  -1   11.30    3.40
  -5  13  -1    7.10    3.30
   5  13   1    1.40    3.10
  -5 -13   1   11.00    3.20
   5 -13  -1   10.40    2.20
  -6  13   1   45.70    5.80
  -6 -13  -1   39.70    5.50
   6  13  -1   42.70    5.90
  -6 -13   1   43.80    5.80
  -6  13  -1   44.00    5.70
   6  13   1   41.90    5.80
  -7 -13  -1   -4.90    3.30
  -7  13   1    0.10    3.50
   7  13  -1    2.30    3.60
  -7 -13   1    3.60    3.50
   7  13   1    1.00    3.40
  -7  13  -1   10.80    3.70
  -8 -13  -1  147.89    9.50
   8  13  -1  142.99    9.30
  -8  13   1  142.39    9.50
  -8  13  -1  145.69    9.50
  -8 -13   1  136.29    9.40
   8  13   1  147.89    9.20
   0  14   1   29.50    3.90
   0  14  -1   26.10    3.80
   0 -14   1   24.10    3.20
   0 -14  -1   25.50    3.40
  -1  14   1   13.40    3.30
   1 -14   1   13.50    2.80
  -1 -14  -1   16.50    3.00
   1  14  -1   11.90    3.40
   1 -14  -1   14.30    2.80
   1  14   1   16.10    3.50
  -1  14  -1   14.10    3.30
  -1 -14   1   10.50    3.00
   2  14  -1   40.50    5.70
  -2  14   1   47.00    5.60
  -2 -14  -1   42.20    5.20
   2 -14   1   47.70    4.40
  -2  14  -1   36.30    5.30
  -2 -14   1   49.99    5.10
   2 -14  -1   41.20    4.60
   2  14   1   39.40    5.60
   3 -14   1  176.88    8.30
   3  14  -1  175.38    9.60
  -3  14   1  176.98    9.50
  -3 -14  -1  171.98    9.20
  -3 -14   1  183.18    9.20
  -3  14  -1  175.78    9.40
   3 -14  -1  172.08    8.40
   3  14   1  180.28    9.50
   4  14  -1    1.70    3.30
  -4  14   1    2.90    3.30
   4 -14   1    1.60    2.10
  -4 -14  -1    1.50    3.10
  -4  14  -1    0.70    3.20
   4  14   1    1.30    3.30
   4 -14  -1    2.10    2.30
  -4 -14   1    1.10    3.10
  -5  14   1  111.39    7.70
  -5 -14  -1  110.59    7.50
   5  14  -1   96.79    7.60
   5  14   1  101.29    7.70
  -5  14  -1  117.19    7.60
   5 -14  -1  102.59    5.90
  -5 -14   1  107.79    7.50
  -6 -14  -1   19.00    4.00
   6  14  -1   23.10    4.30
  -6  14   1   16.10    4.20
  -6  14  -1   22.70    4.10
   6  14   1   11.30    4.00
  -6 -14   1   20.40    4.00
   7  14  -1   17.40    4.30
  -7  14   1    9.60    4.20
  -7 -14  -1    8.70    4.00
  -7 -14   1   12.50    4.20
   7  14   1   16.80    4.20
  -7  14  -1   15.40    4.40
   0  15  -1   -2.70    3.00
   0  15   1    1.00    3.20
   0 -15   1   -5.00    2.40
   0 -15  -1   -0.40    2.70
  -1 -15  -1    2.80    3.00
  -1  15   1    2.00    3.20
   1 -15   1    1.50    2.60
   1  15  -1    0.80    3.30
  -1 -15   1    2.30    2.80
  -1  15  -1    4.40    3.30
   1 -15  -1    1.10    2.70
   1  15   1    4.00    3.30
  -2  15   1   17.30    3.90
   2 -15   1   13.00    2.90
   2  15  -1   14.30    3.80
  -2 -15  -1   14.10    3.50
   2  15   1   13.10    3.90
  -2  15  -1   11.00    3.50
  -2 -15   1   16.20    3.30
   2 -15  -1    7.40    2.90
   3  15  -1   10.80    3.80
  -3  15   1   10.50    3.60
  -3 -15  -1   12.30    3.50
   3 -15   1   15.90    2.70
   3 -15  -1   13.60    3.00
   3  15   1   14.40    3.80
  -3  15  -1    8.00    3.60
  -3 -15   1    9.30    3.40
  -4  15   1   60.79    6.80
   4 -15   1   64.69    5.00
   4  15  -1   70.99    6.90
  -4 -15  -1   55.29    6.40
   4  15   1   75.29    7.00
  -4 -15   1   56.99    6.50
   4 -15  -1   61.19    5.20
  -4  15  -1   60.39    6.70
  -5  15   1   11.40    4.10
   5  15  -1    3.40    3.90
  -5 -15  -1    3.30    3.60
  -5  15  -1   -5.00    3.60
   5  15   1    0.80    3.80
  -5 -15   1   -0.10    3.50
  -6 -15  -1    0.60    3.80
  -6  15   1    4.30    4.20
   6  15  -1   -0.60    4.10
  -6 -15   1    2.20    3.90
   6  15   1   -1.50    4.10
  -6  15  -1    7.20    4.30
   0  16  -1   -0.30    3.50
   0 -16   1    5.50    3.00
   0 -16  -1    2.10    3.00
   0  16   1    3.60    3.70
   1 -16   1   15.20    3.20
  -1  16   1   12.40    4.00
   1  16  -1    6.90    3.80
  -1 -16  -1    4.70    3.30
   1  16   1    8.10    4.00
   1 -16  -1   12.00    3.20
  -1 -16   1   10.10    3.30
  -1  16  -1   12.20    3.90
   2 -16   1   11.90    3.10
  -2 -16  -1   12.10    3.60
  -2  16   1   12.50    4.00
   2  16  -1    9.90    4.00
   2  16   1    2.80    4.00
   2 -16  -1    9.90    3.10
  -2 -16   1    8.90    3.40
  -2  16  -1   12.10    3.90
  -3 -16  -1   -1.10    3.50
   3 -16   1    8.10    2.90
  -3  16   1    4.90    4.00
   3  16  -1    3.30    3.90
   3 -16  -1    3.70    3.00
  -3 -16   1    2.30    3.60
  -3  16  -1    4.10    3.80
   3  16   1    1.30    4.00
   4  16  -1   -2.40    4.00
  -4 -16  -1   -1.90    3.50
  -4  16   1   -1.00    3.80
  -4  16  -1    7.70    4.10
   4  16   1    0.20    4.10
  -4 -16   1    1.10    3.60
   4 -16  -1    3.10    3.30
  -5 -16  -1   32.50    4.90
  -5  16   1   32.00    5.20
   5  16  -1   30.00    5.10
   5  16   1   21.20    4.90
  -5  16  -1   24.30    5.00
  -5 -16   1   32.20    4.80
   0 -17   1   -1.60    3.20
   0  17   1   -6.50    3.90
   0 -17  -1   -0.90    3.30
   0  17  -1   -2.80    3.80
   1  17  -1   14.30    4.50
  -1  17   1   18.40    4.50
   1 -17   1   17.80    3.70
  -1 -17  -1   11.80    4.00
  -1 -17   1   13.00    3.80
  -1  17  -1   19.30    4.60
   1 -17  -1   14.80    3.70
   1  17   1   17.80    4.70
   2 -17   1    3.10    3.30
  -2  17   1    2.30    4.30
   2  17  -1   -2.20    4.10
  -2 -17  -1    0.90    3.60
   2 -17  -1   -1.50    3.30
  -2  17  -1    7.90    4.30
  -2 -17   1   -0.30    3.60
   2  17   1   -1.70    4.00
  -3  17   1    9.90    4.40
  -3 -17  -1    9.40    4.00
   3  17  -1   -2.00    4.20
   3 -17   1   -1.60    4.00
   3  17   1    6.50    4.40
   3 -17  -1    5.40    3.50
  -3  17  -1    2.40    4.10
  -3 -17   1    6.80    4.00
  -4  17   1   14.80    4.60
   4  17  -1    5.60    4.70
  -4 -17  -1    2.70    4.20
  -4  17  -1   12.10    4.60
  -4 -17   1    3.40    4.10
   4  17   1   -1.10    4.60
   0  18   1  154.28   10.50
   0 -18   1  135.79    9.30
   0  18  -1  169.28   10.80
   0 -18  -1  139.79    9.40
  -1  18   1   36.40    5.90
   1 -18   1   35.60    4.90
   1  18  -1   31.30    5.60
  -1 -18  -1   41.00    5.10
  -1  18  -1   38.10    5.80
   1  18   1   42.50    5.90
  -1 -18   1   46.20    6.80
   1 -18  -1   37.10    4.90
  -2  18   1   15.00    5.10
   2  18  -1   10.30    4.70
  -2 -18  -1   17.20    4.50
   2 -18   1   13.20    4.10
  -2  18  -1   15.40    5.10
  -2 -18   1   18.40    4.40
   2  18   1   13.30    4.90
   2 -18  -1   19.60    4.30
  -2   0   2    1.60    0.70
  -2   0   2    0.60    0.60
   2   0  -2    1.90    0.70
  -3   0   2  540.15   21.00
  -3   0  -2  577.44   20.90
   3   0  -2  546.75   21.00
  -3   0   2  590.94   21.10
  -3   0  -2  553.04   20.90
   3   0  -2  572.94   21.00
  -4   0  -2  326.17   12.00
  -4   0   2  310.77   12.20
   4   0  -2  308.67   12.10
  -4   0   2  323.67   12.20
   4   0  -2  319.87   12.10
  -4   0  -2  318.07   12.00
  -5   0  -2   21.40    1.60
  -5   0  -2   19.00    1.80
   5   0  -2   17.30    1.90
  -5   0   2   16.80    1.90
   5   0  -2   14.40    1.80
  -5   0   2   18.80    1.90
  -6   0  -2   44.40    2.80
   6   0  -2   46.00    2.80
  -6   0  -2   44.50    2.70
  -6   0   2   49.20    3.00
   6   0  -2   48.10    2.80
  -6   0   2   46.80    2.90
  -7   0  -2  173.18    7.40
  -7   0   2  174.58    7.60
   7   0  -2  171.48    7.20
  -7   0   2  173.88    7.60
  -7   0  -2  177.88    7.30
   7   0  -2  172.08    7.10
  -8   0  -2    2.10    1.60
  -8   0   2    5.00    1.80
  -8   0   2    4.60    2.00
  -8   0  -2    3.50    1.90
  -9   0  -2    7.20    2.10
  -9   0  -2    8.00    2.40
  -9   0   2    3.60    2.00
 -10   0  -2  109.59    6.20
 -10   0   2  109.69    6.50
 -11   0   2   12.70    3.20
 -11   0  -2   10.40    2.90
  -1  -1  -2   20.70    1.10
  -1  -1  -2   23.90    1.10
  -1   1   2   22.60    1.20
   1   1  -2   21.00    1.20
  -1  -1   2   22.90    1.20
   1  -1  -2   20.90    1.10
   1  -1  -2   28.20    1.20
  -1  -1   2   26.70    1.20
   1   1   2   21.00    1.10
   1   1   2   24.20    1.10
  -2   1   2 1421.26   52.89
  -2  -1  -2 1452.55   52.79
   2   1  -2 1400.56   52.89
   2   1  -2 1480.85   52.89
  -2   1   2 1477.95   52.89
  -2  -1  -2 1409.06   52.79
   2  -1  -2 1371.86   52.79
   2   1   2 1412.86   52.69
   2   1   2 1396.76   52.69
  -2  -1   2 1432.86   52.89
  -2  -1   2 1477.75   52.89
   2  -1  -2 1472.15   52.79
  -3   1   2   33.70    1.80
  -3   1   2   33.20    1.80
   3   1  -2   29.30    1.90
  -3  -1  -2   32.40    1.70
  -3  -1  -2   31.30    1.70
   3   1   2   32.80    1.50
   3   1   2   31.40    1.60
   3  -1  -2   34.50    1.80
  -3   1  -2   36.30    1.50
  -3  -1   2   30.10    1.90
  -3  -1   2   37.40    1.90
  -3   1  -2   31.30    1.50
   3  -1  -2   30.90    1.80
   4   1  -2  132.89    6.20
  -4  -1  -2  163.78    6.20
   4   1  -2  156.18    6.30
  -4   1   2  158.38    6.30
  -4  -1  -2  154.68    6.20
  -4   1   2  162.08    6.30
   4   1   2  153.78    6.00
   4   1   2  150.88    5.90
  -4   1  -2  152.08    6.00
   4  -1  -2  153.08    6.20
  -4  -1   2  156.78    6.40
  -4   1  -2  160.38    6.10
   4  -1  -2  160.68    6.20
  -4  -1   2  155.38    6.30
  -5   1   2   73.49    3.60
  -5  -1  -2   76.29    3.40
  -5   1   2   72.69    3.50
   5   1  -2   71.39    3.50
  -5  -1  -2   77.49    3.50
   5   1  -2   73.09    3.60
  -5  -1   2   78.69    3.70
  -5  -1   2   72.19    3.70
  -5   1  -2   68.59    3.40
  -5   1  -2   72.79    3.30
   5  -1  -2   69.69    3.40
   5  -1  -2   70.29    3.40
  -6   1   2   31.40    2.60
  -6  -1  -2   35.90    2.60
  -6  -1  -2   37.10    2.60
   6   1  -2   38.50    2.50
   6   1  -2   39.40    2.70
  -6   1   2   38.30    2.70
  -6  -1   2   39.10    2.80
  -6   1  -2   34.50    2.40
  -6   1  -2   32.30    2.40
   6  -1  -2   38.90    2.40
  -6  -1   2   39.40    2.90
   6  -1  -2   35.30    2.30
  -7  -1  -2   12.30    1.80
  -7   1   2   15.90    2.00
  -7   1   2   12.20    1.80
  -7  -1  -2   21.10    2.50
   7   1  -2   15.40    1.90
   7   1  -2   18.70    2.30
  -7  -1   2   16.90    2.10
  -7  -1   2   16.60    2.10
   7  -1  -2   15.50    1.60
  -7   1  -2   18.10    2.30
  -7   1  -2   14.70    1.70
   7  -1  -2   17.70    2.00
   8   1  -2  107.09    4.90
  -8   1   2  105.99    5.50
  -8  -1  -2   95.79    5.20
  -8  -1  -2   98.09    5.30
  -8   1   2   96.29    5.30
   8   1  -2  106.79    4.80
  -8  -1   2  101.99    5.40
  -8  -1   2  101.99    5.50
  -8   1  -2  102.39    5.10
  -8   1  -2   98.29    5.10
  -9  -1  -2   20.40    2.50
  -9   1   2   16.80    2.50
  -9  -1  -2   21.80    4.60
  -9   1  -2   18.40    2.70
  -9   1  -2   19.00    2.40
  -9  -1   2   16.50    2.70
 -10   1   2   44.30    4.50
 -10  -1  -2   40.90    4.50
 -10  -1   2   43.30    4.70
 -10   1  -2   39.50    4.20
 -11  -1  -2    3.20    2.90
 -11   1   2    2.60    3.00
 -11   1  -2    1.40    2.70
 -11  -1   2   -2.80    2.90
   0  -2   2  344.67   12.70
   0  -2  -2  322.77   12.80
   0   2   2  344.17   12.80
   0   2  -2  338.97   12.70
   0  -2   2  341.27   12.70
   0   2  -2  354.56   12.70
  -1  -2  -2 2726.53   97.29
  -1   2   2 2586.34   97.19
  -1  -2  -2 2645.64   97.19
   1   2  -2 2623.84   97.29
   1   2  -2 2689.73   97.29
  -1   2   2 2671.83   97.29
   1   2   2 2551.14   97.19
  -1  -2   2 2677.53   97.29
   1   2   2 2666.73   97.19
  -1  -2   2 2569.74   97.29
   1  -2  -2 2616.54   97.19
   3   2  -2  112.29    5.10
  -3  -2  -2  130.89    5.10
   3   2  -2  125.09    5.20
  -3   2   2  124.89    5.10
  -3  -2  -2  131.29    5.10
   3   2   2  125.69    5.10
  -3  -2   2  128.99    5.30
  -3   2  -2  134.49    4.90
   3  -2  -2  134.59    5.00
  -3  -2   2  112.49    5.20
   3  -2  -2  125.59    5.10
  -3   2  -2  124.09    4.90
   3   2   2  132.29    5.00
  -4  -2  -2   17.20    1.70
   4   2  -2   21.30    1.80
  -4   2   2   15.00    1.70
  -4   2   2   24.30    1.70
   4   2  -2   18.50    2.00
  -4  -2  -2   22.20    1.90
  -4  -2   2   21.40    1.90
  -4   2  -2   17.50    1.40
   4  -2  -2   25.60    1.60
   4   2   2   19.80    1.70
   4  -2  -2   20.30    1.70
   4   2   2   18.80    1.40
  -4   2  -2   24.00    1.40
  -4  -2   2   23.70    2.00
  -5  -2  -2 1323.87   48.60
  -5   2   2 1324.57   48.60
  -5  -2  -2 1336.47   48.60
   5   2  -2 1336.67   48.60
  -5   2   2 1330.27   48.60
   5   2  -2 1264.47   48.60
  -5  -2   2 1297.27   48.70
   5  -2  -2 1313.77   48.40
   5   2   2 1303.27   48.30
  -5   2  -2 1327.77   48.40
  -5   2  -2 1174.38   48.40
  -5  -2   2 1314.07   48.70
   5  -2  -2 1332.37   48.40
   5   2   2 1342.47   48.40
  -6   2   2  152.58    6.40
   6   2  -2  156.18    6.40
   6   2  -2  152.08    6.20
  -6   2   2  141.29    6.30
  -6  -2  -2  132.49    6.30
  -6  -2  -2  147.89    6.40
   6   2   2  142.39    5.90
  -6  -2   2  146.09    6.50
  -6   2  -2  143.19    6.10
  -6  -2   2  144.89    6.50
  -6   2  -2  146.99    6.10
   6  -2  -2  153.28    6.00
   6   2   2  142.39    5.80
   6  -2  -2  153.88    6.00
  -7   2   2  627.54   24.00
   7   2  -2  630.84   23.90
   7   2  -2  624.34   23.80
  -7  -2  -2  644.84   24.00
  -7  -2  -2  620.84   24.00
  -7   2   2  628.84   24.00
  -7   2  -2  632.44   23.80
  -7  -2   2  633.14   24.20
  -7   2  -2  621.64   23.80
  -7  -2   2  625.34   24.20
   8   2  -2   28.90    2.80
   8   2  -2   28.90    3.30
  -8  -2  -2   27.00    3.50
  -8   2   2   28.40    3.10
  -8   2   2   26.90    3.40
  -8  -2  -2   22.60    3.20
  -8  -2   2   22.30    3.40
  -8   2  -2   25.10    2.70
  -8   2  -2   35.10    3.10
  -9  -2  -2   62.49    4.40
  -9   2   2   55.09    4.40
  -9  -2   2   59.99    4.60
  -9   2  -2   52.79    4.30
  -9   2  -2   52.99    4.00
 -10  -2  -2   -0.70    2.30
 -10  -2   2   -1.90    2.60
 -10   2  -2   -0.30    2.10
 -11  -2  -2   49.60    5.80
 -11  -2   2   47.80    5.70
 -11   2  -2   53.09    5.10
   0   3  -2   -2.10    0.80
   0  -3  -2   -3.80    0.80
   0   3   2   -2.80    0.80
   0   3  -2   -3.30    0.90
   0  -3   2   -2.30    0.70
   0   3   2   -2.70    0.90
   0  -3  -2   -3.00    0.80
   0  -3   2   -2.40    0.80
   1   3  -2 1556.34   56.89
   1  -3   2 1543.15   56.79
  -1  -3  -2 1573.84   56.89
   1   3  -2 1550.34   56.89
  -1   3   2 1537.25   56.89
  -1  -3  -2 1551.84   56.89
  -1   3   2 1559.24   56.89
   1  -3   2 1499.65   56.69
   1   3   2 1500.65   56.89
  -1   3  -2 1521.85   56.79
   1   3   2 1540.85   56.89
   1  -3  -2 1534.85   56.89
  -1  -3   2 1518.65   56.89
  -1   3  -2 1568.14   56.79
  -1  -3   2 1527.65   56.89
   1  -3  -2 1580.04   56.89
  -2  -3  -2 2547.25   90.79
   2   3  -2 2512.65   90.79
  -2  -3  -2 2502.25   90.79
  -2   3   2 2417.66   90.69
   2   3  -2 2224.58   90.69
  -2   3   2 2504.25   90.69
   2   3   2 2537.25   90.69
  -2  -3   2 2325.37   90.79
  -2  -3   2 2539.25   90.79
   2  -3  -2 2494.75   90.69
  -2   3  -2 2442.96   90.59
   2  -3  -2 2489.15   90.69
  -2   3  -2 2470.75   90.59
   2   3   2 2483.85   90.69
  -3  -3  -2 2172.48   86.29
  -3   3   2 2411.16   86.29
  -3   3   2 2181.58   86.29
   3   3  -2 2390.06   86.39
  -3  -3  -2 2361.96   86.39
   3   3  -2 2312.27   86.39
  -3  -3   2 2358.16   86.39
  -3  -3   2 2380.56   86.49
  -3   3  -2 2400.96   86.19
   3  -3  -2 2356.86   86.19
  -3   3  -2 2316.87   86.09
   3   3   2 2434.66   86.29
   3   3   2 2355.26   86.29
   3  -3  -2 2357.16   86.29
  -4  -3  -2   -0.60    1.00
   4   3  -2   -0.10    1.20
  -4   3   2    2.80    1.00
  -4  -3  -2    0.30    1.10
  -4   3   2    1.60    0.90
  -4  -3   2   -0.30    1.00
  -4  -3   2    2.60    1.20
   4  -3  -2    2.90    0.80
   4  -3  -2    3.30    0.90
  -4   3  -2    3.80    0.80
   4   3   2    1.40    1.00
  -5  -3  -2  145.09    6.30
  -5  -3  -2  154.08    6.30
  -5   3   2  152.18    6.20
   5   3  -2  142.69    6.20
   5   3  -2  145.89    6.40
  -5   3  -2  148.49    5.90
  -5  -3   2  143.49    6.40
   5   3   2  137.69    6.00
  -5   3  -2  151.88    5.90
  -5  -3   2  142.59    6.30
   5  -3  -2  149.69    5.90
   5  -3  -2  149.79    5.90
   5   3   2  128.99    5.90
  -6  -3  -2  104.69    5.10
  -6  -3  -2  101.99    5.10
   6   3  -2  105.69    4.90
  -6   3   2  102.19    5.00
   6   3  -2  109.39    5.20
   6  -3  -2  108.29    4.50
  -6  -3   2  111.69    5.20
  -6  -3   2  102.29    5.20
  -6   3  -2  107.69    4.60
   6   3   2   98.89    4.70
   6  -3  -2  109.59    4.40
  -6   3  -2  104.79    4.70
   6   3   2   91.99    4.50
  -7  -3  -2   17.10    2.20
   7   3  -2   20.80    2.50
  -7   3   2   16.60    2.00
  -7  -3  -2   18.10    2.30
   7   3  -2   18.90    2.40
   7   3   2   23.00    1.90
   7   3   2   21.20    2.30
  -7  -3   2   16.00    2.20
  -7   3  -2   17.50    2.20
  -7   3  -2   17.50    2.40
  -7  -3   2   16.30    2.40
  -8  -3  -2    3.30    2.00
  -8  -3  -2    2.30    2.20
  -8   3   2    4.30    2.00
   8   3  -2    4.20    2.20
   8   3  -2    7.80    1.80
  -8   3  -2    5.90    1.80
  -8   3  -2    4.10    1.50
  -8  -3   2    5.50    2.10
  -9  -3  -2   69.99    4.80
   9   3  -2   64.19    4.10
  -9   3  -2   62.19    4.60
  -9  -3   2   63.59    5.00
 -10  -3  -2   45.00    4.90
 -10   3   2   49.90    4.70
 -10  -3   2   46.70    5.10
 -11  -3  -2    5.40    3.10
 -11   3   2   -0.30    2.90
 -11   3  -2   -1.60    2.70
 -11  -3   2    0.50    3.10
   0   4   2 1192.08   42.00
   0   4  -2 1114.19   42.00
   0  -4   2 1137.39   42.00
   0   4  -2 1155.78   42.00
   0   4   2 1120.19   42.00
   0  -4  -2 1081.09   42.00
   0  -4   2 1128.79   41.90
  -1  -4  -2  277.97   11.60
   1  -4   2  302.87   11.40
  -1  -4  -2  321.77   11.70
   1   4  -2  304.47   11.60
   1  -4   2  308.97   11.50
  -1   4   2  295.37   11.60
  -1   4   2  304.87   11.60
   1  -4  -2  311.37   11.60
   1   4   2  306.57   11.60
  -1   4  -2  312.07   11.50
  -1   4  -2  310.37   11.50
   1   4   2  277.27   11.60
  -1  -4   2  277.87   11.50
  -1  -4   2  308.27   11.60
   1  -4  -2  309.27   11.60
   2  -4   2 1040.60   38.90
   2   4  -2 1057.49   39.30
  -2  -4  -2 1070.69   39.30
  -2  -4  -2 1052.39   39.20
   2   4  -2 1063.69   39.20
  -2   4   2 1043.80   39.20
  -2   4   2 1039.90   39.20
   2  -4   2 1051.89   38.90
  -2   4  -2 1057.89   39.10
  -2  -4   2 1090.09   39.30
   2  -4  -2 1045.70   39.10
   2   4   2 1076.09   39.20
  -2   4  -2 1087.09   39.10
   2   4   2  957.70   39.20
  -2  -4   2 1044.40   39.20
   2  -4  -2 1096.59   39.10
   3   4  -2  122.69    5.50
   3   4  -2  129.69    5.60
  -3   4   2  127.09    5.40
  -3  -4  -2  128.09    5.50
  -3   4   2  129.79    5.40
  -3  -4  -2  130.39    5.60
   3   4   2  130.59    5.40
   3   4   2  123.99    5.50
   3  -4  -2  128.19    5.40
  -3  -4   2  126.79    5.60
  -3   4  -2  127.99    5.20
  -3   4  -2  130.29    5.30
   3  -4  -2  125.69    5.20
  -3  -4   2  126.59    5.60
  -4  -4  -2  168.08    7.00
   4   4  -2  165.08    6.90
  -4  -4  -2  158.18    6.90
  -4   4   2  178.28    6.80
   4   4  -2  163.78    7.00
  -4   4   2  148.89    6.70
   4   4   2  172.38    6.90
  -4   4  -2  159.88    6.50
  -4  -4   2  161.58    7.00
  -4  -4   2  153.58    6.90
   4  -4  -2  159.68    6.50
   4   4   2  168.18    6.70
   4  -4  -2  166.68    6.70
  -4   4  -2  173.58    6.60
  -5  -4  -2   94.39    4.80
   5   4  -2  103.09    4.70
  -5   4   2   93.39    4.60
  -5   4   2  107.59    4.70
  -5  -4  -2   98.89    4.90
   5   4  -2   98.69    5.00
   5  -4  -2  107.29    4.40
  -5   4  -2   95.19    4.40
   5   4   2  102.99    4.50
   5  -4  -2   97.19    4.30
   5   4   2  107.89    4.70
  -5  -4   2   92.49    4.90
  -5  -4   2  101.29    5.00
  -5   4  -2  104.79    4.50
  -6   4   2    3.20    1.30
  -6  -4  -2    0.10    1.60
  -6  -4  -2    0.40    1.70
   6   4  -2    3.40    1.50
  -6   4   2    3.50    1.50
   6   4  -2    4.70    1.90
   6   4   2    1.80    1.20
  -6   4  -2    5.20    1.20
  -6  -4   2    2.10    1.80
   6  -4  -2    5.30    1.00
  -6   4  -2    2.20    1.20
   6   4   2   -0.20    1.50
  -6  -4   2    1.20    1.50
  -7   4   2   43.00    3.30
  -7  -4  -2   46.60    3.60
  -7   4   2   43.40    3.50
  -7  -4  -2   48.60    4.10
   7   4  -2   47.20    3.40
   7   4  -2   48.70    4.10
  -7  -4   2   43.60    4.00
   7   4   2   46.70    2.90
  -7   4  -2   42.80    3.00
  -7   4  -2   44.20    3.10
  -7  -4   2   43.70    3.80
   7   4   2   49.20    3.30
  -8  -4  -2   -1.60    1.90
   8   4  -2   -0.20    1.70
  -8   4   2   -1.50    2.00
  -8   4   2    1.40    1.60
   8   4  -2    2.80    2.40
  -8   4  -2   -1.00    1.40
  -8   4  -2    1.50    1.80
  -8  -4   2    0.30    2.00
  -9   4   2    0.30    2.00
   9   4  -2   -3.10    1.80
  -9  -4  -2   -3.70    2.10
  -9  -4   2   -2.60    2.30
  -9   4  -2    1.30    1.80
  -9   4  -2   -2.10    2.70
 -10   4   2   23.00    3.20
 -10  -4  -2   24.70    3.50
 -10  -4   2   25.00    3.60
 -10   4  -2   31.00    3.80
 -11  -4  -2    4.70    3.30
 -11   4   2   -0.90    3.10
 -11   4  -2    0.50    3.90
 -11  -4   2    0.20    3.40
   0   5   2   -0.10    0.80
   0   5  -2    0.50    0.80
   0  -5   2   -0.30    0.80
   0  -5  -2   -0.60    0.90
   0  -5   2    0.10    0.90
   0  -5  -2   -0.60    0.80
   0   5  -2   -1.00    0.90
   0   5   2   -0.50    0.90
   1   5  -2   56.19    3.10
   1  -5   2   57.99    2.80
  -1   5   2   57.89    3.00
   1   5  -2   58.89    3.00
  -1  -5  -2   54.69    3.10
  -1  -5  -2   58.79    3.10
   1  -5   2   54.69    2.70
  -1   5   2   57.39    3.00
   1  -5  -2   60.99    2.90
  -1   5  -2   57.79    2.90
   1  -5  -2   58.09    3.00
  -1  -5   2   57.09    2.90
  -1   5  -2   54.89    3.00
   1   5   2   56.39    3.10
  -1  -5   2   56.09    3.10
   1   5   2   60.89    3.00
   2  -5   2  536.25   20.80
  -2   5   2  526.55   21.10
   2  -5   2  556.54   20.80
  -2   5   2  585.64   21.10
  -2  -5  -2  568.84   21.20
   2   5  -2  553.34   21.20
  -2  -5  -2  557.34   21.20
   2   5  -2  572.24   21.20
   2   5   2  586.44   21.20
   2  -5  -2  562.54   21.10
  -2  -5   2  549.25   21.10
  -2   5  -2  582.84   21.00
   2   5   2  582.94   21.20
   2  -5  -2  531.25   21.00
  -2   5  -2  485.85   21.00
  -2  -5   2  565.04   21.20
   3   5  -2    6.40    1.30
  -3   5   2    4.30    1.20
   3  -5   2    5.60    0.90
  -3  -5  -2    4.30    1.30
   3   5  -2    4.80    1.40
  -3  -5  -2    8.60    1.50
   3  -5   2    7.20    1.00
  -3   5   2    4.20    1.20
  -3   5  -2    5.60    1.10
   3   5   2    5.30    1.30
  -3  -5   2    4.80    1.30
   3  -5  -2    5.70    1.00
   3   5   2    4.20    1.30
  -3  -5   2    6.20    1.40
   3  -5  -2    5.20    1.20
  -3   5  -2    4.90    1.10
   4   5  -2   11.50    1.80
  -4  -5  -2   10.10    1.70
  -4  -5  -2   13.00    1.60
   4   5  -2    9.60    1.60
  -4   5   2    9.90    1.50
  -4   5  -2   13.80    1.80
  -4  -5   2   10.50    1.60
  -4  -5   2   11.30    1.70
   4  -5  -2   10.60    1.40
   4   5   2   11.40    1.70
   4   5   2    9.80    1.50
   5   5  -2  102.29    5.20
  -5   5   2  106.99    4.90
   5   5  -2   98.59    4.90
  -5  -5  -2   99.19    5.10
  -5  -5  -2   98.79    5.00
  -5   5   2   99.19    4.80
  -5   5  -2  100.39    4.50
  -5  -5   2  101.79    5.20
   5  -5  -2   94.09    4.30
  -5  -5   2   97.69    5.00
  -5   5  -2  106.49    4.60
   5   5   2  105.89    4.70
   5  -5  -2   98.89    4.50
   5   5   2  106.29    5.00
   6   5  -2  102.69    5.00
  -6   5   2  103.09    5.00
  -6  -5  -2   94.89    5.20
  -6   5   2   93.69    4.90
  -6  -5  -2   91.19    5.30
   6   5  -2   99.59    5.40
   6   5   2   97.49    4.70
   6  -5  -2  100.59    4.20
   6  -5  -2  101.89    4.30
  -6  -5   2   89.69    5.10
   6   5   2  101.69    5.10
  -6   5  -2  100.79    4.70
  -6   5  -2   97.29    4.60
  -6  -5   2   91.89    5.40
   7   5  -2   96.99    4.90
  -7  -5  -2   85.69    5.50
  -7   5   2   97.49    5.10
  -7  -5  -2   92.59    5.20
  -7   5   2   85.79    4.90
   7   5  -2   95.19    5.60
  -7   5  -2   86.39    4.60
   7   5   2   94.59    5.10
  -7  -5   2   86.49    5.30
   7   5   2   96.69    4.50
  -7   5  -2  100.69    4.80
  -8  -5  -2    1.70    2.10
   8   5  -2    6.80    2.80
  -8   5   2    2.70    1.90
   8   5  -2   -0.80    1.80
  -8   5   2    1.20    2.00
  -8   5  -2    3.50    1.70
   8   5   2    1.50    1.50
  -8  -5   2    2.20    2.20
   8   5   2    2.00    2.10
  -8   5  -2    3.40    2.00
  -9   5   2   -0.90    2.10
   9   5  -2   -1.10    2.00
  -9  -5  -2    1.60    2.40
  -9  -5   2    0.60    2.40
  -9   5  -2    3.10    2.10
 -10  -5  -2   -1.60    2.70
 -10   5   2    0.70    2.60
 -10  -5   2   -0.20    2.90
 -10   5  -2    3.00    2.40
 -11   5   2   -1.80    3.20
 -11  -5  -2   -3.10    3.30
 -11  -5   2   -2.40    3.30
   0   6  -2 1826.62   67.09
   0   6   2 1724.13   67.09
   0  -6  -2 1769.62   67.09
   0  -6   2 1768.32   66.99
   0  -6   2 1862.71   67.19
   0  -6  -2 1918.61   67.19
   0   6   2 1827.32   67.29
   0   6  -2 1800.62   67.19
  -1   6   2  116.29    5.30
   1   6  -2  118.69    5.20
   1  -6   2  115.09    4.90
  -1  -6  -2  109.19    5.20
   1  -6   2  125.09    5.00
  -1   6   2  107.19    5.10
  -1  -6  -2  123.99    5.30
   1   6  -2  111.39    5.20
  -1  -6   2  110.39    5.10
  -1  -6   2  117.79    5.30
  -1   6  -2  115.49    5.20
   1   6   2  116.59    5.30
   1  -6  -2  126.79    5.20
  -1   6  -2  106.79    5.00
   1  -6  -2  110.69    5.10
   1   6   2  106.69    5.20
  -2  -6  -2  237.58   10.00
   2   6  -2  253.27   10.10
   2  -6   2  260.07    9.70
   2   6  -2  242.48   10.10
   2  -6   2  252.07    9.70
  -2  -6  -2  250.17   10.20
  -2   6   2  250.87   10.00
  -2   6   2  249.48   10.00
   2  -6  -2  243.68    9.90
  -2  -6   2  247.38   10.00
   2   6   2  245.88   10.10
   2  -6  -2  258.27    9.90
  -2  -6   2  253.57   10.20
  -2   6  -2  251.97   10.00
   2   6   2  251.37   10.10
  -2   6  -2  246.78    9.90
  -3  -6  -2   24.20    2.70
   3  -6   2   21.30    1.60
   3   6  -2   17.20    2.00
  -3   6   2   14.60    2.20
   3   6  -2   20.60    2.40
  -3  -6  -2   16.40    2.30
   3  -6  -2   15.70    2.10
  -3   6  -2   22.90    2.10
  -3  -6   2   20.80    2.70
   3   6   2   18.30    2.50
  -3  -6   2   20.60    2.30
   3   6   2   16.10    2.40
  -3   6  -2   17.60    2.00
   4   6  -2   26.40    2.60
  -4  -6  -2   28.60    2.90
  -4   6   2   21.40    2.40
  -4   6   2   32.20    2.60
  -4  -6  -2   23.40    2.60
   4   6  -2   24.30    2.90
  -4  -6   2   23.30    2.90
   4  -6  -2   25.10    2.30
   4  -6  -2   22.70    2.00
  -4   6  -2   28.10    2.40
   4   6   2   28.30    2.50
  -4   6  -2   21.70    2.10
   4   6   2   28.90    2.90
  -4  -6   2   26.30    2.70
   5   6  -2    1.30    1.50
  -5   6   2    1.30    1.30
   5   6  -2    2.70    1.80
  -5  -6  -2    3.90    1.80
  -5  -6  -2    0.70    1.50
  -5   6   2    1.50    1.50
  -5  -6   2    1.20    1.90
   5   6   2    3.10    1.80
  -5   6  -2    0.80    1.40
   5  -6  -2    1.50    1.20
   5  -6  -2    1.60    1.10
  -5  -6   2    1.70    1.50
   5   6   2    1.30    1.40
  -5   6  -2    2.40    1.30
   6   6  -2   -0.60    2.10
   6   6  -2   -1.30    1.50
  -6  -6  -2   -0.80    2.10
  -6  -6  -2   -0.40    1.70
  -6   6   2    0.00    1.40
  -6   6   2   -1.10    1.60
  -6   6  -2    1.20    1.50
   6   6   2   -1.10    1.40
   6   6   2   -0.30    1.90
   6  -6  -2   -0.10    1.10
   6  -6  -2    0.00    1.10
  -6  -6   2   -1.40    1.60
  -6   6  -2    1.50    1.30
  -7  -6  -2   82.39    5.10
  -7   6   2   80.59    4.90
  -7   6   2   76.29    4.60
   7   6  -2   74.59    5.50
   7   6  -2   76.89    4.60
  -7  -6   2   83.49    5.10
   7   6   2   82.09    4.30
   7   6   2   80.69    5.00
  -7   6  -2   77.19    4.60
  -7   6  -2   73.39    4.30
   8   6  -2   13.70    3.10
   8   6  -2   12.40    2.30
  -8  -6  -2   16.20    2.70
  -8   6   2   15.40    2.50
   8   6   2   15.90    2.70
  -8   6  -2   17.20    2.30
  -8  -6   2   11.90    2.70
  -8   6  -2   15.90    2.50
   8   6   2   12.20    2.00
  -9   6   2  124.79    6.90
  -9  -6  -2  125.49    7.20
   9   6  -2  113.19    6.40
  -9  -6   2  123.89    7.30
  -9   6  -2  127.39    6.50
 -10  -6  -2   25.90    3.70
 -10   6   2   27.30    3.60
 -10   6  -2   26.10    3.40
 -10  -6   2   27.50    3.90
   0  -7   2    0.10    1.30
   0   7   2    0.50    1.30
   0   7  -2    1.60    1.40
   0  -7  -2    0.40    1.40
   0  -7  -2    0.30    1.20
   0  -7   2    0.50    1.10
   0   7   2    0.30    1.30
   0   7  -2    0.10    1.20
  -1   7   2  294.97   11.60
  -1  -7  -2  293.47   11.70
  -1  -7  -2  281.17   11.60
   1   7  -2  283.27   11.60
   1  -7   2  295.37   11.40
  -1   7   2  283.87   11.60
   1  -7   2  284.47   11.30
   1   7  -2  291.57   11.60
   1  -7  -2  294.97   11.50
  -1   7  -2  285.57   11.60
  -1   7  -2  290.47   11.50
   1   7   2  280.17   11.60
   1  -7  -2  293.87   11.50
  -1  -7   2  282.77   11.50
  -1  -7   2  297.37   11.70
   1   7   2  298.07   11.60
  -2  -7  -2  669.93   26.00
   2  -7   2  680.13   25.70
   2  -7   2  679.43   25.70
  -2   7   2  691.73   26.10
  -2  -7  -2  690.33   26.10
  -2   7   2  691.43   26.00
   2   7  -2  699.13   26.10
   2   7  -2  669.03   26.00
  -2  -7   2  682.83   26.10
   2   7   2  696.23   26.10
  -2   7  -2  685.13   26.00
   2  -7  -2  705.73   25.90
   2   7   2  660.53   26.00
  -2   7  -2  696.33   25.90
   2  -7  -2  676.83   25.90
  -2  -7   2  679.03   26.00
   3  -7   2   65.69    3.10
  -3  -7  -2   57.99    3.80
  -3   7   2   58.69    3.60
  -3   7   2   53.59    3.70
  -3  -7  -2   68.49    4.10
   3  -7   2   65.89    3.10
   3   7  -2   66.69    4.10
   3   7  -2   63.79    3.80
  -3  -7   2   60.59    4.10
   3  -7  -2   54.59    3.50
  -3   7  -2   62.49    3.50
  -3  -7   2   62.49    3.70
  -3   7  -2   64.79    3.60
   3  -7  -2   69.49    3.50
   3   7   2   61.89    4.00
   3   7   2   60.89    3.80
  -4   7   2  237.28    9.50
   4  -7   2  220.38    8.80
   4   7  -2  234.58    9.80
  -4   7   2  223.98    9.50
  -4  -7  -2  228.88    9.60
   4  -7   2  224.28    8.80
  -4  -7  -2  228.78    9.90
   4   7  -2  233.78    9.60
   4   7   2  239.88    9.70
   4   7   2  232.88    9.60
  -4   7  -2  219.78    9.30
  -4   7  -2  231.78    9.40
  -4  -7   2  225.48    9.70
  -4  -7   2  232.38    9.90
   4  -7  -2  225.78    9.20
  -5  -7  -2   32.80    3.90
  -5   7   2   38.20    3.40
   5   7  -2   37.40    3.90
  -5   7   2   31.60    3.00
   5   7  -2   39.40    3.30
  -5  -7  -2   31.10    3.30
  -5   7  -2   33.30    2.80
   5   7   2   32.90    3.10
  -5  -7   2   33.10    3.80
   5   7   2   34.10    3.70
   5  -7  -2   34.60    2.40
   5  -7  -2   31.80    2.70
  -5  -7   2   33.80    3.30
  -5   7  -2   34.20    3.00
  -6   7   2   26.10    2.70
  -6  -7  -2   24.50    3.40
   6   7  -2   22.10    3.00
  -6   7   2   20.20    3.00
   6   7  -2   23.70    3.10
  -6   7  -2   21.70    2.70
  -6   7  -2   23.00    3.20
   6  -7  -2   18.00    2.30
  -6  -7   2   21.70    2.60
   6   7   2   22.50    3.00
   6   7   2   24.30    2.90
   6  -7  -2   16.40    2.10
  -7  -7  -2    8.80    2.40
   7   7  -2    8.10    2.10
  -7   7   2    9.60    2.40
  -7   7   2    6.70    2.10
  -7   7  -2   10.50    2.10
  -7   7  -2   12.10    2.30
  -7  -7   2    8.30    2.40
   7   7   2   11.80    2.70
   7   7   2   11.40    2.00
  -8   7   2   10.60    2.40
   8   7  -2    7.70    2.30
  -8  -7  -2    5.80    2.50
  -8   7  -2    7.90    2.20
  -8  -7   2    8.60    2.70
   8   7   2    6.20    2.00
   8   7   2   10.10    2.90
  -8   7  -2    6.40    2.50
   9   7  -2    4.40    2.50
  -9  -7  -2    1.60    2.80
  -9   7   2    0.60    2.50
  -9   7  -2    0.40    2.20
  -9  -7   2    4.00    2.90
 -10  -7  -2   12.70    3.50
 -10   7   2   11.50    3.30
 -10  -7   2   10.30    3.60
 -10   7  -2   13.40    2.90
   0   8  -2  400.66   15.50
   0   8   2  386.96   15.60
   0  -8   2  402.06   15.50
   0  -8   2  398.56   15.40
   0  -8  -2  402.76   15.70
   0   8  -2  384.96   15.60
   0   8   2  387.36   15.50
   0  -8  -2  396.06   15.50
   1   8  -2 3825.82  138.29
  -1  -8  -2 3677.43  138.19
  -1   8   2 3649.83  138.29
  -1   8   2 3890.41  138.29
   1  -8   2 3651.53  137.99
   1   8  -2 3692.13  138.29
   1  -8   2 3752.02  138.09
  -1  -8  -2 3801.82  138.39
  -1  -8   2 3720.83  138.19
   1   8   2 3834.52  138.29
  -1  -8   2 3784.22  138.29
  -1   8  -2 3702.23  138.29
   1  -8  -2 3644.84  138.09
  -1   8  -2 3823.82  138.19
   1  -8  -2 3754.42  138.19
   1   8   2 3712.53  138.29
  -2  -8  -2  721.03   27.90
   2  -8   2  693.23   27.50
  -2   8   2  688.33   27.90
  -2   8   2  776.82   27.90
   2   8  -2  773.02   28.00
  -2  -8  -2  719.53   28.00
   2  -8   2  720.73   27.50
   2   8  -2  730.53   27.90
  -2   8  -2  711.73   27.80
   2  -8  -2  684.83   27.70
   2   8   2  735.33   27.90
  -2  -8   2  718.03   27.80
   2   8   2  794.52   28.00
  -2  -8   2  716.83   28.00
   2  -8  -2  749.73   27.70
  -2   8  -2  771.02   27.80
   3   8  -2  574.44   21.90
  -3  -8  -2  569.44   21.80
   3   8  -2  560.84   21.80
  -3  -8  -2  549.74   22.00
  -3   8   2  591.14   21.80
  -3   8   2  560.24   21.80
   3  -8   2  551.44   21.30
   3  -8   2  557.84   21.30
   3  -8  -2  572.84   21.50
   3  -8  -2  544.95   21.50
  -3  -8   2  554.54   21.80
   3   8   2  566.14   21.80
   3   8   2  579.74   21.90
  -3  -8   2  536.55   21.90
  -3   8  -2  593.54   21.70
  -3   8  -2  559.14   21.70
  -4  -8  -2   34.80    3.80
  -4  -8  -2   32.90    3.30
   4   8  -2   27.80    3.30
  -4   8   2   31.50    3.10
   4  -8   2   33.70    2.10
  -4   8   2   24.40    3.30
   4   8  -2   29.90    3.80
   4   8   2   29.60    3.20
   4  -8  -2   30.20    2.60
   4   8   2   28.90    3.70
  -4  -8   2   28.90    3.70
   4  -8  -2   26.00    2.80
  -4   8  -2   27.10    3.10
  -4  -8   2   33.40    3.30
  -4   8  -2   26.70    2.90
   5   8  -2   41.20    4.00
  -5  -8  -2   44.20    3.90
   5   8  -2   38.20    3.80
  -5   8   2   31.00    3.90
  -5   8   2   37.90    3.60
  -5  -8   2   38.30    3.80
   5   8   2   44.10    3.70
   5  -8  -2   36.90    3.10
  -5   8  -2   39.70    3.50
   5   8   2   43.10    4.40
   5  -8  -2   45.90    2.90
  -5   8  -2   42.00    3.40
  -6   8   2    4.20    1.90
  -6   8   2    2.90    2.10
   6   8  -2    0.80    2.10
  -6  -8  -2    3.60    2.10
  -6   8  -2    5.70    1.90
   6  -8  -2    3.50    1.50
   6   8   2    2.50    2.00
  -6   8  -2    5.00    2.10
   6   8   2    3.00    2.60
   6  -8  -2    3.20    1.40
  -6  -8   2    2.10    2.10
   7   8  -2    4.10    2.30
  -7  -8  -2    2.20    2.30
  -7   8   2    3.10    2.10
   7   8   2    2.00    1.90
  -7  -8   2    5.30    2.50
   7   8   2    5.10    2.80
  -7   8  -2   -0.30    1.90
  -7   8  -2    0.00    2.40
   8   8  -2   24.10    3.10
  -8  -8  -2   23.80    3.40
  -8   8   2   32.30    4.10
   8   8   2   22.10    2.80
  -8   8  -2   27.40    3.80
  -8  -8   2   24.10    3.50
  -9   8   2   10.20    2.90
  -9  -8  -2    9.60    3.30
   9   8  -2    9.70    3.00
  -9  -8   2    9.00    3.20
  -9   8  -2    8.20    2.70
 -10   8   2   13.60    3.50
 -10  -8  -2   15.50    3.90
 -10  -8   2    8.10    3.60
 -10   8  -2   14.50    3.30
   0  -9  -2   -2.00    1.30
   0  -9   2   -0.30    1.60
   0   9   2   -1.30    1.50
   0   9  -2   -1.00    1.50
   0  -9  -2    0.50    1.80
   0   9  -2   -0.60    1.60
   0   9   2   -0.80    1.60
   0  -9   2   -0.30    1.30
  -1  -9  -2    6.80    2.10
  -1   9   2    4.70    1.80
   1   9  -2    5.10    1.80
  -1  -9  -2    4.00    1.60
   1  -9   2    3.20    1.70
   1   9  -2    3.10    1.80
  -1   9   2    3.20    1.80
   1  -9   2    5.40    1.50
   1   9   2    4.60    1.90
  -1   9  -2    2.40    1.70
   1  -9  -2    4.30    1.60
   1  -9  -2    3.70    1.70
   1   9   2    3.60    1.80
  -1  -9   2    5.20    1.60
  -1  -9   2    1.40    1.90
  -1   9  -2    6.90    1.90
  -2  -9  -2   11.60    2.00
   2   9  -2   12.90    2.20
  -2   9   2   11.00    2.00
   2  -9   2   14.40    1.90
   2  -9   2   14.00    1.70
  -2   9   2   14.30    2.20
   2   9  -2   12.00    2.20
  -2  -9  -2   13.70    2.40
   2   9   2   14.40    2.30
  -2   9  -2   14.10    2.10
  -2   9  -2   11.20    2.00
  -2  -9   2   15.00    2.40
   2  -9  -2   10.60    1.90
   2  -9  -2   12.60    1.90
  -2  -9   2   12.60    2.00
   2   9   2   11.90    2.20
   3   9  -2  257.57   11.60
  -3   9   2  254.97   11.40
  -3  -9  -2  276.77   11.80
   3  -9   2  276.07   10.90
  -3  -9  -2  272.07   11.50
   3  -9   2  302.57   11.00
  -3   9   2  288.17   11.60
   3   9  -2  270.97   11.50
  -3   9  -2  265.57   11.30
  -3  -9   2  285.97   11.60
  -3   9  -2  282.27   11.50
   3   9   2  275.27   11.60
  -3  -9   2  263.77   11.70
   3   9   2  257.17   11.60
   3  -9  -2  293.17   11.30
   3  -9  -2  277.07   11.20
  -4   9   2 1020.40   38.60
  -4  -9  -2 1033.30   38.70
   4   9  -2 1027.20   38.70
  -4   9   2 1022.50   38.70
   4  -9   2 1013.70   37.90
   4   9   2 1008.10   38.60
   4  -9  -2 1003.70   38.20
  -4   9  -2 1025.90   38.50
   4   9   2  998.30   38.60
  -4  -9   2 1016.60   38.70
  -4   9  -2 1033.70   38.60
   4  -9  -2 1019.90   38.20
  -5   9   2  310.07   12.90
  -5   9   2  297.87   12.80
   5   9  -2  312.87   12.90
  -5  -9  -2  317.37   13.00
   5   9   2  311.67   12.80
  -5   9  -2  314.47   12.70
  -5  -9   2  305.57   13.00
  -5   9  -2  283.97   12.60
   5  -9  -2  319.07   12.20
   5  -9  -2  303.77   12.20
  -6   9   2   55.99    4.60
  -6  -9  -2   68.59    5.10
   6   9  -2   68.39    4.90
  -6  -9   2   52.79    4.90
  -6   9  -2   50.09    4.40
   6   9   2   67.09    4.50
   6  -9  -2   62.29    3.60
   6  -9  -2   61.79    3.50
  -6   9  -2   63.99    5.00
  -7   9   2   54.39    4.60
  -7  -9  -2   48.40    5.00
   7   9  -2   46.00    4.70
  -7   9  -2   51.49    5.60
  -7  -9   2   37.70    4.90
  -7   9  -2   41.30    4.30
   7   9   2   48.90    4.30
  -8   9   2   22.70    3.40
  -8  -9  -2   17.90    3.30
   8   9  -2   25.10    3.30
   8   9   2   21.30    3.00
  -8   9  -2   19.40    3.00
  -8  -9   2   21.00    3.40
  -9  -9  -2   94.29    6.90
  -9   9   2   97.89    6.70
   9   9  -2   93.99    6.50
  -9   9  -2   83.39    6.30
  -9  -9   2   87.89    7.00
 -10   9   2   15.20    4.00
 -10  -9  -2   15.60    4.00
 -10  -9   2   13.30    4.20
   0  10  -2  296.17   12.10
   0 -10   2  299.57   11.90
   0  10   2  301.57   12.20
   0 -10  -2  267.67   12.20
   0 -10   2  282.47   12.10
   0 -10  -2  292.17   12.00
   0  10  -2  298.87   12.20
   0  10   2  281.17   12.20
  -1 -10  -2  141.19    6.90
   1 -10   2  145.99    6.60
   1 -10   2  156.78    6.90
  -1 -10  -2  149.09    7.30
   1  10  -2  145.89    7.00
   1  10  -2  128.39    7.00
  -1  10   2  123.69    6.90
  -1  10   2  145.79    7.10
   1  10   2  127.29    7.00
  -1  10  -2  147.19    7.00
   1  10   2  146.59    7.20
  -1 -10   2  151.88    6.80
  -1 -10   2  146.49    7.30
   1 -10  -2  139.59    6.80
  -1  10  -2  124.69    7.00
   1 -10  -2  155.98    7.00
   2  10  -2   26.10    3.70
   2 -10   2   22.40    3.00
   2 -10   2   25.30    2.80
  -2  10   2   23.00    2.90
  -2 -10  -2   21.00    2.70
  -2  10   2   28.40    3.80
   2 -10  -2   16.50    2.50
   2  10   2   23.80    3.20
   2 -10  -2   24.50    3.20
  -2  10  -2   28.80    3.70
  -2  10  -2   24.90    3.50
   2  10   2   25.10    3.70
  -2 -10   2   27.30    3.40
  -2 -10   2   20.50    3.40
  -3  10   2   18.70    2.70
   3  10  -2   14.90    2.60
  -3  10   2   11.10    2.50
  -3 -10  -2   16.20    2.50
   3 -10   2   23.00    2.60
   3 -10  -2   12.80    2.20
  -3  10  -2   10.10    2.50
  -3 -10   2   15.60    2.50
   3  10   2   13.40    2.70
  -3  10  -2   19.20    2.60
  -4 -10  -2   71.49    5.10
   4 -10   2   69.19    3.80
   4  10  -2   76.79    5.10
  -4  10   2   69.09    4.90
   4 -10   2   70.09    3.80
   4 -10  -2   69.49    4.30
  -4  10  -2   73.59    4.80
   4 -10  -2   63.19    4.40
  -4  10  -2   69.19    5.00
  -4 -10   2   76.39    5.00
   4  10   2   68.89    5.10
  -5 -10  -2  101.29    6.00
  -5  10   2  103.09    5.90
   5  10  -2   89.99    6.00
   5 -10  -2   95.89    5.00
   5 -10  -2  101.69    5.10
  -5  10  -2   90.19    5.80
  -5  10  -2   99.59    5.70
  -5 -10   2   94.79    6.00
   5  10   2   93.79    5.90
  -6 -10  -2  183.98    9.20
  -6  10   2  193.58    9.10
   6  10  -2  185.68    9.00
  -6  10  -2  184.18    8.80
   6  10   2  194.78    8.90
   6 -10  -2  185.38    7.80
  -6 -10   2  183.68    9.20
  -7  10   2  246.18   10.90
  -7 -10  -2  229.38   11.00
   7  10  -2  227.88   10.70
   7  10   2  220.88   10.50
  -7  10  -2  229.68   10.60
  -7 -10   2  245.98   11.10
  -8  10   2  205.88   10.00
  -8 -10  -2  193.88   10.10
   8  10  -2  183.68    9.70
   8  10   2  193.58    9.40
  -8  10  -2  197.58    9.60
  -8 -10   2  210.88   10.20
  -9  10   2  153.08    8.60
  -9 -10  -2  144.69    8.90
   9  10  -2  138.49    8.50
  -9  10  -2  147.69    8.40
  -9 -10   2  144.29    8.90
   0 -11  -2   -0.10    1.90
   0  11   2    0.00    2.20
   0  11  -2    1.00    2.10
   0 -11   2    0.90    1.70
   0 -11   2    2.80    2.30
  -1 -11  -2   -1.10    2.00
  -1  11   2   -0.30    2.20
   1 -11   2    2.80    1.80
   1 -11   2    3.20    2.30
   1  11  -2    1.60    2.20
   1 -11  -2    5.00    2.30
   1  11   2   -0.70    2.30
  -1  11  -2    3.20    2.20
   1 -11  -2    0.30    1.90
  -1 -11   2    2.50    1.90
  -2 -11  -2   53.69    4.70
   2 -11   2   57.59    4.00
  -2  11   2   56.79    5.00
   2 -11   2   60.19    4.40
   2  11  -2   59.19    5.10
  -2  11  -2   54.89    4.70
  -2 -11   2   61.39    4.50
   2 -11  -2   53.49    4.30
   2  11   2   51.19    4.90
   2 -11  -2   65.59    4.80
   3 -11   2    2.90    2.00
  -3 -11  -2    4.10    2.30
   3 -11   2    3.10    1.70
  -3  11   2    0.20    2.30
   3  11  -2    5.40    2.50
   3  11   2    1.80    2.60
   3 -11  -2    1.20    2.00
  -3 -11   2    3.60    2.30
  -3  11  -2    2.30    2.30
   3 -11  -2    5.60    2.30
   4 -11   2   23.60    2.70
   4  11  -2   21.10    3.20
   4 -11   2   26.60    3.00
  -4 -11  -2   23.00    3.10
  -4  11   2   25.60    3.20
   4 -11  -2   20.80    2.50
   4 -11  -2   28.10    3.60
  -4  11  -2   19.20    3.00
  -4 -11   2   20.40    3.00
   4  11   2   20.40    3.10
  -5  11   2   37.40    4.40
   5 -11   2   30.60    2.50
   5  11  -2   40.60    4.80
  -5 -11  -2   33.20    4.70
  -5  11  -2   34.30    4.40
   5 -11  -2   38.40    3.40
   5  11   2   44.80    4.80
  -5 -11   2   35.70    4.70
   6  11  -2   32.90    3.90
  -6 -11  -2   35.20    4.80
  -6  11   2   38.80    4.80
   6  11   2   35.60    4.70
   6 -11  -2   34.70    3.20
  -6 -11   2   27.60    3.70
  -6  11  -2   34.80    4.50
  -7  11   2    0.20    2.80
  -7 -11  -2    3.20    2.90
   7  11  -2   -1.00    3.00
   7  11   2   -3.20    2.70
  -7  11  -2    1.20    2.70
  -7 -11   2   -0.30    2.80
  -8 -11  -2    2.80    3.40
   8  11  -2    5.20    3.20
  -8  11   2    0.30    3.00
  -8 -11   2   -3.60    3.30
   8  11   2    3.40    3.00
  -8  11  -2    5.60    3.30
   9  11  -2   37.90    4.70
  -9 -11  -2   37.10    4.90
  -9  11   2   43.30    5.00
  -9 -11   2   39.80    5.10
  -9  11  -2   50.69    6.30
   0 -12   2  855.91   32.20
   0 -12  -2  822.82   32.20
   0  12  -2  839.72   32.50
   0  12   2  833.72   32.60
   1  12  -2 2371.46   87.59
   1 -12   2 2127.29   87.89
  -1 -12  -2 2418.16   87.49
  -1  12   2 2347.07   87.69
   1 -12   2 2360.66   87.19
  -1 -12   2 2404.86   87.39
   1  12   2 2336.77   87.69
   1 -12  -2 2347.57   87.29
  -1  12  -2 2388.66   87.69
   2 -12   2  461.25   18.40
  -2 -12  -2  460.45   18.90
   2  12  -2  464.25   19.10
   2 -12   2  473.65   18.60
  -2  12   2  472.55   19.20
   2 -12  -2  461.15   18.60
  -2 -12   2  486.85   18.80
  -2  12  -2  469.15   19.00
   2  12   2  451.45   19.10
  -3  12   2  538.15   21.50
   3 -12   2  532.45   20.80
   3 -12   2  532.65   20.60
   3  12  -2  556.34   21.50
  -3 -12  -2  507.55   21.30
   3 -12  -2  551.84   20.90
   3 -12  -2  479.35   21.00
  -3  12  -2  545.75   21.50
   3  12   2  557.14   21.50
  -3 -12   2  530.35   21.30
  -4  12   2    5.00    2.60
  -4 -12  -2    0.70    2.50
   4  12  -2    1.40    2.80
   4 -12   2    3.30    2.10
   4 -12   2    4.10    1.70
   4 -12  -2    4.50    2.50
   4 -12  -2    3.70    2.00
  -4 -12   2    1.00    2.50
  -4  12  -2    2.30    2.50
   4  12   2    4.30    2.80
  -5 -12  -2    3.80    2.70
   5 -12   2    4.60    1.50
   5  12  -2    2.40    3.00
  -5  12   2    5.10    2.80
  -5 -12   2   -2.00    2.50
   5 -12  -2    3.30    2.00
  -5  12  -2    3.20    2.70
   5  12   2    1.80    2.90
  -6  12   2   10.00    3.20
  -6 -12  -2   10.20    3.10
   6  12  -2    7.50    3.10
   6 -12  -2    7.30    2.00
   6  12   2    5.00    3.10
  -6 -12   2    8.90    3.10
  -6  12  -2    8.80    3.00
  -7  12   2   17.60    3.70
  -7 -12  -2   26.00    4.00
   7  12  -2   29.20    4.10
  -7  12  -2   28.80    3.90
   7  12   2   24.80    3.80
  -7 -12   2   22.30    3.90
   8  12  -2   14.50    3.90
  -8  12   2    7.00    3.90
  -8 -12  -2    7.20    3.80
  -8  12  -2    9.00    3.70
  -8 -12   2   10.00    3.80
   8  12   2    9.80    3.70
   0 -13   2   -2.80    2.10
   0  13   2    5.60    2.90
   0  13  -2    3.10    2.90
   0 -13  -2   -1.60    2.20
  -1 -13  -2   11.40    2.80
   1  13  -2   12.40    3.10
  -1  13   2   10.00    3.10
   1 -13   2   14.40    2.50
  -1 -13   2   13.60    2.70
   1 -13  -2   15.80    2.70
   1  13   2   10.00    3.10
  -1  13  -2   13.20    3.00
  -2 -13  -2    6.90    2.70
   2 -13   2    6.30    2.20
  -2  13   2   12.00    3.10
   2  13  -2    7.90    3.10
  -2 -13   2    3.00    2.50
   2  13   2    3.60    2.90
  -2  13  -2    5.80    2.90
   2 -13  -2    8.00    2.40
  -3  13   2  103.69    6.80
   3 -13   2   97.39    5.40
  -3 -13  -2  102.59    6.60
   3 -13   2   95.19    6.00
   3  13  -2  107.19    6.80
   3 -13  -2  105.09    5.90
  -3 -13   2  105.69    6.40
   3  13   2  100.19    6.80
  -3  13  -2  102.99    6.70
  -4  13   2  252.47   11.50
   4 -13   2  234.68   10.00
  -4 -13  -2  241.18   11.40
   4  13  -2  231.58   11.40
   4  13   2  242.48   11.50
   4 -13  -2  244.48   10.40
  -4 -13   2  245.48   11.30
  -4  13  -2  236.38   11.30
   5 -13   2  265.07   11.70
  -5  13   2  265.97   12.40
  -5 -13  -2  257.47   12.40
   5  13  -2  262.57   12.40
   5  13   2  265.97   12.30
  -5  13  -2  269.37   12.40
  -5 -13   2  268.57   12.30
   5 -13  -2  265.17   11.20
   6  13  -2   13.20    3.70
  -6 -13  -2   16.70    3.60
  -6  13   2   20.80    3.90
  -6 -13   2   12.30    3.60
  -6  13  -2   20.90    3.80
   6  13   2   10.90    3.50
  -7  13   2   11.40    3.80
   7  13  -2    7.00    3.80
  -7 -13  -2    7.10    3.60
   7  13   2    6.00    3.50
  -7 -13   2    7.40    3.70
  -7  13  -2    8.90    3.70
   8  13  -2    1.60    4.10
  -8  13   2    1.60    4.10
  -8 -13  -2   -4.80    3.60
  -8  13  -2    6.50    4.10
   8  13   2   -2.30    3.90
  -8 -13   2   -2.20    3.70
   0  14  -2  290.97   13.10
   0  14   2  283.07   13.20
   0 -14   2  294.87   12.60
   0 -14  -2  283.47   12.70
   1  14  -2    3.90    3.10
   1 -14   2    1.70    2.30
  -1  14   2    2.50    2.90
  -1 -14  -2   -1.00    2.60
   1 -14  -2   -0.80    2.40
  -1  14  -2    0.70    2.90
  -1 -14   2    2.20    2.60
   1  14   2    1.90    3.10
  -2  14   2  264.47   12.60
   2  14  -2  285.27   12.60
  -2 -14  -2  275.17   12.40
   2 -14   2  270.07   11.60
  -2  14  -2  262.67   12.50
   2  14   2  267.97   12.60
  -2 -14   2  272.67   12.20
   2 -14  -2  263.57   11.80
   3 -14   2   30.40    3.80
  -3  14   2   27.30    4.10
  -3 -14  -2   39.10    5.10
   3  14  -2   38.70    5.70
   3  14   2   34.40    4.20
   3 -14  -2   32.80    4.20
  -3  14  -2   30.00    4.00
  -3 -14   2   29.30    3.80
  -4  14   2   13.70    3.60
   4 -14   2   13.80    2.30
   4  14  -2   11.00    3.60
  -4 -14  -2   16.50    3.50
  -4  14  -2   15.40    3.60
  -4 -14   2   11.70    3.30
   4  14   2   11.30    3.50
   4 -14  -2   11.10    2.60
  -5 -14  -2    1.40    3.30
   5  14  -2   -1.30    3.40
  -5  14   2    1.90    3.30
  -5  14  -2    1.90    3.30
   5  14   2   -2.20    3.30
   5 -14  -2   -0.30    2.30
  -5 -14   2   -1.60    3.20
   6  14  -2   14.00    4.20
  -6 -14  -2   20.70    4.10
  -6  14   2   15.00    4.10
  -6 -14   2   16.00    4.00
  -6  14  -2   23.10    4.20
   6  14   2   16.70    4.10
  -7 -14  -2    8.90    3.80
  -7  14   2    4.50    4.10
   7  14  -2   -1.40    4.10
   7  14   2    6.00    4.00
  -7 -14   2    0.60    3.80
  -7  14  -2    0.50    4.00
   0 -15  -2    0.80    2.80
   0  15   2    1.70    3.20
   0  15  -2    0.00    3.10
   0 -15   2   -2.40    2.40
  -1 -15  -2   35.10    5.10
   1 -15   2   30.20    3.50
  -1  15   2   32.50    4.30
   1  15  -2   24.90    4.10
  -1 -15   2   32.50    4.90
   1  15   2   31.60    4.40
  -1  15  -2   31.80    4.20
   1 -15  -2   33.80    4.80
  -2  15   2   55.89    6.40
   2  15  -2   54.49    6.40
   2 -15   2   59.89    5.00
  -2 -15  -2   57.29    5.90
   2 -15  -2   65.99    5.40
   2  15   2   52.49    6.40
  -2  15  -2   55.69    6.20
  -2 -15   2   56.29    5.80
  -3  15   2  107.79    7.60
   3 -15   2   93.99    6.00
   3  15  -2   95.59    7.60
  -3 -15  -2   98.99    7.30
  -3 -15   2  109.09    7.30
  -3  15  -2   98.69    7.50
   3 -15  -2   96.69    6.40
   3  15   2  105.59    7.80
  -4 -15  -2   38.40    5.80
   4  15  -2   26.40    4.50
  -4  15   2   36.70    4.70
   4 -15   2   28.00    3.30
   4 -15  -2   32.80    4.70
  -4  15  -2   32.00    4.50
   4  15   2   31.20    4.50
  -4 -15   2   29.20    4.20
  -5 -15  -2   30.90    4.60
   5  15  -2   22.90    4.70
  -5  15   2   36.90    4.90
  -5  15  -2   34.90    4.90
   5  15   2   27.20    4.60
  -5 -15   2   47.50    6.20
  -6 -15  -2   67.09    7.30
  -6  15   2   52.49    7.40
   6  15  -2   62.59    7.40
   6  15   2   52.09    7.30
  -6  15  -2   65.19    7.40
  -6 -15   2   67.89    7.40
   0 -16   2    0.10    2.80
   0  16  -2    2.10    3.50
   0 -16  -2    1.50    3.10
   0  16   2    1.00    3.70
  -1  16   2    8.10    3.90
   1  16  -2    9.70    3.90
  -1 -16  -2   12.60    3.50
   1 -16   2    6.90    3.00
   1 -16  -2   11.40    3.30
  -1 -16   2   12.50    3.40
   1  16   2    8.10    4.00
  -1  16  -2    9.60    4.00
   2  16  -2   -2.50    3.70
  -2  16   2    3.30    3.60
   2 -16   2   -0.70    2.70
  -2 -16  -2    4.10    3.30
  -2 -16   2   -3.70    3.10
   2  16   2   -3.00    3.80
   2 -16  -2   -2.80    2.90
  -2  16  -2   -2.00    3.60
   3  16  -2   -4.90    3.80
   3 -16   2    0.70    2.70
  -3  16   2   -2.40    3.60
  -3 -16  -2    2.20    3.50
   3 -16  -2    1.10    2.90
  -3  16  -2    6.60    3.90
  -3 -16   2    0.90    3.40
   3  16   2    0.70    4.00
  -4 -16  -2   -2.30    3.40
   4  16  -2    0.20    4.00
  -4  16   2    2.70    4.00
  -4  16  -2    6.30    4.10
   4  16   2    3.80    4.10
   4 -16  -2   -1.70    3.00
  -4 -16   2    0.50    3.60
  -5 -16  -2    0.00    3.90
  -5  16   2    5.50    4.40
   5  16  -2    1.30    4.30
   5  16   2    0.90    4.20
  -5 -16   2    3.90    4.00
  -5  16  -2    7.80    4.40
   0 -17   2   -2.60    3.10
   0  17   2   -0.70    4.10
   0  17  -2   -3.00    4.00
   0 -17  -2   -0.70    3.30
  -1  17   2   11.10    4.30
  -1 -17  -2   -1.00    3.50
   1  17  -2    8.40    4.40
   1 -17   2   -0.60    3.10
  -1  17  -2    5.10    4.10
   1 -17  -2    6.80    3.50
  -1 -17   2    2.00    3.40
   1  17   2    7.80    4.30
   2 -17   2   25.50    3.90
   2  17  -2   29.20    5.10
  -2  17   2   37.20    5.30
  -2 -17  -2   26.40    4.70
  -2  17  -2   31.50    5.10
   2 -17  -2   29.40    4.20
  -2 -17   2   41.80    6.30
   2  17   2   26.90    5.20
  -3  17   2    8.70    4.40
  -3 -17  -2    5.70    3.90
   3  17  -2   -6.40    4.10
  -3  17  -2    6.40    4.40
   3 -17  -2    1.90    3.40
  -3 -17   2    1.80    3.60
   3  17   2   -2.60    4.20
   4  17  -2    6.30    4.70
  -4 -17  -2    5.20    4.10
  -4  17   2   11.60    4.90
   4  17   2    3.50    4.70
  -4  17  -2   11.20    4.70
  -4 -17   2   10.80    4.30
   0  18   2  267.87   14.30
   0 -18   2  269.97   13.10
   0  18  -2  265.87   14.20
   0 -18  -2  273.27   13.40
  -1 -18  -2    5.20    4.20
   1 -18   2   -3.40    3.70
  -1  18   2    2.40    4.80
   1  18  -2    4.80    4.70
   1 -18  -2   -8.20    3.80
   1  18   2   -1.90    4.60
  -1 -18   2    5.20    3.90
  -1  18  -2    1.90    4.40
  -2  18   2   28.10    5.60
   2  18  -2   18.20    5.00
  -2 -18  -2   31.30    5.00
   2 -18   2   28.70    4.40
   2  18   2   24.60    5.40
  -2  18  -2   31.80    5.70
   2 -18  -2   27.10    4.80
  -2 -18   2   37.30    5.10
  -1   0   3   -1.50    0.40
   1   0  -3   -1.90    0.40
  -1   0   3   -2.10    0.40
   2   0  -3   -0.70    0.70
   2   0  -3   -0.90    0.60
  -2   0   3   -1.20    0.60
  -2   0   3   -0.60    0.60
   3   0  -3   -1.10    0.60
  -3   0   3   -1.10    0.60
  -3   0   3   -1.50    0.70
  -3   0  -3   -0.90    0.50
  -4   0  -3    1.00    0.60
  -4   0   3    0.00    0.80
   4   0  -3    1.80    0.90
  -4   0   3   -0.70    0.80
  -4   0  -3    0.30    0.70
   4   0  -3    0.00    0.90
  -5   0   3   -1.80    1.00
  -5   0  -3   -0.30    0.70
   5   0  -3   -1.70    1.00
   5   0  -3   -2.60    1.00
  -5   0  -3   -0.60    0.90
   6   0  -3   -1.40    1.20
  -6   0   3   -1.60    1.20
  -6   0  -3   -1.00    1.00
  -6   0   3   -1.10    1.10
   6   0  -3    0.00    1.30
   7   0  -3    0.10    1.40
   7   0  -3    0.60    1.60
  -7   0  -3   -1.20    1.30
  -7   0  -3   -2.30    1.30
  -7   0   3   -1.30    1.50
  -7   0   3   -0.90    1.50
  -8   0  -3    1.40    1.50
  -8   0   3   -1.50    1.90
   8   0  -3    0.60    1.50
  -8   0  -3   -3.30    1.60
   8   0  -3    3.00    1.70
  -8   0   3   -0.10    1.60
  -9   0  -3   -2.80    2.20
  -9   0   3   -1.70    2.00
  -9   0  -3   -0.20    1.80
 -10   0  -3   -2.80    2.10
 -10   0   3    0.60    2.40
 -11   0   3   -2.30    2.80
 -11   0  -3   -0.60    2.60
  -1   1   3 2155.08   77.79
  -1   1   3 2071.79   77.79
   1   1  -3 2137.99   77.79
  -1  -1  -3 2094.29   77.69
  -1  -1  -3 2155.98   77.69
   1  -1  -3 2089.99   77.79
   1   1   3 2163.08   77.69
   1  -1  -3 2035.30   77.79
  -1  -1   3 2191.08   77.79
  -1  -1   3 2042.70   77.79
  -2  -1  -3  610.94   23.60
   2   1  -3  657.03   23.70
  -2   1   3  665.13   23.70
   2   1  -3  641.24   23.70
  -2  -1  -3  631.44   23.60
  -2   1   3  616.04   23.70
  -2  -1   3  648.74   23.70
   2  -1  -3  595.24   23.70
  -2  -1   3  668.63   23.80
   2  -1  -3  663.33   23.70
   2   1   3  614.84   23.50
   3   1  -3 5897.61  219.08
  -3  -1  -3 5998.60  218.88
   3  -1  -3 5994.20  218.98
  -4   1   3  498.75   18.40
  -4  -1  -3  493.45   18.20
   4   1  -3  471.55   18.40
  -4   1   3  497.75   18.40
  -4  -1  -3  492.35   18.30
   4   1  -3  482.75   18.40
  -4   1  -3  486.95   18.10
   4  -1  -3  463.25   18.30
  -4   1  -3  483.35   18.10
  -4  -1   3  487.65   18.50
  -4  -1   3  490.55   18.40
   4  -1  -3  489.25   18.30
  -5  -1  -3  958.70   35.40
  -5   1   3  964.80   35.50
  -5  -1  -3  889.01   35.30
   5   1  -3  919.31   35.40
   5   1  -3 1002.20   35.50
  -5   1   3  934.91   35.50
  -5  -1   3  972.20   35.60
   5  -1  -3  937.41   35.40
  -5   1  -3  947.01   35.20
  -5   1  -3  970.40   35.20
   5  -1  -3  953.30   35.30
  -5  -1   3  952.80   35.60
  -6   1   3    8.40    1.40
  -6   1   3   11.90    1.60
   6   1  -3    9.30    1.60
  -6  -1  -3   11.00    1.40
  -6  -1  -3    7.90    1.40
   6   1  -3   11.70    1.50
  -6   1  -3   11.60    1.30
   6  -1  -3    9.70    1.50
  -6  -1   3   14.50    1.70
  -6   1  -3    9.50    1.20
  -6  -1   3   10.70    1.60
   6  -1  -3    8.90    1.40
   7   1  -3  215.68    9.10
  -7   1   3  222.88    9.40
  -7   1   3  232.18    9.40
  -7  -1  -3  228.88    9.20
  -7  -1  -3  219.08    9.20
   7   1  -3  228.48    9.30
   7  -1  -3  218.48    9.00
   7  -1  -3  231.28    9.00
  -7   1  -3  233.28    9.10
  -7  -1   3  225.88    9.50
  -7  -1   3  221.88    9.50
  -7   1  -3  222.88    9.10
  -8   1   3   25.90    3.30
   8   1  -3   27.00    3.30
  -8  -1  -3   28.80    3.20
  -8  -1  -3   25.80    3.00
   8   1  -3   23.10    2.80
  -8   1   3   32.40    3.30
   8  -1  -3   29.90    2.70
  -8  -1   3   29.60    3.40
  -8   1  -3   21.60    2.80
   8  -1  -3   27.00    2.50
  -8   1  -3   28.00    2.80
  -9  -1  -3    1.20    2.40
  -9   1   3    6.90    2.30
  -9  -1  -3    9.00    2.10
  -9  -1   3    6.80    2.30
  -9   1  -3    5.70    1.90
  -9   1  -3    4.10    2.30
 -10  -1  -3   99.39    5.90
 -10   1   3   98.19    6.20
 -10  -1   3  100.29    6.20
 -10   1  -3   96.59    5.60
 -11  -1  -3   23.70    3.40
 -11   1   3   23.40    3.70
 -11  -1   3   25.90    4.00
 -11   1  -3   22.20    3.30
   0  -2   3  424.36   15.80
   0  -2   3  431.66   15.70
   0  -2  -3  420.16   15.80
   0   2  -3  431.76   15.80
   0   2  -3  418.36   15.80
   0   2   3  410.36   15.90
  -1  -2  -3 2000.70   74.99
   1   2  -3 2009.20   74.99
  -1  -2  -3 2013.50   74.99
  -1   2   3 2052.79   74.99
  -1   2   3 2065.59   74.99
   1   2  -3 2069.69   74.99
  -1  -2   3 2094.09   74.99
   1  -2  -3 1971.40   74.99
  -1  -2   3 2022.20   74.99
  -1   2  -3 2084.89   74.79
   1   2   3 2046.50   74.99
   1  -2  -3 2061.89   74.99
   1   2   3 1993.00   74.99
   2   2  -3 2680.83   98.39
  -2  -2  -3 2728.83   98.29
   2   2  -3 2695.23   98.39
  -2   2   3 2772.62   98.39
  -2  -2  -3 2676.73   98.29
  -2   2   3 2558.74   98.39
  -2  -2   3 2639.44   98.39
   2   2   3 2626.24   98.29
   2   2   3 2740.13   98.29
   2  -2  -3 2558.84   98.29
  -2  -2   3 2677.03   98.39
   2  -2  -3 2725.73   98.39
  -3  -2  -3  294.87   11.10
  -3  -2  -3  288.97   11.10
   3   2  -3  290.47   11.20
  -3   2   3  303.87   11.20
  -3   2   3  270.77   11.10
   3   2  -3  285.77   11.20
  -3  -2   3  285.57   11.20
   3  -2  -3  294.77   11.10
   3  -2  -3  284.17   11.10
   3   2   3  292.17   11.00
  -3  -2   3  293.97   11.20
   3   2   3  295.47   10.90
  -4  -2  -3   11.70    1.70
   4   2  -3   14.30    1.70
  -4   2   3   11.70    1.60
  -4   2   3   14.60    1.60
  -4  -2  -3   15.50    1.60
  -4  -2   3   17.60    1.80
  -4   2  -3   11.90    1.10
   4   2   3   15.30    1.40
  -4  -2   3   11.50    1.40
  -4   2  -3   13.30    1.20
   4   2   3   16.90    1.10
   4  -2  -3   12.10    1.50
  -5  -2  -3  288.17   11.40
   5   2  -3  303.37   11.60
  -5  -2  -3  306.97   11.50
  -5   2   3  274.87   11.50
   5   2  -3  268.47   11.50
  -5   2   3  307.97   11.50
   5  -2  -3  281.87   11.40
  -5  -2   3  316.17   11.70
   5  -2  -3  310.07   11.30
  -5  -2   3  283.87   11.60
  -5   2  -3  272.27   11.20
  -5   2  -3  312.97   11.20
  -6   2   3   54.59    3.30
  -6  -2  -3   56.09    3.30
   6   2  -3   57.49    3.60
  -6   2   3   54.19    3.40
  -6  -2  -3   57.09    3.30
   6   2  -3   55.69    3.20
   6  -2  -3   57.79    3.10
   6  -2  -3   52.69    3.10
  -6  -2   3   50.69    3.50
  -6   2  -3   53.39    2.80
  -6   2  -3   57.39    2.90
  -6  -2   3   59.19    3.50
  -7  -2  -3    5.60    1.70
  -7   2   3    6.20    1.70
  -7  -2  -3    5.80    1.70
   7   2  -3    8.50    2.00
  -7   2   3    4.60    1.60
   7  -2  -3    6.50    1.50
  -7  -2   3    7.00    1.80
  -7  -2   3    7.20    2.00
  -7   2  -3    3.20    1.30
   7  -2  -3   10.00    1.50
  -7   2  -3    7.60    1.40
   8   2  -3    1.90    2.00
  -8  -2  -3   -2.60    2.00
  -8   2   3   -0.50    1.70
  -8  -2  -3    0.80    1.70
   8   2  -3    0.10    1.50
  -8   2   3    0.10    1.80
  -8  -2   3   -1.00    1.80
  -8   2  -3   -0.70    1.30
  -8   2  -3    1.20    1.60
  -9   2   3  122.79    6.30
  -9  -2  -3  117.29    6.10
   9   2  -3  103.59    5.50
  -9  -2   3  116.19    6.50
  -9   2  -3  120.79    5.80
  -9   2  -3  103.29    5.90
 -10  -2  -3    1.60    2.40
 -10   2  -3    2.10    2.20
 -10  -2   3   -4.90    2.50
 -11   2   3   13.80    3.40
 -11  -2  -3   20.70    3.40
 -11  -2   3   14.00    3.50
 -11   2  -3   13.30    3.10
   0   3   3   -3.50    0.80
   0  -3  -3   -3.50    0.90
   0   3   3   -4.20    0.90
   0   3  -3   -3.50    0.90
   0  -3   3   -3.30    0.70
   0  -3  -3   -4.60    0.90
   0  -3   3   -3.90    0.80
   1  -3   3 2184.48   79.89
  -1   3   3 2182.28   80.09
   1   3  -3 2175.18   80.09
  -1  -3  -3 2225.88   80.09
  -1  -3  -3 2119.39   80.09
   1   3  -3 2201.78   80.09
   1  -3  -3 2094.09   79.99
  -1  -3   3 2188.58   79.99
  -1   3  -3 2114.39   79.89
   1   3   3 2185.78   80.09
   1  -3  -3 2263.17   80.09
   1   3   3 2096.29   79.99
  -1   3  -3 2198.08   79.89
  -2   3   3  545.05   19.40
  -2  -3  -3  535.75   19.50
  -2  -3  -3  523.15   19.40
  -2   3   3  521.45   19.40
   2   3  -3  466.15   19.40
  -2  -3   3  469.75   19.40
  -2   3  -3  526.05   19.20
   2  -3  -3  527.15   19.40
   2   3   3  515.65   19.40
  -2  -3   3  516.35   19.50
   2   3   3  521.15   19.40
   2  -3  -3  526.65   19.40
  -2   3  -3  523.65   19.20
   3   3  -3   72.99    3.50
  -3   3   3   78.29    3.40
  -3  -3  -3   72.59    3.40
  -3   3   3   69.69    3.30
  -3  -3  -3   71.99    3.40
   3   3  -3   70.39    3.50
  -3  -3   3   73.79    3.50
   3  -3  -3   67.39    3.30
  -3   3  -3   79.29    3.00
  -3  -3   3   68.99    3.50
   3   3   3   71.49    3.20
   3   3   3   65.29    3.30
   3  -3  -3   79.29    3.30
  -3   3  -3   68.69    3.00
   4   3  -3 2417.66   84.99
  -4  -3  -3 2384.46   84.99
  -4   3   3 2303.87   84.99
  -4   3   3 2354.76   84.89
   4   3  -3 2253.67   84.99
  -4  -3  -3 2317.07   84.89
   4  -3  -3 2119.09   84.79
  -4   3  -3 2304.87   84.69
  -4  -3   3 2323.97   85.09
  -4  -3   3 2354.36   85.09
   4   3   3 2295.27   84.69
  -4   3  -3 2313.37   84.69
   4  -3  -3 2101.09   84.79
   4   3   3 2368.96   84.79
  -5   3   3   83.29    3.90
   5   3  -3   84.49    4.30
  -5  -3  -3   79.29    4.00
  -5  -3  -3   78.89    4.00
  -5   3   3   75.19    3.90
   5   3  -3   69.99    3.90
  -5  -3   3   84.39    4.20
   5   3   3   76.89    3.70
  -5   3  -3   88.59    3.50
   5  -3  -3   84.59    3.70
  -5   3  -3   71.89    3.50
   5   3   3   76.29    3.50
  -5  -3   3   79.39    4.20
   5  -3  -3   74.09    3.80
  -6   3   3  247.28   10.10
   6   3  -3  242.18   10.10
  -6  -3  -3  251.67   10.20
   6   3  -3  259.57   10.30
  -6  -3  -3  251.27   10.20
   6  -3  -3  242.98    9.80
  -6  -3   3  255.37   10.40
  -6  -3   3  255.07   10.40
  -6   3  -3  255.57    9.80
   6   3   3  241.48    9.60
   6   3   3  252.47    9.70
   6  -3  -3  257.97    9.80
  -6   3  -3  248.18    9.80
  -7   3   3  367.26   15.10
   7   3  -3  385.36   15.10
   7   3  -3  370.36   14.90
  -7  -3  -3  377.36   15.10
  -7  -3  -3  384.16   15.10
  -7  -3   3  405.86   15.30
  -7   3  -3  397.76   14.80
  -7   3  -3  376.56   14.70
   7  -3  -3  377.56   14.50
  -7  -3   3  372.26   15.30
   7  -3  -3  381.66   14.60
  -8   3   3   25.80    3.30
  -8  -3  -3   27.00    3.00
  -8  -3  -3   22.20    3.30
   8   3  -3   32.30    3.90
   8   3  -3   20.60    3.00
  -8  -3   3   23.80    2.80
  -8   3  -3   23.30    2.80
  -8   3  -3   28.00    2.60
  -9   3   3   43.50    4.00
   9   3  -3   35.90    3.50
  -9  -3  -3   35.40    3.90
  -9   3  -3   33.40    3.40
  -9  -3   3   32.20    4.30
  -9   3  -3   36.60    3.90
 -10   3   3   36.80    4.60
 -10  -3  -3   34.30    4.60
 -10  -3   3   40.60    5.10
 -11  -3  -3   26.50    3.90
 -11   3   3   24.60    3.70
 -11  -3   3   15.90    3.80
   0  -4   3 1620.34   58.99
   0   4  -3 1646.54   59.09
   0  -4   3 1659.23   59.09
   0   4   3 1501.45   59.19
   0   4   3 1627.14   59.09
   0  -4  -3 1634.14   59.19
   0  -4  -3 1448.56   59.09
   0   4  -3 1653.43   59.09
   1   4  -3  443.56   16.40
  -1   4   3  427.36   16.40
  -1  -4  -3  439.86   16.40
   1   4  -3  410.16   16.40
  -1   4   3  421.16   16.40
   1  -4   3  456.85   16.20
   1  -4   3  452.25   16.20
  -1  -4  -3  410.76   16.40
  -1  -4   3  404.16   16.40
   1  -4  -3  453.35   16.40
  -1  -4   3  447.16   16.40
  -1   4  -3  456.95   16.30
  -1   4  -3  445.66   16.30
   1   4   3  441.86   16.40
   1  -4  -3  385.76   16.30
   2   4  -3    0.90    0.90
  -2  -4  -3    0.90    0.90
   2  -4   3    0.50    0.50
   2   4  -3   -0.40    0.90
  -2  -4  -3    2.50    0.90
   2  -4   3    0.80    0.50
  -2   4  -3    0.30    0.70
   2   4   3    2.40    0.90
   2  -4  -3    2.80    1.00
  -2  -4   3   -0.30    0.90
  -2   4  -3    0.70    0.70
   2   4   3   -0.20    0.90
  -2  -4   3    0.00    0.90
  -3  -4  -3  241.78    9.40
  -3   4   3  243.08    9.40
   3   4  -3  233.28    9.50
   3   4  -3  225.88    9.40
  -3  -4  -3  238.68    9.40
  -3   4   3  229.98    9.30
  -3  -4   3  240.18    9.50
   3   4   3  233.88    9.30
  -3   4  -3  245.88    9.10
   3   4   3  232.58    9.30
  -3   4  -3  228.18    9.10
   3  -4  -3  235.98    9.30
  -3  -4   3  244.68    9.50
  -4   4   3  111.59    5.20
   4   4  -3  120.09    5.50
  -4  -4  -3  124.99    5.40
   4   4  -3  107.69    5.30
  -4   4   3  126.59    5.30
  -4  -4  -3  120.89    5.30
   4  -4  -3  128.69    5.00
  -4   4  -3  116.09    4.90
  -4  -4   3  121.89    5.40
   4   4   3  117.19    5.10
   4   4   3  115.59    5.20
  -4   4  -3  127.99    4.90
   4  -4  -3  118.39    5.20
  -4  -4   3  110.39    5.40
   5   4  -3  756.92   28.70
  -5   4   3  773.32   28.60
  -5  -4  -3  775.02   28.70
  -5   4   3  759.62   28.60
  -5  -4  -3  742.23   28.60
   5   4  -3  743.33   28.60
   5  -4  -3  765.72   28.30
   5   4   3  753.92   28.40
  -5  -4   3  752.22   28.70
   5  -4  -3  760.02   28.40
  -5   4  -3  749.92   28.30
  -5  -4   3  752.32   28.80
  -5   4  -3  773.22   28.30
   5   4   3  752.02   28.30
  -6   4   3  103.49    4.80
   6   4  -3   95.49    5.20
   6   4  -3   95.59    4.80
  -6  -4  -3   96.09    5.10
  -6  -4  -3   99.79    5.00
  -6   4   3  101.39    4.90
   6  -4  -3  103.39    4.40
  -6   4  -3   95.99    4.50
  -6   4  -3  104.49    4.40
  -6  -4   3   92.09    5.20
   6   4   3   97.49    4.70
  -6  -4   3   99.99    5.10
   6   4   3   93.99    4.40
   6  -4  -3   98.99    4.60
  -7  -4  -3  312.07   12.50
  -7  -4  -3  305.17   12.40
   7   4  -3  308.97   12.50
  -7   4   3  314.87   12.40
   7   4  -3  298.77   12.20
  -7   4   3  295.37   12.30
   7  -4  -3  307.47   11.70
   7   4   3  274.97   11.70
  -7   4  -3  315.87   12.00
  -7   4  -3  299.17   12.00
   7   4   3  304.17   11.80
  -7  -4   3  310.27   12.60
   8   4  -3   14.20    2.80
  -8  -4  -3   14.80    2.40
   8   4  -3   16.20    2.20
  -8   4   3   16.90    2.80
  -8   4   3   17.40    2.40
  -8  -4   3   18.00    2.70
  -8   4  -3   18.60    2.20
  -8   4  -3   16.00    2.50
  -9  -4  -3    6.30    2.40
  -9   4   3    3.20    2.20
   9   4  -3    2.40    2.00
  -9   4  -3    5.00    1.90
  -9  -4   3    2.70    2.50
 -10  -4  -3  108.59    6.70
 -10   4   3  107.29    6.50
 -10  -4   3  106.39    7.00
 -10   4  -3  106.19    6.00
 -11   4   3   -0.70    3.10
 -11  -4  -3    0.40    3.20
 -11  -4   3    0.60    3.40
   0   5  -3    1.30    1.00
   0   5   3    1.30    0.90
   0   5  -3    1.30    0.80
   0   5   3   -0.60    0.90
   0  -5   3   -0.40    0.80
   0  -5   3    0.90    0.80
   0  -5  -3    0.60    0.90
   0  -5  -3    0.30    0.90
  -1   5   3 1500.05   56.29
  -1  -5  -3 1541.95   56.29
   1  -5   3 1518.25   56.09
   1  -5   3 1492.75   55.99
  -1   5   3 1569.24   56.19
   1   5  -3 1516.75   56.29
   1   5  -3 1557.14   56.19
  -1  -5  -3 1504.55   56.29
   1   5   3 1573.64   56.29
  -1  -5   3 1513.05   56.19
  -1  -5   3 1562.44   56.29
   1  -5  -3 1513.85   56.19
  -1   5  -3 1551.34   56.09
   1   5   3 1443.36   56.29
  -1   5  -3 1380.16   56.09
   1  -5  -3 1538.15   56.19
  -2  -5  -3  236.98    9.30
   2  -5   3  241.48    8.80
  -2   5   3  223.48    9.10
  -2   5   3  226.88    9.20
   2   5  -3  222.38    9.20
   2   5  -3  228.48    9.20
  -2  -5  -3  225.48    9.20
   2  -5   3  229.68    8.70
   2  -5  -3  240.38    9.10
  -2   5  -3  221.28    8.90
  -2   5  -3  233.98    9.00
  -2  -5   3  230.98    9.30
   2   5   3  225.38    9.10
   2   5   3  227.78    9.20
   2  -5  -3  216.68    9.10
  -2  -5   3  233.18    9.20
  -3   5   3   37.50    2.40
  -3  -5  -3   31.10    2.70
  -3   5   3   33.00    2.40
  -3  -5  -3   34.30    2.60
   3   5  -3   30.70    2.50
   3   5  -3   32.60    2.70
  -3  -5   3   33.40    2.70
  -3  -5   3   32.70    2.60
   3   5   3   32.00    2.60
  -3   5  -3   35.10    2.10
   3  -5  -3   36.10    2.20
   3   5   3   30.90    2.50
   3  -5  -3   31.30    2.40
  -3   5  -3   31.40    2.10
  -4  -5  -3  933.51   34.80
   4   5  -3  937.31   34.90
  -4  -5  -3  940.51   34.90
  -4   5   3  934.01   34.80
   4   5  -3  902.21   34.80
  -4   5   3  925.31   34.70
   4  -5  -3  904.81   34.60
   4   5   3  942.41   34.70
  -4  -5   3  924.31   34.90
  -4   5  -3  946.71   34.50
   4  -5  -3  950.50   34.60
  -4   5  -3  929.61   34.50
  -4  -5   3  913.31   34.90
   4   5   3  894.41   34.60
  -5   5   3   42.30    3.00
   5   5  -3   37.00    3.00
  -5  -5  -3   42.30    3.10
   5   5  -3   39.40    3.60
  -5   5   3   42.30    2.90
  -5  -5  -3   40.60    3.30
   5  -5  -3   45.00    2.50
  -5  -5   3   39.50    3.50
  -5   5  -3   41.90    2.50
  -5   5  -3   42.80    2.60
  -5  -5   3   39.10    3.10
   5  -5  -3   43.90    2.80
   5   5   3   40.70    2.70
   5   5   3   41.90    3.10
  -6  -5  -3   22.80    3.20
   6   5  -3   30.40    3.70
  -6  -5  -3   26.60    3.40
  -6   5   3   24.10    2.80
   6   5  -3   32.10    3.00
  -6   5   3   34.20    3.10
   6   5   3   28.20    2.50
  -6  -5   3   28.70    3.20
   6   5   3   32.60    3.10
  -6   5  -3   29.10    2.30
   6  -5  -3   30.90    2.60
  -6   5  -3   30.90    2.60
  -6  -5   3   30.00    3.60
   6  -5  -3   30.00    2.30
   7   5  -3  140.89    6.90
  -7  -5  -3  139.79    6.60
   7   5  -3  125.69    6.20
  -7   5   3  148.69    6.40
  -7  -5  -3  129.89    6.80
  -7   5   3  126.19    6.40
  -7   5  -3  119.39    5.90
   7   5   3  115.69    5.70
   7   5   3  130.59    6.10
  -7  -5   3  135.69    6.70
  -7   5  -3  139.69    5.90
  -8  -5  -3   28.60    3.80
  -8   5   3   24.10    3.30
   8   5  -3   28.20    3.40
   8   5  -3   20.90    2.60
   8   5   3   22.90    2.60
  -8   5  -3   23.60    2.90
  -8  -5   3   26.50    3.10
  -8   5  -3   25.60    3.20
  -9   5   3   59.59    4.70
   9   5  -3   63.09    4.50
  -9  -5  -3   54.49    4.90
  -9   5  -3   58.19    4.20
  -9  -5   3   57.69    5.30
 -10  -5  -3   11.50    3.10
 -10   5   3   14.20    3.00
 -10   5  -3   10.90    2.70
 -10  -5   3    8.00    3.30
 -11   5   3    6.10    3.50
 -11  -5  -3    3.80    3.50
 -11  -5   3   -0.30    3.40
   0   6   3 5939.81  216.98
   0  -6  -3 5925.51  216.98
   0   6   3 5771.72  217.08
   0  -6  -3 6023.80  217.08
   0  -6   3 5889.71  216.98
   0   6  -3 5957.50  216.98
   0   6  -3 5775.92  216.98
  -1   6   3   77.29    3.80
  -1  -6  -3   76.49    4.00
  -1   6   3   67.99    3.90
   1  -6   3   73.29    3.50
   1  -6   3   74.69    3.60
  -1  -6  -3   76.09    3.90
   1   6  -3   70.79    3.90
   1   6  -3   75.29    3.90
  -1  -6   3   75.29    3.70
   1  -6  -3   74.09    3.80
  -1   6  -3   71.79    3.70
  -1   6  -3   71.19    3.80
   1  -6  -3   73.09    3.80
   1   6   3   82.99    3.90
  -1  -6   3   74.49    3.90
   1   6   3   75.89    3.90
   2   6  -3  213.58    8.70
   2   6  -3  212.78    8.70
  -2   6   3  230.68    8.70
  -2  -6  -3  208.38    8.60
  -2   6   3  196.48    8.60
   2  -6   3  206.88    8.20
   2  -6   3  206.78    8.20
  -2  -6  -3  207.68    8.80
  -2   6  -3  212.88    8.40
  -2  -6   3  212.88    8.80
   2   6   3  220.68    8.70
  -2  -6   3  209.38    8.60
   2  -6  -3  203.58    8.50
   2  -6  -3  209.98    8.60
  -2   6  -3  208.68    8.50
   2   6   3  205.98    8.60
   3   6  -3  158.78    7.10
  -3   6   3  163.08    7.00
  -3  -6  -3  158.18    7.20
  -3  -6  -3  158.08    7.00
  -3   6   3  160.68    7.00
   3  -6   3  165.38    6.30
   3   6  -3  165.08    7.20
  -3  -6   3  177.28    7.30
  -3  -6   3  166.18    7.10
   3  -6  -3  159.48    6.90
   3   6   3  164.38    7.10
   3  -6  -3  169.58    6.80
  -3   6  -3  161.28    6.70
  -3   6  -3  172.08    6.80
   3   6   3  160.88    7.00
   4   6  -3   13.50    1.80
  -4  -6  -3   16.10    2.40
  -4   6   3   15.20    2.20
  -4   6   3   20.70    2.50
   4   6  -3   16.50    2.10
   4   6   3   15.90    2.30
   4  -6  -3   15.40    2.20
  -4   6  -3   20.70    2.10
  -4   6  -3   14.40    1.90
   4   6   3   18.70    2.70
  -4  -6   3   18.20    2.80
   4  -6  -3   16.30    2.00
  -4  -6   3   15.20    1.90
   5   6  -3   12.20    1.90
   5   6  -3   12.40    2.20
  -5  -6  -3   15.30    2.20
  -5   6   3   11.50    1.80
  -5   6   3   14.30    2.00
  -5  -6  -3   11.50    1.90
   5  -6  -3   12.20    1.50
   5   6   3   13.70    2.00
  -5  -6   3   12.20    2.00
  -5  -6   3   11.70    2.30
   5   6   3   12.40    1.70
  -5   6  -3   11.10    1.50
  -5   6  -3   14.90    1.70
   5  -6  -3   13.40    1.70
  -6   6   3   44.00    3.40
   6   6  -3   48.90    4.40
  -6  -6  -3   43.80    3.90
  -6  -6  -3   43.70    4.20
   6   6  -3   43.90    3.60
  -6   6   3   51.19    3.80
   6   6   3   48.80    3.80
  -6   6  -3   50.59    3.40
   6  -6  -3   46.60    3.10
  -6  -6   3   41.80    3.80
   6  -6  -3   48.00    2.90
  -6   6  -3   44.10    3.00
   6   6   3   49.10    3.20
  -7  -6  -3   11.30    2.40
   7   6  -3    8.50    2.70
  -7   6   3   12.40    2.10
  -7   6   3   14.70    2.40
   7   6  -3    9.00    2.20
  -7   6  -3    7.10    1.70
  -7   6  -3   11.70    2.10
  -7  -6   3   12.70    2.40
   7   6   3   12.30    1.90
   7   6   3   13.30    2.40
   8   6  -3   14.30    3.50
  -8  -6  -3   15.00    2.60
   8   6  -3   11.70    2.40
  -8   6   3   15.60    2.60
  -8   6  -3   14.80    2.20
   8   6   3   11.90    2.30
  -8  -6   3   13.90    2.80
  -8   6  -3   15.20    2.50
   8   6   3   18.30    2.60
  -9   6   3    0.30    2.40
  -9  -6  -3   -0.50    2.50
   9   6  -3    0.30    2.30
  -9   6  -3    0.40    2.10
  -9  -6   3    0.00    2.50
 -10   6   3   16.90    3.40
 -10  -6  -3   21.50    3.60
 -10  -6   3   16.40    3.60
 -10   6  -3   22.60    3.10
   0  -7   3   -0.10    1.30
   0  -7  -3   -0.50    1.30
   0   7  -3    0.20    1.30
   0  -7  -3   -0.50    1.20
   0  -7   3   -0.50    1.00
   0   7   3   -0.60    1.30
   0   7   3   -0.30    1.30
   0   7  -3   -0.40    1.30
   1  -7   3  566.94   21.00
   1   7  -3  556.64   21.20
   1   7  -3  546.35   21.20
  -1  -7  -3  554.74   21.30
  -1   7   3  541.35   21.20
  -1  -7  -3  547.25   21.20
   1  -7   3  550.14   20.90
  -1   7   3  566.04   21.30
  -1   7  -3  554.24   21.10
   1   7   3  545.35   21.20
  -1  -7   3  556.54   21.10
   1   7   3  535.75   21.20
  -1  -7   3  573.34   21.30
   1  -7  -3  545.55   21.10
   1  -7  -3  560.84   21.20
  -1   7  -3  543.25   21.10
  -2   7   3  132.99    6.10
  -2  -7  -3  130.99    6.10
  -2   7   3  121.79    5.90
  -2  -7  -3  132.19    6.20
   2   7  -3  125.69    6.10
   2   7  -3  132.89    6.10
   2  -7   3  140.79    5.60
   2  -7   3  135.99    5.60
  -2  -7   3  135.59    6.20
   2   7   3  132.49    6.10
   2  -7  -3  124.39    5.90
   2   7   3  122.59    6.00
   2  -7  -3  147.49    6.00
  -2   7  -3  127.09    5.80
  -2   7  -3  131.09    5.90
  -2  -7   3  137.79    5.90
   3   7  -3  219.98    9.10
  -3  -7  -3  204.38    9.00
  -3  -7  -3  220.38    9.20
   3  -7   3  224.28    8.40
   3   7  -3  218.18    9.10
   3  -7   3  218.98    8.30
  -3   7   3  206.68    8.90
  -3   7   3  210.18    9.00
   3  -7  -3  222.18    8.80
  -3   7  -3  207.68    8.70
  -3   7  -3  220.68    8.80
   3  -7  -3  203.38    8.80
   3   7   3  210.98    9.00
  -3  -7   3  223.08    9.20
  -3  -7   3  215.28    9.00
   3   7   3  209.08    9.00
  -4   7   3  414.36   16.80
   4   7  -3  431.96   16.90
   4   7  -3  430.96   17.00
  -4  -7  -3  423.96   16.90
  -4   7   3  460.75   16.90
  -4  -7  -3  422.66   17.00
  -4   7  -3  447.76   16.60
  -4  -7   3  424.16   16.90
  -4  -7   3  423.76   17.10
   4   7   3  431.66   16.90
   4  -7  -3  432.56   16.60
   4   7   3  430.56   16.80
  -4   7  -3  412.86   16.60
  -5   7   3   20.50    2.80
  -5   7   3   20.50    3.00
  -5  -7  -3   18.60    2.30
  -5  -7  -3   26.80    3.70
   5   7  -3   25.10    3.70
   5   7  -3   21.60    3.00
  -5  -7   3   17.80    2.90
  -5  -7   3   24.30    3.00
  -5   7  -3   17.10    2.70
   5  -7  -3   27.40    2.40
   5  -7  -3   18.10    2.60
   5   7   3   19.90    2.50
   5   7   3   21.10    2.80
  -5   7  -3   27.50    2.50
   6   7  -3   27.10    3.40
  -6  -7  -3   28.50    3.70
  -6   7   3   27.30    3.70
   6   7  -3   32.50    4.10
  -6   7   3   28.90    3.20
   6   7   3   30.40    3.80
   6   7   3   26.00    3.00
   6  -7  -3   32.60    2.60
  -6   7  -3   31.00    2.90
  -6  -7   3   33.00    3.70
  -6   7  -3   26.80    3.20
   6  -7  -3   28.70    2.70
   7   7  -3   10.30    2.30
  -7   7   3   10.00    2.30
  -7  -7  -3   10.50    2.50
   7   7   3   11.10    2.60
  -7  -7   3   15.50    2.70
   7   7   3    9.80    2.00
  -7   7  -3   11.40    2.30
  -7   7  -3   14.60    2.10
  -8   7   3   39.60    4.20
  -8  -7  -3   39.50    4.60
   8   7  -3   37.40    4.10
  -8  -7   3   37.70    4.70
   8   7   3   35.20    3.40
  -8   7  -3   37.30    4.20
  -8   7  -3   42.20    3.80
  -9  -7  -3   21.50    3.40
  -9   7   3   24.20    3.40
   9   7  -3   29.80    4.30
  -9   7  -3   23.70    2.90
  -9  -7   3   19.80    3.60
 -10   7   3   -0.10    3.00
 -10  -7  -3   -3.50    3.10
 -10  -7   3    0.00    3.20
 -10   7  -3    5.10    2.60
   0  -8   3   16.80    2.20
   0   8   3   16.40    2.20
   0  -8  -3   16.80    2.50
   0   8  -3   18.30    2.70
   0   8   3   23.70    2.70
   0   8  -3   18.80    2.70
   0  -8   3   17.50    2.70
   0  -8  -3   13.90    2.10
   1   8  -3  304.87   12.80
   1  -8   3  322.47   12.50
  -1   8   3  280.27   12.70
  -1   8   3  324.17   12.90
  -1  -8  -3  305.97   12.80
   1  -8   3  358.66   12.70
   1   8  -3  311.87   12.80
  -1  -8  -3  332.57   13.00
   1  -8  -3  306.27   12.70
  -1   8  -3  293.97   12.60
  -1  -8   3  333.87   12.90
  -1   8  -3  327.67   12.80
   1  -8  -3  352.76   12.80
  -1  -8   3  334.77   12.70
   1   8   3  314.77   12.90
   1   8   3  278.77   12.70
   2  -8   3  440.56   16.70
   2   8  -3  428.56   17.10
   2   8  -3  437.56   17.10
  -2   8   3  448.46   17.10
  -2  -8  -3  422.96   17.10
  -2  -8  -3  429.96   17.20
  -2   8   3  434.26   17.10
   2  -8   3  426.66   16.60
   2  -8  -3  429.16   16.90
  -2   8  -3  444.36   16.90
   2   8   3  441.86   17.10
  -2  -8   3  433.16   17.20
  -2   8  -3  439.86   17.00
  -2  -8   3  435.86   17.00
   2  -8  -3  429.06   16.90
   2   8   3  442.16   17.10
   3  -8   3  649.74   23.30
  -3  -8  -3  609.84   23.90
   3  -8   3  611.44   23.20
  -3  -8  -3  639.74   24.10
   3   8  -3  612.54   23.90
  -3   8   3  638.34   23.90
  -3   8   3  593.74   23.70
   3   8  -3  618.84   23.90
   3  -8  -3  643.64   23.60
  -3   8  -3  636.24   23.70
  -3  -8   3  626.54   24.00
  -3  -8   3  626.14   23.80
  -3   8  -3  594.94   23.60
   3  -8  -3  609.14   23.60
   3   8   3  600.74   23.80
   3   8   3  597.34   23.80
   4   8  -3   40.70    4.00
  -4  -8  -3   36.60    4.10
  -4  -8  -3   42.60    3.60
  -4   8   3   40.00    3.60
   4   8  -3   42.00    3.60
  -4   8   3   39.00    3.40
  -4   8  -3   41.50    3.20
  -4  -8   3   38.20    3.80
  -4  -8   3   38.60    3.50
   4   8   3   35.70    3.40
   4   8   3   43.40    3.80
   4  -8  -3   39.30    3.00
   4  -8  -3   38.70    3.10
  -4   8  -3   40.80    3.40
  -5   8   3  232.48   10.20
  -5   8   3  232.78   10.20
   5   8  -3  237.38   10.20
  -5  -8  -3  246.78   10.30
  -5  -8   3  245.88   10.30
  -5   8  -3  229.18    9.90
   5   8   3  232.58   10.30
  -5   8  -3  236.28    9.90
   5  -8  -3  227.88    9.70
   5  -8  -3  245.58    9.60
   5   8   3  238.38   10.00
  -6   8   3   46.20    4.00
  -6  -8  -3   31.70    4.10
  -6   8   3   31.60    3.60
   6   8  -3   40.30    4.00
   6  -8  -3   33.30    3.00
   6   8   3   43.90    4.50
   6  -8  -3   26.30    2.80
  -6   8  -3   36.80    3.90
  -6  -8   3   31.20    3.90
   6   8   3   41.30    3.70
  -7  -8  -3   42.80    4.50
   7   8  -3   33.70    4.20
  -7   8   3   37.30    4.10
   7   8   3   45.90    5.00
  -7   8  -3   40.90    4.30
  -7   8  -3   37.30    3.80
   7   8   3   44.90    3.60
  -7  -8   3   39.60    4.60
   8   8  -3  272.57   11.40
  -8  -8  -3  243.98   11.60
  -8   8   3  256.97   11.50
   8   8   3  264.47   10.90
  -8  -8   3  256.07   11.80
  -8   8  -3  252.67   11.10
  -9  -8  -3   86.19    6.30
  -9   8   3   75.69    6.00
   9   8  -3   69.39    5.80
  -9   8  -3   77.49    5.50
  -9  -8   3   74.99    6.40
 -10   8   3  152.18    8.80
 -10  -8  -3  144.09    9.00
 -10  -8   3  149.59    9.00
   0  -9  -3   -1.00    1.80
   0   9  -3   -2.10    1.60
   0   9  -3    0.90    1.60
   0  -9   3   -2.70    1.60
   0   9   3    0.80    1.70
   0   9   3   -1.70    1.60
   0  -9  -3   -0.20    1.50
   0  -9   3   -1.50    1.20
  -1  -9  -3    4.40    2.10
  -1  -9  -3    3.60    1.70
   1   9  -3    7.70    1.90
   1  -9   3    9.40    1.80
  -1   9   3    4.00    1.80
   1  -9   3    7.10    1.50
  -1   9   3    4.60    1.80
   1   9  -3    7.60    1.90
  -1   9  -3    4.50    1.80
   1  -9  -3    6.00    1.90
  -1  -9   3    6.70    2.00
   1   9   3    5.00    1.90
   1  -9  -3    6.80    1.70
  -1  -9   3    6.10    1.60
  -1   9  -3    8.30    1.90
   1   9   3    4.00    1.90
  -2   9   3   -0.20    1.60
  -2  -9  -3    0.60    1.60
   2  -9   3   -0.10    1.40
   2   9  -3    1.40    1.90
   2   9  -3    0.30    1.70
   2  -9   3   -1.20    1.20
  -2  -9  -3    1.30    2.00
  -2   9   3   -1.20    1.80
  -2  -9   3   -0.60    1.50
  -2  -9   3    2.30    2.10
  -2   9  -3    2.00    1.70
   2   9   3   -2.00    1.80
   2   9   3   -1.20    1.80
  -2   9  -3    1.60    1.70
   2  -9  -3    0.40    1.60
   2  -9  -3    0.80    1.50
   3   9  -3  331.77   13.30
  -3   9   3  376.56   13.40
  -3  -9  -3  337.67   13.30
  -3   9   3  302.07   13.20
   3  -9   3  293.77   12.50
  -3  -9  -3  289.87   13.40
   3   9  -3  337.37   13.40
   3  -9   3  302.17   12.50
   3  -9  -3  329.17   13.00
   3   9   3  357.46   13.40
  -3   9  -3  368.66   13.20
  -3  -9   3  303.07   13.10
  -3   9  -3  312.97   13.10
  -3  -9   3  303.97   13.40
   3   9   3  343.27   13.30
   3  -9  -3  277.27   12.90
  -4   9   3  106.99    5.60
  -4  -9  -3  107.69    5.80
   4   9  -3   94.59    5.70
  -4   9   3   87.09    5.70
   4  -9   3  107.99    4.40
  -4   9  -3  106.69    5.40
  -4  -9   3  108.49    5.70
   4  -9  -3   98.29    5.20
   4   9   3   83.49    5.70
   4   9   3   95.59    5.60
  -4   9  -3   91.39    5.40
  -5  -9  -3   18.60    2.70
  -5   9   3   24.80    3.50
  -5   9   3    6.90    2.80
   5   9  -3   15.40    2.60
   5   9   3   15.30    2.50
  -5   9  -3   12.30    2.40
   5  -9  -3   21.30    3.00
   5   9   3   13.80    2.60
  -5  -9   3   19.80    2.80
  -5   9  -3   24.30    3.40
   6   9  -3   54.19    4.80
  -6  -9  -3   52.89    4.80
  -6   9   3   47.50    4.40
  -6   9  -3   46.40    4.10
   6  -9  -3   50.59    3.50
  -6   9  -3   58.49    4.80
  -6  -9   3   46.80    4.80
   6   9   3   61.79    4.40
   6  -9  -3   50.39    3.60
  -7  -9  -3   45.40    5.00
  -7   9   3   54.29    4.60
   7   9  -3   39.90    4.70
  -7   9  -3   40.20    4.80
  -7   9  -3   42.50    4.20
  -7  -9   3   49.60    5.10
   7   9   3   39.10    4.20
  -8   9   3    0.70    2.60
  -8  -9  -3    1.90    2.80
   8   9  -3    0.90    2.80
   8   9   3   -1.00    2.40
  -8  -9   3    1.10    2.70
  -8   9  -3    1.40    2.40
  -9  -9  -3    1.90    3.10
   9   9  -3    1.10    3.00
  -9   9   3    4.50    3.00
  -9  -9   3    8.20    3.50
  -9   9  -3    4.10    2.90
 -10   9   3   34.90    4.80
 -10  -9  -3   35.90    4.70
 -10  -9   3   34.40    4.80
   0  10   3   70.79    4.70
   0  10   3   64.49    4.80
   0 -10  -3   71.29    4.60
   0 -10   3   60.29    4.60
   0 -10  -3   55.19    4.60
   0  10  -3   77.29    4.70
   0  10  -3   64.59    4.50
   0 -10   3   73.89    4.20
   1 -10   3  472.35   18.20
   1 -10   3  468.75   18.40
  -1 -10  -3  469.25   18.60
   1  10  -3  469.25   18.70
  -1  10   3  462.55   18.70
  -1 -10  -3  454.95   18.70
  -1  10   3  451.15   18.60
   1  10  -3  468.05   18.60
   1  10   3  471.35   18.60
  -1  10  -3  481.85   18.60
  -1 -10   3  470.35   18.70
   1 -10  -3  477.15   18.50
  -1  10  -3  472.85   18.60
  -1 -10   3  484.55   18.50
   1  10   3  471.25   18.80
   1 -10  -3  466.45   18.60
  -2  10   3  921.31   35.40
   2  10  -3  949.40   35.50
   2 -10   3  937.11   35.00
  -2 -10  -3  945.31   35.40
   2 -10   3  934.01   34.90
  -2  10   3  948.21   35.50
  -2  10  -3  947.81   35.40
   2 -10  -3  929.71   35.20
  -2  10  -3  942.81   35.30
  -2 -10   3  954.90   35.30
   2 -10  -3  933.81   35.30
  -2 -10   3  787.72   36.00
   2  10   3  934.41   35.50
  -3  10   3   59.89    4.80
   3  10  -3   74.89    5.00
   3 -10   3   71.99    4.00
  -3 -10  -3   64.89    4.90
   3 -10   3   71.39    3.80
  -3  10   3   72.09    4.90
  -3 -10   3   70.09    4.70
   3  10   3   67.59    5.00
  -3  10  -3   76.09    4.80
   3 -10  -3   70.49    4.60
  -3  10  -3   75.59    4.80
   3 -10  -3   64.99    4.60
  -4  10   3   11.50    2.60
   4  10  -3   20.00    2.90
  -4 -10  -3   13.50    2.60
   4 -10   3   17.30    2.20
  -4  10  -3   20.50    2.80
  -4 -10   3    9.70    2.50
  -4  10  -3    8.00    2.30
   4 -10  -3   13.50    2.20
   4 -10  -3    7.80    2.20
   4  10   3   17.60    2.80
   5  10  -3   69.49    5.30
  -5  10   3   69.99    5.10
  -5 -10  -3   77.59    5.30
   5 -10  -3   71.79    4.30
   5  10   3   74.59    5.10
  -5 -10   3   63.79    5.20
  -5  10  -3   67.19    4.90
  -5  10  -3   66.19    5.20
   5 -10  -3   66.49    4.30
  -6  10   3   95.39    6.00
  -6 -10  -3   89.09    6.10
   6  10  -3   71.49    5.80
   6  10   3   83.59    5.60
  -6  10  -3   92.49    5.60
   6 -10  -3   88.59    4.70
  -6  10  -3   84.49    6.00
  -6 -10   3   91.19    6.10
   6 -10  -3   93.69    4.80
  -7 -10  -3   54.89    5.40
  -7  10   3   50.39    5.20
   7  10  -3   52.29    5.20
  -7  10  -3   48.10    4.80
  -7 -10   3   51.49    5.50
   7  10   3   54.39    4.90
  -8 -10  -3   11.90    3.30
  -8  10   3    7.20    3.10
   8  10  -3    8.10    3.20
  -8  10  -3    7.00    2.90
   8  10   3    6.30    2.90
  -8 -10   3    2.40    3.10
  -9 -10  -3    1.50    3.40
  -9  10   3    0.70    3.40
   9  10  -3    2.60    3.60
  -9  10  -3   -1.60    3.10
  -9 -10   3    7.50    3.60
   0  11  -3    2.30    2.20
   0 -11  -3   -0.60    2.00
   0 -11   3    2.40    2.30
   0  11   3   -0.40    2.30
   0 -11   3    2.00    1.80
   1  11  -3  140.29    7.40
   1 -11   3  146.69    6.70
   1 -11   3  156.98    7.10
  -1 -11  -3  128.09    7.10
  -1  11   3  145.59    7.40
  -1 -11   3  146.49    7.00
  -1  11  -3  146.29    7.20
   1 -11  -3  128.79    7.60
   1 -11  -3  138.99    7.00
   1  11   3  128.79    7.50
   2 -11   3  341.77   14.40
  -2 -11  -3  371.06   14.80
  -2  11   3  357.46   14.90
   2  11  -3  372.86   15.00
   2 -11   3  362.06   14.20
  -2 -11   3  374.86   14.70
   2  11   3  362.96   15.00
  -2  11  -3  362.76   14.80
   2 -11  -3  367.36   14.60
   2 -11  -3  314.77   14.50
  -2  11  -3  334.37   15.30
  -3 -11  -3   16.60    2.80
   3 -11   3   18.40    2.70
  -3  11   3   12.10    2.80
   3 -11   3   14.70    2.20
   3  11  -3   14.30    2.90
   3 -11  -3   13.80    2.60
  -3  11  -3   16.00    2.80
  -3 -11   3   16.80    2.70
   3 -11  -3   15.20    2.50
  -3  11  -3   19.50    3.20
   3  11   3   16.40    2.90
  -4 -11  -3   10.90    2.70
   4 -11   3    9.50    1.80
  -4  11   3    7.30    2.60
   4 -11   3   10.70    1.70
   4  11  -3   10.40    2.80
   4 -11  -3    9.60    2.50
  -4 -11   3    8.40    2.60
   4 -11  -3    8.60    2.20
  -4  11  -3    9.20    2.50
   4  11   3    9.50    2.70
   5  11  -3    0.20    2.70
  -5 -11  -3    4.20    2.60
  -5  11   3    6.30    2.70
   5  11   3    4.20    2.60
  -5  11  -3    4.30    2.50
  -5 -11   3    6.70    2.70
   5 -11  -3    6.40    2.00
  -6 -11  -3  114.19    6.90
   6  11  -3  106.79    6.80
  -6  11   3   98.29    6.70
  -6 -11   3  103.89    6.90
   6 -11  -3  109.39    5.50
   6  11   3  114.09    6.70
  -6  11  -3  104.19    6.40
   7  11  -3   42.40    5.50
  -7  11   3   63.09    5.60
  -7 -11  -3   48.80    5.70
  -7  11  -3   55.69    5.30
   7  11   3   40.70    5.20
  -7 -11   3   45.50    5.60
   8  11  -3   39.90    5.60
  -8 -11  -3   39.30    5.80
  -8  11   3   45.30    5.80
  -8 -11   3   44.30    6.00
   8  11   3   49.70    5.40
  -8  11  -3   55.49    5.80
   9  11  -3   -1.00    3.80
  -9 -11  -3    2.60    3.60
  -9  11   3    1.20    3.80
  -9 -11   3    2.30    3.70
  -9  11  -3    4.20    3.50
   0  12  -3  803.92   31.30
   0  12   3  793.92   31.40
   0 -12  -3  798.72   31.10
   0 -12   3  818.42   30.90
   1 -12   3 1338.97   51.49
  -1 -12  -3 1398.56   51.89
   1 -12   3 1272.37   51.59
  -1  12   3 1361.26   52.09
   1  12  -3 1411.56   52.09
  -1 -12   3 1380.56   51.69
   1 -12  -3 1394.26   51.79
  -1  12  -3 1347.47   51.99
   1  12   3 1450.65   52.19
  -2 -12  -3  336.87   14.30
  -2  12   3  336.57   14.50
   2 -12   3  317.97   13.80
   2  12  -3  341.77   14.40
   2 -12   3  332.77   13.60
   2 -12  -3  337.67   14.00
   2  12   3  344.87   14.50
  -2  12  -3  325.37   14.30
  -2 -12   3  349.67   14.10
  -3 -12  -3    5.10    2.50
  -3  12   3    4.60    2.70
   3  12  -3    0.50    2.60
   3 -12   3    4.30    1.80
   3 -12   3    8.20    2.30
  -3  12  -3    7.70    2.70
   3 -12  -3    3.60    2.20
   3  12   3    4.10    2.70
  -3 -12   3    7.20    2.60
   4 -12   3  290.97   11.80
   4  12  -3  297.97   13.20
   4 -12   3  300.17   12.00
  -4 -12  -3  306.47   13.20
  -4  12   3  290.47   13.20
  -4 -12   3  303.07   13.10
   4 -12  -3  304.57   12.40
   4 -12  -3  300.57   12.70
   4  12   3  290.47   13.10
  -4  12  -3  302.47   13.10
   5  12  -3   -1.40    2.80
  -5  12   3   -1.10    2.70
  -5 -12  -3   -4.40    2.50
   5 -12  -3    0.70    2.00
  -5 -12   3    1.30    2.60
   5  12   3   -1.00    2.70
  -5  12  -3    2.60    2.60
   6  12  -3   47.00    5.40
  -6  12   3   45.10    5.40
  -6 -12  -3   36.90    4.30
  -6  12  -3   44.60    5.10
   6  12   3   40.30    5.20
  -6 -12   3   31.20    4.10
   6 -12  -3   39.10    3.80
  -7  12   3   19.60    3.80
   7  12  -3   11.50    3.60
  -7 -12  -3   11.60    3.60
  -7  12  -3   14.40    3.50
  -7 -12   3   10.50    3.50
   7  12   3   13.80    3.50
  -8 -12  -3   -2.20    3.50
  -8  12   3    1.60    3.60
   8  12  -3    5.90    3.70
  -8  12  -3    5.80    3.60
  -8 -12   3    2.30    3.50
   8  12   3   -0.70    3.40
   0 -13  -3    1.90    2.30
   0  13   3    1.50    2.70
   0 -13   3   -0.20    2.10
   0  13  -3   -3.40    2.60
   1  13  -3  197.38    9.90
   1 -13   3  193.18    9.00
  -1 -13  -3  188.88    9.40
  -1  13   3  197.58    9.80
   1 -13  -3  207.58    9.40
  -1 -13   3  205.08    9.30
  -1  13  -3  199.58    9.80
   1  13   3  198.68   10.00
  -2  13   3    5.60    2.90
   2 -13   3    3.30    2.70
   2  13  -3    3.50    2.90
  -2 -13  -3    5.40    2.60
   2 -13   3    2.60    2.00
  -2  13  -3    5.20    2.80
   2  13   3    0.10    2.80
   2 -13  -3    4.60    2.40
  -2 -13   3    0.40    2.40
   3 -13   3   24.10    3.40
  -3  13   3   25.30    3.80
  -3 -13  -3   31.10    3.70
   3 -13   3   35.10    4.20
   3  13  -3   29.00    3.90
   3  13   3   28.70    3.80
  -3  13  -3   34.30    4.80
  -3 -13   3   32.60    4.70
   3 -13  -3   32.20    4.10
  -4 -13  -3    9.60    3.10
  -4  13   3   12.20    3.30
   4  13  -3   12.00    3.40
   4 -13   3   10.80    2.00
   4  13   3   15.00    3.40
   4 -13  -3    8.20    2.40
  -4 -13   3    9.20    2.90
  -4  13  -3   10.40    3.10
  -5 -13  -3    1.70    3.00
   5  13  -3   11.10    3.40
  -5  13   3    7.10    3.20
  -5  13  -3    8.10    3.10
   5 -13  -3    9.30    2.40
   5  13   3    4.80    3.20
  -5 -13   3    7.70    3.10
   6  13  -3   12.80    3.70
  -6 -13  -3   14.70    3.60
  -6  13   3   14.80    3.80
  -6 -13   3   19.20    3.80
   6  13   3   21.00    3.70
  -6  13  -3   23.90    3.90
  -7 -13  -3  122.29    8.30
  -7  13   3  128.19    8.50
   7  13  -3  129.99    8.50
  -7  13  -3  123.99    8.10
  -7 -13   3  120.69    8.40
   7  13   3  114.79    7.90
   8  13  -3   19.80    4.60
  -8  13   3   11.80    4.60
  -8 -13  -3   20.70    4.40
  -8 -13   3   20.10    4.50
   8  13   3   11.30    4.40
  -8  13  -3   15.60    4.30
   0  14  -3   53.09    5.70
   0  14   3   53.49    5.90
   0 -14   3   46.30    4.70
   0 -14  -3   47.70    5.10
  -1  14   3    7.10    3.20
  -1 -14  -3    3.70    2.70
   1  14  -3    3.70    3.00
   1 -14   3    3.10    2.30
  -1  14  -3    3.60    3.00
   1 -14  -3    7.70    2.80
  -1 -14   3    7.00    2.80
   1  14   3    2.30    3.20
  -2  14   3  138.79    8.20
  -2 -14  -3  143.29    8.10
   2  14  -3  144.29    8.40
   2 -14   3  140.89    7.20
  -2 -14   3  148.89    8.00
  -2  14  -3  145.79    8.30
   2 -14  -3  139.59    7.60
   2  14   3  139.79    8.50
   3 -14   3   23.30    3.60
   3  14  -3   24.90    3.90
   3 -14   3   34.70    4.30
  -3  14   3   26.30    4.00
  -3 -14  -3   33.80    5.10
   3  14   3   22.50    3.90
  -3  14  -3   36.40    5.30
  -3 -14   3   33.10    5.00
   3 -14  -3   30.60    4.40
  -4 -14  -3  159.08    8.80
   4 -14   3  149.29    7.10
   4  14  -3  156.88    9.00
  -4  14   3  162.18    9.00
   4  14   3  152.58    8.90
  -4 -14   3  156.88    8.70
   4 -14  -3  147.39    7.70
  -4  14  -3  156.78    8.80
  -5 -14  -3   44.40    6.00
  -5  14   3   45.10    6.20
   5  14  -3   42.10    4.90
  -5 -14   3   49.20    6.00
  -5  14  -3   52.49    6.00
   5 -14  -3   47.30    4.70
   5  14   3   45.00    6.10
   6  14  -3    9.50    3.80
  -6 -14  -3    3.80    3.50
  -6  14   3    8.30    3.80
  -6  14  -3    9.00    3.70
  -6 -14   3    1.40    3.60
   6  14   3    0.70    3.50
   7  14  -3   65.49    7.70
  -7 -14  -3   74.89    7.40
  -7  14   3   79.09    7.80
   7  14   3   61.09    7.30
  -7  14  -3   73.69    7.50
  -7 -14   3   59.99    7.40
   0 -15   3   -3.20    2.50
   0  15   3    0.30    3.20
   0 -15  -3    2.30    2.80
   0  15  -3    0.10    3.10
   1 -15   3   17.30    3.00
  -1 -15  -3   15.60    3.40
   1  15  -3   17.30    3.90
  -1  15   3   18.30    3.80
   1 -15  -3   22.50    3.40
  -1  15  -3   16.40    3.70
   1  15   3   19.50    4.00
  -1 -15   3   17.90    3.30
   2 -15   3   53.69    4.90
  -2  15   3   48.30    6.30
   2  15  -3   60.99    6.50
  -2 -15  -3   57.89    5.90
  -2 -15   3   57.19    5.80
   2 -15  -3   55.89    5.30
   2  15   3   62.19    6.50
  -2  15  -3   63.09    6.30
  -3  15   3   20.30    4.00
   3 -15   3   20.30    2.80
   3  15  -3   19.30    4.20
  -3 -15  -3   18.50    3.80
   3  15   3   19.10    4.20
   3 -15  -3   30.30    4.60
  -3 -15   3   18.70    3.60
  -3  15  -3   19.80    4.00
  -4 -15  -3   17.60    3.80
  -4  15   3   11.00    3.90
   4  15  -3    5.40    3.80
   4 -15  -3    9.70    3.00
  -4 -15   3    7.30    3.40
  -4  15  -3   14.50    4.00
   4  15   3    7.80    3.80
  -5  15   3   59.39    6.80
   5  15  -3   50.59    7.00
  -5 -15  -3   47.80    6.60
  -5 -15   3   42.10    6.40
   5  15   3   49.70    5.30
  -5  15  -3   43.60    5.20
  -6  15   3   22.60    4.70
  -6 -15  -3   24.80    4.40
   6  15  -3   24.10    4.70
   6  15   3   17.20    4.50
  -6  15  -3   25.10    4.70
  -6 -15   3   20.10    4.50
   0  16  -3    2.30    3.60
   0 -16   3    2.30    2.90
   0 -16  -3    3.80    3.10
   0  16   3    0.90    3.70
   1 -16   3   -0.20    2.80
  -1 -16  -3    1.70    3.10
   1  16  -3    0.00    3.60
  -1  16   3    1.20    3.50
  -1 -16   3    0.80    2.90
   1 -16  -3    0.70    3.00
   1  16   3   -1.20    3.60
  -1  16  -3   -2.60    3.50
   2  16  -3   -6.20    3.60
  -2 -16  -3   -4.00    3.20
   2 -16   3    2.50    2.60
  -2  16   3    2.40    3.70
   2 -16  -3    2.10    3.00
   2  16   3   -1.80    3.80
  -2 -16   3   -0.90    3.10
  -2  16  -3    9.10    3.90
  -3 -16  -3   94.39    7.40
  -3  16   3   84.79    7.80
   3  16  -3   83.89    7.80
   3 -16   3   88.19    6.00
   3 -16  -3   92.59    6.60
   3  16   3   89.89    8.10
  -3  16  -3   87.09    7.70
  -3 -16   3   92.19    7.40
   4  16  -3   -5.90    3.90
  -4 -16  -3    2.10    3.70
  -4  16   3    3.50    3.90
  -4  16  -3    2.80    4.10
   4 -16  -3    7.20    3.30
   4  16   3    0.00    4.00
  -4 -16   3   -2.40    3.60
  -5  16   3  105.29    8.70
   5  16  -3  102.79    8.70
  -5 -16  -3   95.69    8.30
   5  16   3   91.79    8.50
  -5  16  -3  103.79    8.60
  -5 -16   3  105.19    8.30
   0 -17   3   -1.80    3.10
   0  17  -3    1.80    4.10
   0 -17  -3   -3.80    3.30
   0  17   3   -1.60    4.00
  -1 -17  -3    8.90    3.80
   1 -17   3    4.90    3.20
  -1  17   3    3.80    4.20
   1  17  -3    5.70    4.30
   1 -17  -3    2.70    3.50
  -1 -17   3    4.70    3.40
  -1  17  -3    5.50    4.20
   1  17   3    2.50    4.30
   2 -17   3   37.50    5.60
   2  17  -3   46.10    5.60
  -2  17   3   52.49    7.30
  -2 -17  -3   47.30    6.80
   2  17   3   62.39    7.80
  -2 -17   3   56.09    6.50
  -2  17  -3   46.70    5.70
   2 -17  -3   40.80    6.20
   3  17  -3   -0.40    4.20
  -3  17   3   -2.40    4.20
  -3 -17  -3    5.50    4.00
   3 -17  -3    3.30    3.50
  -3  17  -3    6.70    4.40
   3  17   3    1.80    4.30
  -3 -17   3    2.70    3.90
  -4 -17  -3    3.90    4.00
  -4  17   3    1.40    4.40
   4  17  -3    6.30    4.70
  -4  17  -3    3.80    4.40
   4  17   3    3.40    4.60
  -4 -17   3   11.70    4.30
   0 -18   3   98.09    7.90
   0  18  -3   92.29    8.90
   0 -18  -3  114.59    8.40
   0  18   3  103.09    9.10
  -1  18   3   12.10    4.90
   1 -18   3   12.60    4.10
   1  18  -3    4.50    4.50
  -1 -18  -3    6.60    4.10
   1 -18  -3    6.10    4.10
  -1 -18   3    6.70    4.00
  -1  18  -3    4.30    4.60
   1  18   3   10.70    4.90
  -2 -18  -3  193.48   11.10
  -2  18   3  175.48   11.30
   2  18  -3  154.88   11.70
  -2  18  -3  191.48   11.60
   2 -18  -3  193.28   10.50
   2  18   3  182.38   11.40
   0   0   4 1826.62   67.29
  -3   0   4  565.34   21.30
   3   0  -4  517.55   21.20
   3   0  -4  570.54   21.20
  -3   0   4  614.24   21.30
   4   0  -4  323.07   12.30
  -4   0  -4  314.27   12.00
  -4   0   4  326.57   12.40
  -4   0  -4  320.37   12.00
  -4   0   4  325.07   12.40
   4   0  -4  307.67   12.30
   5   0  -4   21.30    2.10
  -5   0  -4   17.00    1.70
   5   0  -4   15.20    2.10
  -5   0   4   23.40    2.20
  -5   0   4   12.80    2.10
  -5   0  -4   21.40    1.60
  -6   0   4   16.40    2.30
  -6   0   4   14.70    2.20
   6   0  -4   16.00    2.10
  -6   0  -4   17.00    1.90
  -6   0  -4   19.70    1.80
   6   0  -4   16.00    2.40
  -7   0  -4   73.49    3.80
   7   0  -4   73.19    3.90
   7   0  -4   69.89    4.10
  -7   0   4   72.19    4.30
  -7   0  -4   65.69    3.70
  -7   0   4   64.19    4.10
  -8   0  -4   38.30    3.10
  -8   0  -4   40.50    3.40
   8   0  -4   38.40    3.60
   8   0  -4   39.70    3.20
  -8   0   4   38.70    3.50
  -9   0  -4   -1.00    1.70
  -9   0   4    0.40    2.10
   9   0  -4    1.90    1.80
  -9   0  -4   -2.20    2.20
 -10   0   4    2.20    2.50
 -10   0  -4    2.20    2.30
 -11   0   4  191.88    9.90
 -11   0  -4  192.38    9.20
   0   1  -4    2.20    0.40
   0   1  -4    1.40    0.40
  -1   1   4 2900.21  105.19
   1   1  -4 2816.52  105.09
  -1  -1  -4 2915.91  105.09
   1  -1  -4 2783.12  105.19
  -1  -1   4 2885.61  105.19
   3   1  -4  842.72   33.10
  -3   1   4  798.32   33.10
   3   1  -4  910.01   33.10
  -3  -1  -4  888.41   32.90
  -3  -1  -4  913.51   32.90
  -3   1   4  906.21   33.10
  -3  -1   4  899.81   33.20
   3  -1  -4  937.11   33.10
   3  -1  -4  902.01   33.10
  -3  -1   4  906.11   33.10
   4   1  -4  375.86   14.60
   4   1  -4  383.56   14.60
  -4   1   4  379.26   14.60
  -4  -1  -4  387.56   14.40
  -4   1   4  387.36   14.60
  -4  -1  -4  377.46   14.30
  -4  -1   4  385.66   14.60
   4  -1  -4  372.06   14.50
   4  -1  -4  385.16   14.50
  -4   1  -4  379.26   14.20
  -4  -1   4  377.86   14.60
  -5  -1  -4 1088.29   39.60
  -5   1   4 1057.59   39.80
   5   1  -4 1042.60   39.70
  -5   1   4 1080.89   39.80
   5   1  -4 1073.79   39.70
  -5  -1  -4 1071.89   39.60
  -5   1  -4 1055.69   39.40
   5  -1  -4 1067.69   39.70
  -5  -1   4 1050.49   39.80
   5  -1  -4 1052.89   39.70
  -5  -1   4 1078.29   39.80
  -5   1  -4 1075.09   39.40
   6   1  -4   19.80    2.30
  -6  -1  -4   25.10    2.00
  -6   1   4   21.10    2.50
   6   1  -4   19.90    2.60
  -6  -1  -4   21.70    2.10
  -6   1   4   20.30    2.30
  -6  -1   4   19.60    2.60
  -6   1  -4   16.70    1.70
  -6  -1   4   21.90    2.40
   6  -1  -4   15.90    2.30
   6  -1  -4   18.90    2.30
  -6   1  -4   20.10    1.90
  -7  -1  -4  147.69    6.60
   7   1  -4  153.78    6.80
  -7   1   4  151.68    6.90
   7   1  -4  145.79    6.60
  -7   1   4  151.78    6.90
  -7  -1  -4  153.78    6.50
   7  -1  -4  144.69    6.50
   7  -1  -4  156.78    6.60
  -7  -1   4  144.29    7.00
  -7   1  -4  145.09    6.30
  -7  -1   4  153.28    7.00
  -7   1  -4  155.18    6.40
  -8   1   4   93.29    5.00
  -8  -1  -4   82.19    4.80
   8   1  -4   87.59    5.00
  -8  -1  -4   88.79    4.70
   8   1  -4   85.79    4.60
   8  -1  -4   89.89    4.60
   8  -1  -4   78.09    4.40
  -8   1  -4   82.09    4.50
  -8  -1   4   87.79    5.10
  -8   1  -4   91.39    4.50
   9   1  -4   27.00    3.30
  -9  -1  -4   32.80    3.60
  -9   1   4   31.50    3.80
  -9  -1  -4   29.90    3.20
  -9  -1   4   30.00    4.00
  -9   1  -4   33.40    3.30
  -9   1  -4   31.70    3.80
 -10   1   4   90.89    6.10
 -10  -1  -4   95.09    5.70
 -10  -1   4   96.79    6.20
 -10   1  -4   84.19    5.30
 -11  -1  -4    1.10    2.90
 -11   1  -4   -0.90    2.60
 -11  -1   4   -0.10    3.00
   0   2  -4   33.20    1.80
   0  -2  -4   30.40    1.90
   0  -2   4   32.70    1.80
   0   2   4   35.10    1.80
   0   2  -4   36.00    1.70
   0  -2  -4   32.60    1.80
   0   2   4   31.20    1.90
   0  -2   4   34.40    1.60
  -1   2   4 1170.88   42.30
   1   2  -4 1145.59   42.30
   1   2  -4 1156.28   42.30
  -1  -2  -4 1108.49   42.20
  -1  -2  -4 1120.89   42.30
   1   2   4 1148.79   42.20
   1  -2  -4 1141.09   42.30
   1  -2  -4 1145.29   42.30
  -1  -2   4 1172.38   42.30
  -1   2  -4 1100.29   42.10
  -1   2  -4 1170.08   42.10
  -1  -2   4 1156.08   42.30
   1   2   4 1129.39   42.30
  -2   2   4  182.28    7.10
  -2   2   4  191.28    7.20
  -2  -2  -4  180.48    7.10
  -2  -2  -4  183.58    7.10
   2   2  -4  187.18    7.20
   2   2  -4  183.38    7.20
   2   2   4  176.08    7.00
  -2  -2   4  169.88    7.20
  -2  -2   4  184.68    7.20
   2   2   4  184.68    7.00
   2  -2  -4  179.18    7.10
  -3  -2  -4  420.86   15.40
  -3   2   4  403.86   15.50
   3   2  -4  401.46   15.50
  -3   2   4  428.86   15.50
  -3  -2  -4  407.96   15.40
   3   2  -4  408.56   15.50
   3  -2  -4  369.76   15.40
   3  -2  -4  409.86   15.40
  -3  -2   4  404.06   15.50
   3   2   4  413.56   15.20
  -3  -2   4  414.76   15.50
   3   2   4  410.96   15.20
   4   2  -4    4.50    1.10
  -4   2   4    2.40    1.00
  -4  -2  -4    3.70    1.00
   4   2  -4    3.40    1.20
  -4  -2  -4    3.50    1.00
  -4  -2   4    2.70    1.10
  -4  -2   4    2.20    1.10
   4   2   4    3.90    0.60
   4  -2  -4    3.50    1.20
   4  -2  -4    2.00    1.00
  -5  -2  -4   45.70    2.70
  -5  -2  -4   46.60    2.80
  -5   2   4   42.10    2.90
   5   2  -4   50.19    2.90
  -5   2   4   52.19    3.00
   5   2  -4   48.10    3.20
   5  -2  -4   47.50    2.90
  -5   2  -4   47.90    2.30
   5  -2  -4   48.20    2.80
  -5   2  -4   47.90    2.30
  -5  -2   4   42.50    3.00
  -5  -2   4   49.99    3.10
   6   2  -4   51.59    3.60
   6   2  -4   49.40    3.20
  -6  -2  -4   52.89    3.10
  -6   2   4   54.29    3.30
  -6  -2  -4   49.70    3.10
  -6   2   4   45.20    3.20
  -6  -2   4   49.20    3.40
  -6   2  -4   50.39    2.70
   6  -2  -4   52.19    3.10
   6  -2  -4   51.29    3.10
  -6  -2   4   50.79    3.40
  -6   2  -4   54.29    2.60
  -7   2   4  312.47   12.20
  -7   2   4  301.57   12.10
  -7  -2  -4  289.37   12.00
   7   2  -4  288.57   11.90
   7   2  -4  304.47   12.10
  -7  -2  -4  296.27   11.90
  -7  -2   4  289.97   12.30
  -7   2  -4  311.97   11.70
  -7   2  -4  290.17   11.60
  -7  -2   4  302.57   12.30
   7  -2  -4  296.37   11.70
   7  -2  -4  302.07   11.70
  -8   2   4   25.60    3.30
  -8  -2  -4   23.50    3.50
  -8  -2  -4   24.00    3.20
   8   2  -4   28.30    3.90
   8   2  -4   25.10    3.00
  -8   2  -4   25.60    2.80
  -8  -2   4   24.60    3.50
   8  -2  -4   24.60    2.80
  -8   2  -4   27.50    2.60
   8  -2  -4   31.10    2.80
  -9  -2  -4  223.18    9.40
  -9  -2  -4  207.48   10.30
   9   2  -4  216.48    9.10
  -9   2  -4  209.38    9.10
  -9   2  -4  219.18    9.20
  -9  -2   4  204.88    9.80
 -10  -2  -4  136.89    7.20
 -10  -2   4  133.89    7.60
 -10   2  -4  137.29    6.80
 -11   2   4  160.78    8.60
 -11  -2  -4  157.58    8.30
 -11  -2   4  139.99    8.60
   0   3  -4   -2.40    0.60
   0   3   4   -1.90    0.80
   0  -3  -4   -2.70    0.80
   0  -3   4   -1.60    0.60
   0   3  -4   -2.00    0.80
   0   3   4   -3.10    0.80
   0  -3   4   -2.90    0.70
   0  -3  -4   -2.30    0.80
  -1   3   4    6.30    0.90
   1   3  -4    5.50    1.00
  -1  -3  -4    3.70    1.00
  -1   3   4    4.80    1.00
   1  -3   4    4.10    0.70
   1   3  -4    5.20    0.90
  -1  -3  -4    5.90    1.20
   1  -3   4    5.90    0.70
   1  -3  -4    5.30    1.00
  -1   3  -4    4.70    0.80
   1   3   4    3.40    1.00
   1  -3  -4    5.60    0.90
  -1   3  -4    4.60    0.90
  -1  -3   4    4.70    1.00
  -1  -3   4    5.70    1.20
   1   3   4    4.40    0.90
   2   3  -4   74.59    3.40
  -2  -3  -4   80.59    3.40
   2   3  -4   72.59    3.40
  -2   3   4   67.19    3.30
  -2  -3  -4   73.69    3.40
  -2   3   4   80.19    3.40
  -2   3  -4   68.69    3.00
  -2   3  -4   73.29    3.00
   2  -3  -4   84.29    3.40
  -2  -3   4   75.79    3.50
  -2  -3   4   70.69    3.40
   2  -3  -4   68.39    3.30
   2   3   4   77.39    3.30
   2   3   4   82.69    3.30
  -3   3   4    2.60    0.90
  -3  -3  -4    3.10    1.00
  -3  -3  -4    2.60    1.00
  -3   3   4    4.90    1.00
   3   3  -4   -0.30    1.10
   3  -3  -4    2.60    0.80
   3   3   4    3.20    0.80
   3  -3  -4    3.90    1.00
  -3  -3   4    0.80    1.00
   3   3   4    3.40    0.90
  -3  -3   4    1.50    1.00
  -4  -3  -4  147.79    6.70
   4   3  -4  186.78    6.90
   4   3  -4  141.59    6.80
  -4  -3  -4  154.18    6.70
   4  -3  -4  145.39    6.50
  -4   3  -4  171.68    6.30
   4   3   4  176.48    6.50
  -4  -3   4  169.68    6.90
  -5   3   4    1.40    1.20
  -5  -3  -4   -0.50    1.20
  -5  -3  -4    0.60    1.20
  -5   3   4    0.70    1.20
   5   3  -4   -1.10    1.50
   5   3  -4    3.90    1.30
  -5  -3   4   -1.00    1.30
   5   3   4    2.90    0.80
  -5   3  -4    1.10    0.70
   5  -3  -4    1.80    1.20
  -5   3  -4    1.40    0.90
   5  -3  -4    1.60    1.10
  -5  -3   4   -1.00    1.20
   6   3  -4   20.60    2.50
  -6  -3  -4   21.00    2.60
  -6   3   4   16.10    2.30
   6   3  -4   27.00    3.10
  -6   3   4   22.00    2.60
  -6  -3  -4   15.30    1.90
  -6   3  -4   21.30    1.90
  -6  -3   4   17.50    2.60
  -6  -3   4   19.80    2.90
   6  -3  -4   24.70    2.20
   6  -3  -4   23.20    2.40
  -6   3  -4   16.50    1.80
   7   3  -4   12.80    2.40
   7   3  -4    5.90    1.80
  -7   3   4   18.40    2.60
  -7  -3  -4    8.80    1.90
  -7   3   4   11.50    2.10
  -7  -3  -4   12.80    2.10
  -7  -3   4   10.00    2.10
  -7   3  -4    9.90    1.50
  -7   3  -4   16.40    2.00
  -7  -3   4    7.80    2.10
   7  -3  -4   10.00    1.60
  -8   3   4   37.00    3.50
   8   3  -4   35.80    3.40
  -8  -3  -4   33.80    4.10
  -8  -3  -4   35.10    3.60
   8   3  -4   34.30    4.30
  -8   3  -4   36.00    3.00
   8  -3  -4   39.50    2.90
  -8  -3   4   37.60    3.90
  -8   3  -4   34.50    2.80
  -9   3   4   20.40    2.80
   9   3  -4   19.40    2.50
  -9  -3  -4   20.60    2.70
  -9   3  -4   20.70    2.40
  -9  -3   4   21.40    3.10
 -10   3   4    0.50    2.50
 -10  -3  -4   -1.60    2.40
 -10  -3   4   -2.60    2.70
 -11  -3  -4  149.59    8.30
 -11   3   4  147.39    8.40
 -11  -3   4  147.19    8.70
   0  -4   4   18.30    1.30
   0   4  -4   15.80    1.50
   0   4  -4   16.00    1.40
   0   4   4   15.00    1.70
   0  -4  -4   14.40    1.60
   0  -4   4   14.70    1.50
   1  -4   4  489.45   17.00
   1   4  -4  447.56   17.20
  -1   4   4  490.75   17.30
  -1  -4  -4  434.66   17.20
  -1  -4  -4  430.16   17.20
  -1   4   4  429.16   17.20
   1   4  -4  452.55   17.20
   1  -4   4  476.85   16.90
  -1  -4   4  486.25   17.20
   1  -4  -4  436.16   17.20
  -1   4  -4  483.25   17.00
   1   4   4  423.66   17.20
   1  -4  -4  456.35   17.20
  -1   4  -4  481.95   17.10
  -1  -4   4  436.86   17.20
   1   4   4  410.16   17.10
  -2   4   4 4245.58  154.48
   2   4  -4 4330.37  154.48
  -2  -4  -4 4233.38  154.48
  -2  -4  -4 4286.57  154.48
   2   4  -4 4338.57  154.48
  -2   4   4 4204.88  154.48
   2   4   4 3812.42  154.38
  -2   4  -4 4260.67  154.18
  -2  -4   4 4193.88  154.48
   2  -4  -4 4145.08  154.38
  -2   4  -4 4287.47  154.28
   2  -4  -4 4249.08  154.48
   2   4   4 3903.71  154.38
  -2  -4   4 4273.77  154.48
   3   4  -4   83.19    4.40
  -3  -4  -4   89.09    4.20
  -3   4   4   87.39    4.10
   3   4  -4   89.39    4.30
  -3   4   4   98.49    4.20
  -3  -4  -4   89.99    4.30
   3   4   4   93.29    4.10
  -3   4  -4   89.99    3.80
  -3  -4   4   81.99    4.20
   3  -4  -4   91.79    4.20
   3   4   4   90.39    4.10
  -3   4  -4   86.69    3.70
  -3  -4   4   90.89    4.40
   4   4  -4   62.19    3.80
  -4   4   4   59.89    3.40
  -4  -4  -4   61.89    3.50
  -4   4   4   71.09    3.50
   4   4  -4   65.19    3.50
  -4  -4  -4   65.89    3.50
   4  -4  -4   63.99    3.20
   4   4   4   66.99    3.30
   4   4   4   67.59    3.20
  -4   4  -4   70.09    3.00
  -4  -4   4   68.09    3.70
  -4   4  -4   61.19    2.90
  -4  -4   4   57.59    3.50
   4  -4  -4   65.69    3.40
   5   4  -4  277.87   11.10
  -5  -4  -4  281.07   11.00
  -5   4   4  254.07   10.90
  -5  -4  -4  272.87   10.90
  -5   4   4  305.97   11.00
   5   4  -4  248.38   10.90
  -5  -4   4  268.17   11.10
   5  -4  -4  302.07   10.70
  -5   4  -4  257.17   10.40
  -5  -4   4  294.87   11.10
   5   4   4  258.27   10.50
   5   4   4  260.17   10.60
   5  -4  -4  253.57   10.70
  -6   4   4   22.80    2.50
  -6  -4  -4   20.00    2.20
   6   4  -4   21.70    2.50
  -6  -4  -4   19.40    2.90
   6   4  -4   18.40    2.60
  -6   4   4   22.20    2.70
   6  -4  -4   25.90    2.30
  -6   4  -4   19.60    2.00
   6  -4  -4   19.00    2.40
  -6  -4   4   20.70    2.90
   6   4   4   18.80    1.90
   6   4   4   20.50    2.20
  -6  -4   4   18.50    2.40
  -7  -4  -4   -3.00    2.00
  -7   4   4    0.50    1.80
  -7  -4  -4    0.10    1.70
  -7   4   4    1.00    1.50
   7   4  -4    1.90    1.70
   7   4  -4    0.60    2.30
  -7   4  -4    2.90    1.40
   7  -4  -4    2.50    1.50
  -7  -4   4    1.90    1.90
   7  -4  -4    2.30    1.40
  -8   4   4   31.10    3.40
   8   4  -4   28.50    3.30
   8   4  -4   27.40    3.30
  -8  -4  -4   27.20    3.50
  -8  -4  -4   34.90    3.60
  -8   4  -4   28.10    3.10
  -8  -4   4   32.30    4.00
  -9   4   4  148.09    7.40
   9   4  -4  148.39    7.20
  -9  -4  -4  148.59    7.50
  -9  -4   4  144.89    7.80
  -9   4  -4  149.79    6.90
 -10   4   4   49.20    5.00
 -10  -4  -4   40.20    5.00
 -10   4  -4   52.19    4.30
 -10  -4   4   42.40    5.40
 -11   4   4    9.40    3.40
 -11  -4  -4    6.10    3.40
 -11  -4   4    3.70    3.40
   0  -5  -4    0.40    1.00
   0   5   4   -0.60    0.90
   0  -5  -4   -0.40    1.00
   0  -5   4   -1.00    0.70
   0   5   4    0.90    1.00
   0  -5   4   -0.30    0.90
   0   5  -4    0.70    0.80
   0   5  -4    0.70    1.00
   1   5  -4   93.59    4.00
  -1   5   4   83.99    3.90
  -1   5   4   80.49    4.00
   1  -5   4   87.19    3.60
  -1  -5  -4   81.69    4.10
   1   5  -4   80.09    4.00
   1  -5   4   83.49    3.70
  -1  -5  -4   81.59    4.00
   1   5   4   84.49    4.10
   1   5   4   86.19    3.90
   1  -5  -4   79.69    3.90
  -1  -5   4   88.59    3.90
   1  -5  -4   84.69    3.90
  -1  -5   4   82.09    4.00
  -1   5  -4   76.79    3.80
  -1   5  -4   87.89    3.80
  -2   5   4   67.39    3.60
   2   5  -4   73.79    3.80
   2   5  -4   68.29    3.70
  -2  -5  -4   68.09    3.70
  -2  -5  -4   81.79    3.90
  -2   5   4   76.09    3.70
   2  -5   4   79.89    3.10
   2  -5   4   74.69    3.10
  -2  -5   4   72.89    3.70
   2   5   4   68.39    3.70
   2  -5  -4   65.89    3.70
  -2   5  -4   74.09    3.50
   2  -5  -4   77.09    3.60
  -2  -5   4   72.39    3.80
  -2   5  -4   71.09    3.40
   2   5   4   67.49    3.60
  -3  -5  -4  777.62   29.50
   3   5  -4  782.52   29.50
  -3   5   4  780.72   29.50
   3   5  -4  767.02   29.50
  -3  -5  -4  779.72   29.50
  -3   5   4  796.02   29.50
   3   5   4  791.32   29.40
  -3  -5   4  796.62   29.60
  -3   5  -4  773.72   29.20
   3  -5  -4  758.12   29.40
  -3  -5   4  779.42   29.50
   3  -5  -4  794.82   29.30
  -3   5  -4  809.02   29.20
   3   5   4  768.12   29.40
  -4  -5  -4  739.33   27.30
  -4  -5  -4  704.43   27.20
  -4   5   4  718.03   27.20
  -4   5   4  721.33   27.10
   4   5  -4  712.73   27.20
   4   5  -4  713.53   27.30
  -4   5  -4  721.93   26.80
   4  -5  -4  721.63   27.00
  -4   5  -4  664.83   26.80
  -4  -5   4  728.13   27.30
   4   5   4  736.73   27.10
  -4  -5   4  724.03   27.30
   4   5   4  718.13   27.00
   4  -5  -4  730.93   27.00
   5   5  -4  158.28    7.20
  -5   5   4  168.58    7.20
   5   5  -4  164.98    7.50
  -5   5   4  170.58    7.30
  -5  -5  -4  167.98    7.40
  -5  -5  -4  163.58    7.30
  -5   5  -4  171.88    6.80
   5  -5  -4  172.08    7.10
  -5  -5   4  170.98    7.40
  -5  -5   4  166.78    7.60
   5   5   4  162.48    6.90
   5  -5  -4  176.38    7.00
   5   5   4  174.48    7.10
  -5   5  -4  153.38    6.80
   6   5  -4   52.29    4.40
  -6   5   4   63.29    3.90
  -6  -5  -4   53.19    3.90
  -6   5   4   51.99    3.60
  -6  -5  -4   57.19    4.10
   6   5  -4   51.39    3.70
  -6  -5   4   54.29    3.90
   6   5   4   56.89    3.20
   6  -5  -4   57.29    3.40
  -6   5  -4   59.19    3.30
  -6  -5   4   57.49    4.20
  -6   5  -4   52.99    3.00
   6   5   4   56.19    3.60
   6  -5  -4   51.59    3.20
  -7  -5  -4  298.07   13.00
   7   5  -4  313.87   12.80
  -7   5   4  310.17   12.80
  -7  -5  -4  308.77   12.90
   7   5  -4  305.07   13.10
  -7   5   4  316.77   12.80
   7  -5  -4  321.07   12.30
   7   5   4  315.07   12.20
  -7  -5   4  309.17   13.10
   7   5   4  327.37   12.30
  -7   5  -4  309.57   12.30
  -7   5  -4  326.07   12.40
   7  -5  -4  310.97   12.20
  -8  -5  -4   12.40    2.40
  -8   5   4    9.70    2.30
   8   5  -4    8.90    2.20
   8   5  -4    8.60    3.00
  -8   5  -4   11.50    1.80
  -8   5  -4   10.30    2.00
  -8  -5   4    9.20    2.50
   9   5  -4   12.80    2.60
  -9   5   4   16.20    2.80
  -9  -5  -4   12.90    2.80
  -9  -5   4   12.60    3.00
  -9   5  -4   13.00    2.30
 -10   5   4    3.20    2.80
 -10  -5  -4    0.30    2.70
 -10  -5   4    0.70    3.00
 -10   5  -4    1.90    2.30
 -11  -5  -4   -5.70    3.30
 -11   5   4    3.50    3.50
 -11  -5   4   -1.50    3.60
   0  -6   4 2225.38   84.99
   0   6   4 2147.99   85.19
   0   6   4 2502.05   85.19
   0   6  -4 2324.87   85.09
   0  -6  -4 2218.38   85.19
   0   6  -4 2366.46   85.09
   0  -6  -4 2391.06   85.19
   0  -6   4 2241.98   85.09
   1   6  -4 1031.20   37.60
   1  -6   4  991.80   37.30
   1   6  -4  981.70   37.60
  -1   6   4  959.00   37.60
   1  -6   4  916.31   37.30
  -1   6   4 1044.60   37.60
  -1  -6  -4 1052.59   37.70
  -1  -6  -4 1017.50   37.60
  -1   6  -4  981.70   37.50
  -1   6  -4 1021.30   37.40
   1  -6  -4  982.00   37.50
  -1  -6   4 1010.00   37.60
   1   6   4  968.30   37.60
  -1  -6   4 1018.30   37.50
   1  -6  -4 1024.60   37.60
   1   6   4 1060.99   37.60
   2  -6   4  112.59    4.60
   2   6  -4  110.29    5.20
  -2  -6  -4  110.99    5.40
  -2  -6  -4  113.89    5.20
   2   6  -4  109.09    5.30
   2  -6   4  114.19    4.70
  -2   6   4  109.49    5.20
  -2   6   4  114.09    5.20
  -2  -6   4  110.99    5.10
  -2   6  -4  112.39    4.90
   2  -6  -4  113.59    5.10
   2   6   4  118.79    5.30
  -2   6  -4  113.49    5.00
   2  -6  -4  113.09    5.20
   2   6   4  109.89    5.20
  -2  -6   4  116.99    5.40
  -3   6   4    3.00    1.40
   3   6  -4    3.60    1.60
   3   6  -4    5.40    1.40
  -3   6   4    4.90    1.30
  -3  -6  -4    5.80    1.60
  -3  -6  -4    4.10    1.40
   3   6   4    4.40    1.40
   3  -6  -4    2.90    1.30
   3   6   4    2.50    1.40
  -3   6  -4    4.50    1.20
  -3  -6   4    4.10    1.30
  -3  -6   4    4.30    1.60
   3  -6  -4    5.10    1.30
  -3   6  -4    2.60    1.10
   4   6  -4   26.00    2.70
  -4  -6  -4   27.60    2.80
  -4  -6  -4   30.40    3.10
  -4   6   4   32.70    2.60
   4   6  -4   29.60    3.30
  -4   6   4   23.10    2.70
  -4   6  -4   30.70    2.30
   4   6   4   26.60    2.60
   4  -6  -4   35.00    2.40
   4  -6  -4   27.20    2.60
  -4   6  -4   29.40    2.30
   4   6   4   32.50    2.90
  -4  -6   4   28.50    2.80
  -4  -6   4   30.50    3.20
  -5  -6  -4  101.29    5.40
  -5  -6  -4   98.59    5.10
  -5   6   4   94.79    5.10
   5   6  -4   96.29    5.50
  -5   6   4  108.79    5.00
   5   6  -4   95.39    5.10
  -5  -6   4   95.49    5.50
   5   6   4   96.19    5.10
  -5   6  -4  110.09    4.60
   5   6   4   91.19    4.70
   5  -6  -4   99.29    4.80
   5  -6  -4  107.69    4.70
  -5  -6   4  104.99    5.20
  -5   6  -4   90.59    4.60
   6   6  -4   48.80    4.70
  -6  -6  -4   51.09    4.40
  -6  -6  -4   53.09    4.00
  -6   6   4   51.79    4.00
  -6   6   4   55.89    3.70
   6   6  -4   52.89    3.80
   6   6   4   52.79    3.90
  -6  -6   4   51.19    4.00
   6   6   4   57.09    3.40
   6  -6  -4   55.49    3.30
   6  -6  -4   47.00    3.40
  -6   6  -4   53.39    3.20
  -6   6  -4   57.69    3.40
   7   6  -4   38.30    3.80
  -7  -6  -4   46.80    4.00
  -7   6   4   38.20    3.70
  -7   6   4   47.30    4.10
   7   6  -4   44.50    4.60
  -7   6  -4   37.90    3.10
   7   6   4   49.00    3.80
  -7  -6   4   36.70    4.00
  -7   6  -4   43.00    3.50
   7  -6  -4   41.70    3.20
   7   6   4   41.50    3.10
   7  -6  -4   43.70    3.00
  -8   6   4    4.30    2.20
  -8  -6  -4    4.00    2.30
   8   6  -4   -0.60    2.10
   8   6   4    0.90    2.30
  -8   6  -4    3.10    2.10
  -8   6  -4    1.60    1.70
   8   6   4    0.90    1.60
  -8  -6   4    2.20    2.50
  -9   6   4   66.59    5.40
  -9  -6  -4   72.89    5.60
   9   6  -4   58.99    5.00
  -9   6  -4   69.39    4.60
  -9  -6   4   66.89    5.70
 -10  -6  -4   38.90    5.40
 -10   6   4   37.90    5.20
 -10   6  -4   44.50    4.30
 -10  -6   4   36.80    5.60
   0   7  -4   -1.40    1.30
   0   7   4   -0.40    1.30
   0   7  -4    0.90    1.30
   0  -7  -4    0.50    1.40
   0  -7  -4   -0.60    1.20
   0  -7   4   -2.10    1.20
   0  -7   4   -1.30    1.00
   0   7   4   -0.90    1.30
  -1   7   4   33.00    2.90
   1   7  -4   35.40    2.90
  -1  -7  -4   36.00    2.80
  -1   7   4   37.10    2.90
   1  -7   4   32.40    2.60
  -1  -7  -4   32.50    3.00
   1  -7   4   33.60    2.30
   1   7  -4   32.30    2.90
  -1   7  -4   34.20    2.70
   1   7   4   33.50    2.80
  -1  -7   4   36.30    2.60
  -1   7  -4   33.00    2.80
  -1  -7   4   34.20    3.00
   1  -7  -4   34.10    2.70
   1   7   4   33.30    3.00
   1  -7  -4   36.40    2.90
   2  -7   4  137.09    5.90
  -2   7   4  145.09    6.40
  -2   7   4  138.29    6.40
   2   7  -4  149.39    6.50
   2   7  -4  146.59    6.50
   2  -7   4  133.29    5.80
  -2  -7  -4  146.99    6.40
  -2  -7  -4  146.19    6.60
   2   7   4  151.58    6.50
  -2  -7   4  141.39    6.30
  -2   7  -4  140.29    6.20
  -2  -7   4  142.89    6.50
   2   7   4  138.69    6.40
  -2   7  -4  147.59    6.20
   2  -7  -4  143.39    6.30
   2  -7  -4  141.09    6.30
  -3   7   4   25.20    2.80
   3   7  -4   27.30    2.80
   3   7  -4   22.90    3.10
  -3  -7  -4   26.40    3.10
   3  -7   4   25.20    1.60
  -3   7   4   25.70    2.50
   3  -7   4   25.00    1.60
  -3  -7  -4   22.00    2.70
   3   7   4   24.00    2.90
  -3   7  -4   21.10    2.40
  -3  -7   4   28.00    3.00
   3  -7  -4   21.40    2.60
   3   7   4   21.90    2.70
  -3  -7   4   24.40    2.60
  -3   7  -4   22.40    2.40
   3  -7  -4   20.70    2.50
  -4  -7  -4   19.60    2.50
   4   7  -4   16.60    2.40
  -4   7   4   17.80    2.50
  -4  -7  -4   14.30    2.10
  -4   7   4   22.30    2.90
   4   7  -4   19.70    2.90
  -4  -7   4   14.70    2.10
   4   7   4   24.10    3.00
   4  -7  -4   18.10    2.00
  -4   7  -4   14.90    1.80
  -4   7  -4   18.10    2.40
   4   7   4   13.70    1.90
   4  -7  -4   19.50    2.30
  -4  -7   4   15.90    2.50
  -5   7   4   16.30    2.20
  -5  -7  -4   20.80    2.70
  -5   7   4   19.80    2.40
   5   7  -4   16.40    2.60
   5   7  -4   15.30    2.30
  -5  -7  -4   17.60    2.20
  -5   7  -4   20.10    2.10
   5  -7  -4   14.80    1.80
  -5   7  -4   15.10    2.30
  -5  -7   4   17.70    2.30
   5   7   4   19.00    2.50
   5  -7  -4   15.40    2.00
   5   7   4   23.70    2.70
   6   7  -4  271.87   11.30
  -6  -7  -4  273.47   11.40
  -6   7   4  275.47   11.30
  -6   7   4  245.98   11.30
   6  -7  -4  266.97   10.80
   6  -7  -4  255.87   10.70
   6   7   4  276.07   11.30
  -6  -7   4  274.27   11.50
  -6   7  -4  284.17   11.00
  -6   7  -4  255.47   10.90
   6   7   4  280.57   11.00
  -7   7   4   45.90    4.10
  -7  -7  -4   47.80    4.40
   7   7  -4   51.69    4.30
   7   7   4   56.89    3.70
   7  -7  -4   50.79    3.30
   7   7   4   54.19    4.50
  -7   7  -4   45.70    3.60
   7  -7  -4   52.89    3.40
  -7   7  -4   49.70    4.00
  -7  -7   4   48.40    4.60
  -8   7   4   81.39    5.70
  -8  -7  -4   89.79    6.00
   8   7  -4  102.59    5.70
  -8   7  -4  104.09    6.00
  -8  -7   4   86.19    6.20
  -8   7  -4   82.49    5.20
   8   7   4   99.09    4.90
  -9  -7  -4   18.80    3.30
   9   7  -4   18.90    3.20
  -9   7   4   23.50    3.40
  -9  -7   4   22.60    3.60
  -9   7  -4   21.40    2.80
 -10  -7  -4    3.80    3.20
 -10   7   4    4.10    3.30
 -10  -7   4    4.40    3.30
   0  -8  -4   64.49    4.10
   0  -8   4   62.89    3.60
   0  -8   4   64.79    4.00
   0   8  -4   68.79    4.00
   0  -8  -4   65.79    3.90
   0   8  -4   65.39    3.90
   0   8   4   75.59    4.10
   0   8   4   64.59    4.10
   1  -8   4   54.09    3.10
  -1  -8  -4   50.39    3.60
  -1   8   4   54.29    3.70
  -1   8   4   47.50    3.60
   1   8  -4   53.09    3.60
   1   8  -4   53.69    3.70
   1  -8   4   61.29    3.40
  -1  -8  -4   50.79    3.90
  -1   8  -4   56.39    3.60
  -1  -8   4   59.79    3.80
   1   8   4   47.80    3.70
   1  -8  -4   58.99    3.60
  -1   8  -4   52.59    3.50
   1   8   4   48.90    3.70
  -1  -8   4   59.59    3.40
   1  -8  -4   47.90    3.50
   2  -8   4   12.90    1.90
  -2   8   4   12.40    1.90
  -2   8   4    8.00    1.80
   2   8  -4    9.00    1.90
  -2  -8  -4    8.10    1.80
   2  -8   4   15.40    2.00
  -2  -8  -4   11.30    2.10
   2   8  -4   10.90    1.90
  -2   8  -4   10.60    1.80
  -2  -8   4   10.70    2.00
  -2  -8   4   12.00    1.80
  -2   8  -4   12.50    1.90
   2   8   4    7.70    1.90
   2  -8  -4    7.50    1.70
   2  -8  -4   15.60    2.00
   2   8   4    8.40    2.00
   3   8  -4   54.79    4.20
  -3   8   4   61.79    3.90
  -3  -8  -4   53.59    3.80
   3   8  -4   58.99    4.00
   3  -8   4   64.79    2.90
  -3  -8  -4   62.59    4.40
  -3   8   4   58.39    4.00
   3  -8   4   65.49    3.00
  -3  -8   4   58.39    4.30
  -3   8  -4   64.19    3.70
   3  -8  -4   52.59    3.70
  -3  -8   4   55.59    3.80
   3   8   4   52.99    3.90
  -3   8  -4   57.29    3.70
   3   8   4   49.80    4.10
   3  -8  -4   66.29    3.70
   4   8  -4  303.67   12.70
   4   8  -4  296.47   12.70
  -4  -8  -4  312.57   12.70
  -4   8   4  293.67   12.60
  -4   8   4  311.77   12.70
  -4  -8  -4  298.37   12.90
   4  -8  -4  303.87   12.30
  -4   8  -4  316.67   12.40
  -4   8  -4  310.37   12.30
   4   8   4  310.97   12.70
  -4  -8   4  313.67   12.70
   4  -8  -4  320.27   12.30
   4   8   4  307.97   12.50
  -5  -8  -4   29.50    3.60
  -5   8   4   32.30    3.50
   5   8  -4   27.10    3.60
   5  -8  -4   39.00    3.00
   5   8   4   28.60    4.10
  -5  -8   4   35.20    3.70
   5   8   4   33.50    3.30
   5  -8  -4   24.20    3.10
  -5   8  -4   29.00    3.40
  -5   8  -4   27.40    3.00
   6   8  -4  863.91   33.30
  -6  -8  -4  898.21   33.40
  -6   8   4  875.71   33.40
   6  -8  -4  862.21   32.70
  -6  -8   4  864.21   33.50
   6  -8  -4  870.11   32.70
   6   8   4  854.41   33.10
   6   8   4  873.61   33.00
  -6   8  -4  861.21   33.00
  -6   8  -4  879.11   33.00
  -7   8   4   86.79    5.60
  -7  -8  -4   97.09    5.80
   7   8  -4   88.39    5.60
   7   8   4   82.09    5.90
  -7   8  -4   82.79    5.00
   7   8   4   88.89    4.90
  -7   8  -4   82.99    5.40
  -7  -8   4   86.49    5.80
   7  -8  -4   85.69    4.50
   8   8  -4  346.57   14.70
  -8   8   4  337.37   14.80
  -8  -8  -4  354.46   14.90
  -8  -8   4  351.96   15.00
  -8   8  -4  342.27   14.30
   8   8   4  362.26   14.10
  -9  -8  -4   35.10    5.30
   9   8  -4   34.00    5.00
  -9   8   4   28.70    3.70
  -9   8  -4   30.40    4.40
  -9  -8   4   29.50    4.10
 -10  -8  -4   10.00    3.70
 -10   8   4   22.60    3.90
 -10  -8   4   15.80    3.90
   0  -9  -4   -0.60    1.80
   0   9   4   -3.00    1.50
   0   9   4    1.90    1.80
   0   9  -4    0.20    1.60
   0  -9   4    1.20    1.70
   0  -9  -4   -0.10    1.50
   0  -9   4   -0.60    1.20
   0   9  -4    0.50    1.70
  -1  -9  -4  171.88    8.00
   1  -9   4  184.18    7.80
   1   9  -4  171.88    8.00
  -1   9   4  176.18    8.00
  -1  -9  -4  180.78    8.30
   1  -9   4  183.58    7.60
   1   9  -4  181.88    8.10
  -1   9   4  178.78    8.10
   1   9   4  182.68    8.20
  -1  -9   4  187.38    8.20
  -1  -9   4  184.28    7.80
   1  -9  -4  173.78    7.90
  -1   9  -4  186.18    8.10
   1  -9  -4  180.78    8.00
   1   9   4  181.08    8.20
  -1   9  -4  183.08    8.00
   2   9  -4  188.28    8.50
   2  -9   4  187.78    7.80
  -2   9   4  193.98    8.50
  -2  -9  -4  191.38    8.70
  -2  -9  -4  185.18    8.40
   2  -9   4  201.78    7.90
  -2   9   4  178.98    8.40
   2   9  -4  183.68    8.40
  -2  -9   4  193.38    8.70
  -2   9  -4  195.68    8.30
  -2  -9   4  195.38    8.30
   2  -9  -4  204.88    8.40
   2   9   4  172.28    8.50
  -2   9  -4  176.38    8.20
   2   9   4  185.68    8.40
   2  -9  -4  182.68    8.20
   3  -9   4  795.52   28.60
   3   9  -4  765.22   29.40
  -3   9   4  783.72   29.30
  -3  -9  -4  765.22   29.30
   3   9  -4  753.92   29.30
  -3  -9  -4  757.42   29.40
   3  -9   4  752.82   28.50
  -3   9   4  735.73   29.20
  -3   9  -4  789.32   29.10
  -3  -9   4  783.82   29.20
  -3  -9   4  669.83   29.40
   3  -9  -4  804.72   29.10
   3  -9  -4  764.52   29.00
  -3   9  -4  760.82   29.00
   3   9   4  763.52   29.20
   3   9   4  744.03   29.20
  -4   9   4   69.69    4.60
   4   9  -4   67.59    4.80
  -4   9   4   52.99    4.60
  -4  -9  -4   68.19    4.80
   4   9   4   68.59    4.60
   4  -9  -4   77.69    4.40
  -4  -9   4   73.69    4.70
  -4   9  -4   66.49    4.50
   4  -9  -4   64.49    4.30
  -4   9  -4   73.99    4.40
   4   9   4   60.89    4.90
  -5  -9  -4   88.69    5.50
  -5   9   4   88.59    5.30
   5   9  -4   84.19    5.50
   5  -9  -4   85.69    4.80
  -5   9  -4   92.29    5.30
   5   9   4   88.59    5.60
   5  -9  -4   87.49    4.90
  -5  -9   4   88.69    5.50
  -5   9  -4   82.59    5.00
   5   9   4   87.09    5.20
   6   9  -4  109.99    6.80
  -6   9   4  133.49    6.80
  -6  -9  -4  130.59    7.00
   6   9   4  126.59    6.40
   6   9   4   95.99    8.90
  -6   9  -4  128.29    6.40
   6  -9  -4  141.79    6.00
  -6   9  -4  105.59    6.40
  -6  -9   4  129.59    7.10
   6  -9  -4  125.89    6.00
   7   9  -4  155.68    8.20
  -7  -9  -4  162.58    8.40
  -7   9   4  174.18    8.30
  -7   9  -4  169.38    7.80
  -7  -9   4  165.78    8.40
   7  -9  -4  153.88    7.00
   7   9   4  161.38    7.70
  -7   9  -4  145.69    8.00
  -8   9   4   10.00    3.00
   8   9  -4   10.50    3.10
  -8  -9  -4    6.40    3.00
  -8   9  -4    7.40    2.60
  -8  -9   4    6.80    3.00
   8   9   4    5.80    2.40
  -9   9   4   15.20    3.60
   9   9  -4    9.10    3.50
  -9  -9  -4    9.40    3.40
  -9   9  -4   12.20    3.10
  -9  -9   4   12.90    3.70
 -10  -9  -4   40.00    5.00
 -10   9   4   38.80    5.00
 -10  -9   4   39.80    5.10
   0  10  -4  316.67   12.30
   0 -10   4  293.57   11.90
   0 -10  -4  304.47   12.30
   0  10  -4  294.67   12.30
   0 -10   4  277.97   12.10
   0  10   4  319.47   12.40
   0  10   4  283.97   12.40
   0 -10  -4  254.07   12.20
   1  10  -4    5.40    2.10
   1  10  -4    7.60    2.20
   1 -10   4    7.30    2.00
  -1 -10  -4    6.80    2.30
   1 -10   4    7.80    1.60
  -1 -10  -4    4.40    2.10
  -1  10   4    5.60    2.10
  -1  10   4    4.60    2.10
   1  10   4    5.90    2.20
   1  10   4    6.10    2.10
   1 -10  -4    3.90    1.90
  -1  10  -4    5.50    2.10
   1 -10  -4    5.60    2.10
  -1  10  -4   11.00    2.30
  -1 -10   4    7.70    1.90
  -1 -10   4    6.10    2.30
   2 -10   4  287.77   11.60
   2 -10   4  297.57   11.80
   2  10  -4  288.67   12.40
  -2  10   4  296.57   12.50
  -2  10   4  273.67   12.30
  -2 -10  -4  292.87   12.30
  -2  10  -4  301.27   12.20
   2  10   4  292.37   12.40
  -2 -10   4  298.27   12.20
  -2  10  -4  290.67   12.20
   2 -10  -4  290.87   12.10
   2 -10  -4  296.77   12.20
  -3 -10  -4  365.76   15.60
  -3  10   4  388.86   15.70
   3 -10   4  383.26   14.80
   3  10  -4  366.06   15.60
   3 -10   4  403.76   14.90
   3  10   4  380.56   15.70
  -3 -10   4  393.36   15.60
   3 -10  -4  369.76   15.30
   3 -10  -4  407.26   15.50
  -3  10  -4  358.26   15.40
  -3  10  -4  401.26   15.60
   4 -10   4 1240.88   45.90
  -4 -10  -4 1227.08   47.00
   4  10  -4 1260.97   47.00
  -4  10   4 1227.08   47.00
  -4  10  -4 1235.08   46.80
   4  10   4 1232.58   46.90
  -4 -10   4 1239.58   47.00
   4 -10  -4 1212.08   46.60
  -4  10  -4 1282.77   46.70
   4 -10  -4 1248.78   46.60
  -5 -10  -4  171.58    8.30
  -5  10   4  168.88    8.10
   5  10  -4  164.98    8.30
   5  10   4  161.38    7.90
  -5  10  -4  160.28    7.80
   5 -10  -4  163.08    7.40
  -5  10  -4  163.08    8.00
  -5 -10   4  145.59    8.10
   6  10  -4  448.76   17.90
  -6  10   4  432.56   17.90
  -6 -10  -4  439.36   18.00
  -6 -10   4  444.16   18.10
   6 -10  -4  428.06   17.10
   6  10   4  447.06   17.60
  -6  10  -4  426.26   17.60
   6 -10  -4  437.26   17.10
  -6  10  -4  429.66   17.60
  -7  10   4    9.40    2.90
   7  10  -4    7.50    2.90
  -7 -10  -4    4.40    2.80
   7 -10  -4    7.30    2.00
  -7 -10   4    9.70    3.10
   7  10   4    8.30    2.80
  -7  10  -4    9.50    2.60
  -8  10   4  115.79    7.40
  -8 -10  -4  119.09    7.50
   8  10  -4  115.29    7.30
  -8 -10   4  107.79    7.50
   8  10   4  111.79    6.70
  -8  10  -4  117.39    6.90
  -9 -10  -4   88.49    7.40
  -9  10   4   97.59    7.50
   9  10  -4  102.39    7.50
  -9  10  -4   91.59    6.80
  -9 -10   4   86.49    7.50
   0  11   4   -1.10    2.20
   0 -11  -4   -2.40    2.00
   0 -11   4    0.50    2.20
   0  11  -4    4.30    2.30
   0 -11   4    0.30    1.70
   1  11  -4  899.91   33.90
   1 -11   4  884.51   33.40
   1 -11   4  853.41   33.50
  -1  11   4  885.51   34.00
  -1 -11  -4  879.51   33.80
   1  11   4  874.01   34.00
   1 -11  -4  887.91   33.70
  -1 -11   4  881.21   33.60
  -1  11  -4  887.51   33.80
  -2 -11  -4  381.36   15.90
  -2  11   4  398.16   16.10
   2  11  -4  396.16   16.00
   2 -11   4  396.56   15.50
   2 -11   4  386.16   15.20
   2 -11  -4  382.56   16.30
   2 -11  -4  388.46   15.70
  -2 -11   4  404.06   15.80
   2  11   4  385.16   16.00
  -2  11  -4  397.86   15.90
  -2  11  -4  340.57   15.80
   3  11  -4  810.72   30.40
  -3 -11  -4  760.52   30.30
   3 -11   4  768.02   29.40
  -3  11   4  781.82   30.40
   3 -11   4  765.02   29.50
  -3 -11   4  792.72   30.20
   3 -11  -4  728.03   29.90
   3 -11  -4  801.62   30.00
  -3  11  -4  782.02   30.20
   3  11   4  811.52   30.30
  -3  11  -4  787.52   30.20
   4  11  -4    2.30    2.70
   4 -11   4    9.00    1.50
   4 -11   4    9.70    1.60
  -4 -11  -4    5.60    2.50
  -4  11   4    8.40    2.70
  -4  11  -4    7.50    2.50
   4  11   4    7.00    2.70
   4 -11  -4    5.90    2.40
  -4 -11   4    4.50    2.40
  -4  11  -4    7.00    3.00
   4 -11  -4    9.10    2.30
  -5 -11  -4    7.90    2.60
   5  11  -4    2.50    2.80
  -5  11   4    1.40    2.50
  -5  11  -4    4.30    2.50
  -5 -11   4    3.50    2.60
   5  11   4    1.30    2.50
   5 -11  -4    3.20    2.00
   6  11  -4   74.29    6.10
  -6 -11  -4   82.69    6.20
  -6  11   4   91.79    6.20
  -6 -11   4   82.19    6.10
   6  11   4   81.79    5.90
  -6  11  -4   90.99    5.80
   6 -11  -4   78.99    4.90
  -7 -11  -4    2.70    3.00
  -7  11   4    3.00    3.00
   7  11  -4    3.80    3.10
   7  11   4   -0.60    2.90
  -7 -11   4    1.70    2.90
  -7  11  -4    2.10    2.80
  -8 -11  -4   50.19    6.10
  -8  11   4   46.90    6.00
   8  11  -4   41.60    5.90
  -8 -11   4   47.80    6.10
   8  11   4   49.80    5.40
  -8  11  -4   43.90    5.50
  -9 -11  -4   41.70    5.10
  -9  11   4   53.29    6.90
   9  11  -4   43.50    6.70
  -9 -11   4   49.99    6.80
  -9  11  -4   60.99    8.20
   0 -12   4  330.97   14.20
   0  12   4  360.46   15.00
   0  12  -4  349.77   14.80
   0 -12  -4  347.57   14.70
   1  12  -4  202.08    9.30
  -1 -12  -4  189.38    9.20
  -1  12   4  178.98    9.40
   1 -12   4  165.58    8.80
   1 -12   4  181.88    8.50
  -1 -12   4  196.88    8.90
   1 -12  -4  183.18    9.00
  -1  12  -4  189.98    9.30
   1  12   4  194.98    9.50
  -2  12   4  184.88    9.20
   2  12  -4  185.28    9.20
   2 -12   4  194.38    8.60
  -2 -12  -4  174.38    8.90
   2 -12   4  177.18    8.10
   2  12   4  185.48    9.20
   2 -12  -4  178.48    8.70
  -2  12  -4  180.68    9.00
  -2 -12   4  190.98    8.80
  -3  12   4  109.29    6.80
  -3 -12  -4   99.79    6.50
   3 -12   4  116.79    5.70
   3 -12   4  105.29    5.30
   3  12  -4   95.29    6.60
   3  12   4  110.89    6.70
  -3  12  -4  110.49    6.60
   3 -12  -4  112.29    6.10
  -3 -12   4  108.59    6.50
   4 -12   4   58.59    3.90
   4  12  -4   72.09    5.60
  -4  12   4   59.09    5.50
  -4 -12  -4   64.59    5.30
   4 -12   4   63.49    3.60
   4  12   4   56.29    5.40
  -4  12  -4   65.19    5.30
   4 -12  -4   68.79    4.70
  -4 -12   4   67.29    5.40
  -5 -12  -4   32.40    4.90
  -5  12   4   30.90    3.80
   5  12  -4   26.50    3.80
  -5  12  -4   32.80    4.70
   5  12   4   24.90    3.50
   5 -12  -4   27.20    3.80
  -5 -12   4   34.90    4.90
  -6 -12  -4   58.49    5.90
  -6  12   4   59.79    5.90
   6  12  -4   60.29    5.90
  -6  12  -4   62.19    5.60
   6  12   4   61.29    5.70
  -6 -12   4   62.29    5.80
   6 -12  -4   70.59    4.60
  -7  12   4    2.80    3.50
  -7 -12  -4    1.50    3.20
   7  12  -4   -0.50    3.30
   7  12   4   -0.80    3.00
  -7 -12   4    0.50    3.20
  -7  12  -4    0.70    3.10
  -8 -12  -4    2.70    3.60
   8  12  -4    7.20    3.60
  -8  12   4   -0.60    3.50
  -8  12  -4    3.90    3.50
  -8 -12   4    0.00    3.60
   8  12   4    5.50    3.50
   0  13   4   -0.30    2.70
   0  13  -4    0.20    2.60
   0 -13   4   -2.60    2.00
   0 -13  -4   -0.90    2.40
   1  13  -4   27.70    3.70
  -1  13   4   35.40    5.00
  -1 -13  -4   24.30    3.30
   1 -13   4   25.50    3.80
   1  13   4   24.70    3.70
   1 -13  -4   33.90    4.40
  -1  13  -4   30.00    3.70
  -1 -13   4   24.30    3.20
   2 -13   4   30.60    4.40
   2  13  -4   38.30    5.10
   2 -13   4   29.30    3.50
  -2 -13  -4   36.60    4.70
  -2  13   4   38.70    5.20
  -2 -13   4   35.30    4.50
   2 -13  -4   33.40    4.30
   2  13   4   37.90    5.30
  -2  13  -4   34.50    4.90
  -3 -13  -4   69.09    5.70
   3  13  -4   65.09    5.80
   3 -13   4   74.89    4.40
   3 -13   4   73.99    5.00
  -3  13   4   74.99    6.00
   3 -13  -4   65.59    5.10
  -3 -13   4   75.89    5.70
  -3  13  -4   73.29    5.80
   3  13   4   73.99    5.90
  -4 -13  -4   11.10    3.10
   4 -13   4   11.30    1.90
   4  13  -4   11.10    3.20
  -4  13   4   10.50    3.30
   4  13   4   11.10    3.40
  -4  13  -4   10.50    3.20
  -4 -13   4   12.60    3.10
   4 -13  -4   11.40    2.60
   5  13  -4   56.79    5.80
  -5 -13  -4   48.70    5.70
  -5  13   4   47.20    5.80
   5 -13  -4   55.39    4.60
  -5 -13   4   54.59    5.80
   5  13   4   46.00    5.70
  -5  13  -4   59.49    5.60
  -6  13   4    1.60    3.30
  -6 -13  -4    3.60    3.20
   6  13  -4    1.90    3.30
   6 -13  -4    3.20    2.60
   6  13   4    2.00    3.20
  -6  13  -4    2.90    3.10
  -6 -13   4    5.80    3.40
   7  13  -4   -4.30    3.50
  -7 -13  -4    1.10    3.50
  -7  13   4    0.40    3.60
  -7  13  -4    1.40    3.50
   7  13   4    2.10    3.40
  -7 -13   4    1.10    3.40
  -8 -13  -4    7.10    4.10
   8  13  -4    5.70    4.40
  -8  13   4   -3.00    4.10
   8  13   4   -2.60    4.20
  -8  13  -4    0.30    4.00
  -8 -13   4   -0.50    3.80
   0  14   4   20.20    3.70
   0 -14   4   21.10    3.00
   0  14  -4   17.80    3.60
   0 -14  -4   20.30    3.30
  -1  14   4    4.50    3.30
   1  14  -4    4.00    3.20
   1 -14   4    7.50    2.40
  -1 -14  -4    7.70    2.80
  -1  14  -4    6.40    3.20
   1  14   4    8.00    3.40
  -1 -14   4    5.40    2.60
   1 -14  -4    7.60    2.80
   2 -14   4    4.50    2.20
  -2 -14  -4    4.90    2.90
   2  14  -4    3.60    3.10
  -2  14   4    3.70    3.10
   2 -14  -4    6.20    2.70
   2  14   4    0.80    3.20
  -2  14  -4    6.20    3.10
  -2 -14   4    5.60    2.80
   3  14  -4   -1.20    3.00
   3 -14   4    0.20    2.00
  -3 -14  -4    3.10    3.00
  -3  14   4    3.10    3.10
   3  14   4    1.40    3.20
   3 -14  -4    4.80    2.60
  -3  14  -4    4.40    3.20
  -3 -14   4    1.90    2.80
   4  14  -4    0.30    3.20
  -4  14   4    4.00    3.20
  -4 -14  -4    1.40    3.10
   4 -14   4   -0.40    1.80
  -4 -14   4    0.40    2.90
   4 -14  -4    1.90    2.50
  -4  14  -4   -1.00    3.10
   4  14   4    1.10    3.30
  -5 -14  -4   80.19    6.90
   5  14  -4   81.49    7.00
  -5  14   4   75.79    7.00
   5  14   4   77.39    6.80
  -5 -14   4   76.69    6.90
   5 -14  -4   80.49    5.60
  -5  14  -4   82.59    6.70
   6  14  -4    3.40    3.80
  -6 -14  -4    4.00    3.60
  -6  14   4    7.60    3.90
  -6  14  -4   12.50    3.90
  -6 -14   4   10.70    3.80
   6  14   4    0.90    3.40
   7  14  -4   74.59    7.60
  -7  14   4   58.49    7.40
  -7 -14  -4   57.59    7.30
  -7  14  -4   71.59    7.40
   7  14   4   52.89    7.10
  -7 -14   4   63.59    7.30
   0 -15   4   -3.50    2.40
   0  15  -4   -3.20    3.10
   0 -15  -4   -0.90    2.70
   0  15   4   -1.40    3.20
  -1 -15  -4   44.60    5.60
   1  15  -4   41.00    6.00
  -1  15   4   44.90    6.00
   1 -15   4   45.00    4.60
   1 -15  -4   43.50    5.20
  -1 -15   4   50.49    5.20
   1  15   4   41.00    6.10
  -1  15  -4   42.70    5.80
  -2  15   4    1.30    3.30
  -2 -15  -4    3.60    3.10
   2 -15   4    2.00    2.30
   2  15  -4    3.60    3.50
  -2 -15   4    8.00    3.00
  -2  15  -4    5.70    3.50
   2 -15  -4    5.20    2.90
   2  15   4    2.80    3.50
  -3  15   4    4.50    3.40
   3  15  -4   -3.90    3.40
   3 -15   4    1.40    2.30
  -3 -15  -4    1.90    3.20
  -3  15  -4    2.10    3.30
  -3 -15   4   -3.20    3.00
   3 -15  -4    2.30    2.90
   3  15   4    0.40    3.60
  -4  15   4   35.50    4.90
  -4 -15  -4   32.90    4.50
   4  15  -4   35.50    4.80
  -4  15  -4   27.30    4.40
   4  15   4   28.90    4.60
   4 -15  -4   31.10    4.80
  -4 -15   4   31.70    4.30
  -5 -15  -4    6.60    3.80
   5  15  -4   10.40    4.10
  -5  15   4   12.20    4.00
  -5  15  -4   10.10    4.00
   5  15   4    5.80    3.90
   5 -15  -4    6.20    3.20
  -5 -15   4    5.80    3.70
  -6  15   4    7.00    4.30
  -6 -15  -4   -6.70    3.70
   6  15  -4    8.50    4.20
  -6 -15   4   -0.30    3.80
  -6  15  -4    2.20    4.10
   6  15   4   -3.50    3.90
   0 -16  -4  181.58    9.40
   0  16   4  166.28   10.10
   0  16  -4  170.48   10.00
   0 -16   4  158.68    8.70
   1 -16   4   32.70    4.80
  -1  16   4   31.00    4.70
   1  16  -4   31.40    4.70
  -1 -16  -4   34.20    4.50
  -1  16  -4   35.90    4.80
  -1 -16   4   35.70    4.10
   1  16   4   30.30    4.70
   1 -16  -4   37.50    5.40
   2 -16   4   85.19    5.90
  -2  16   4   86.29    7.70
   2  16  -4   79.09    7.50
  -2 -16  -4   83.09    7.10
   2  16   4   80.79    7.80
  -2 -16   4   76.79    6.70
   2 -16  -4   87.59    6.50
  -2  16  -4   79.69    7.50
   3  16  -4   10.00    4.10
  -3  16   4   12.00    4.40
   3 -16   4   13.70    3.20
  -3 -16  -4   10.40    3.80
  -3  16  -4   12.10    4.00
   3  16   4   11.50    4.30
  -3 -16   4    6.30    3.60
   3 -16  -4   15.60    3.40
   4  16  -4   12.70    4.40
  -4 -16  -4   13.40    4.00
  -4  16   4   13.80    4.50
  -4  16  -4   10.40    4.40
  -4 -16   4   11.10    4.10
   4 -16  -4    8.60    3.50
   4  16   4   14.40    4.40
   5  16  -4   98.09    8.60
  -5 -16  -4   83.59    8.20
  -5  16   4  106.79    8.80
   5  16   4   94.39    8.50
  -5  16  -4   92.79    8.40
  -5 -16   4   98.79    8.30
   0  17   4   -1.90    4.40
   0  17  -4    1.80    4.10
   0 -17   4   -3.10    3.10
   0 -17  -4    2.30    3.50
  -1 -17  -4    7.50    3.90
   1  17  -4    0.90    4.10
   1 -17   4   10.00    3.40
  -1  17   4    9.70    4.60
  -1 -17   4    6.70    3.60
   1 -17  -4    7.00    3.60
  -1  17  -4    7.80    4.30
   1  17   4   11.50    4.50
   2 -17   4    3.70    3.20
  -2 -17  -4   -1.60    3.60
   2  17  -4   -8.70    4.00
  -2  17   4    0.30    4.00
  -2  17  -4    1.30    4.30
  -2 -17   4    2.40    3.60
   2  17   4    1.70    4.50
   2 -17  -4    5.10    3.50
  -3 -17  -4    2.00    4.00
   3  17  -4   -2.40    4.10
  -3  17   4    4.60    4.40
  -3 -17   4    7.70    3.90
   3 -17  -4    1.90    3.50
  -3  17  -4    2.50    4.40
   3  17   4    6.40    4.60
  -4  17   4   66.19    8.00
  -4 -17  -4   61.89    7.30
   4  17  -4   62.59    8.00
  -4  17  -4   67.89    8.00
   4  17   4   59.99    6.40
  -4 -17   4   65.89    7.60
   0  18  -4  134.49   10.50
   0  18   4  152.68   10.70
   0 -18  -4  158.38    9.80
   0 -18   4  153.68    9.30
   1 -18   4   15.60    4.00
  -1 -18  -4    5.30    4.20
  -1  18   4    5.70    4.80
   1  18  -4   10.50    4.90
   1 -18  -4    8.80    4.30
  -1  18  -4    9.60    4.90
   1  18   4   10.60    4.90
  -1 -18   4   14.40    4.20
   2  18  -4   10.60    4.90
  -2 -18  -4   29.50    5.00
  -2  18   4   13.30    4.90
   2  18   4   23.10    5.30
  -2  18  -4   22.80    5.30
   2 -18  -4   27.20    4.70
  -1   0   5   -0.20    0.60
  -1   0   5    1.80    0.70
   1   0  -5   -0.90    0.60
  -1   0  -5    0.20    0.50
   2   0  -5   -4.30    0.70
  -2   0   5   -3.10    0.70
  -3   0   5    1.10    0.80
  -3   0   5    0.40    0.80
   3   0  -5   -0.20    0.80
   3   0  -5   -0.10    0.80
  -4   0   5    1.60    1.00
  -4   0   5    0.60    1.00
  -4   0  -5    0.90    0.50
   4   0  -5    1.30    1.00
   4   0  -5   -1.90    1.00
  -4   0  -5   -0.60    0.60
  -5   0  -5    0.90    0.90
   5   0  -5    1.60    1.20
  -5   0   5   -0.40    1.10
  -5   0  -5   -0.50    0.70
   5   0  -5    0.20    1.20
  -5   0   5    0.20    1.20
  -6   0  -5   -1.00    1.00
  -6   0  -5    0.50    0.90
  -6   0   5    0.40    1.20
  -6   0   5   -0.30    1.30
   6   0  -5    1.10    1.50
   6   0  -5   -0.70    1.30
   7   0  -5    1.10    1.70
  -7   0   5   -0.10    1.50
  -7   0   5   -1.10    1.70
  -7   0  -5   -3.00    1.20
  -7   0  -5   -0.80    1.20
   7   0  -5   -0.10    1.50
  -8   0  -5   -0.10    1.40
  -8   0  -5   -1.40    1.50
   8   0  -5   -0.10    1.70
  -8   0   5   -2.30    1.70
   8   0  -5   -2.30    2.00
  -9   0  -5    2.60    2.20
  -9   0  -5   -2.00    1.70
  -9   0   5   -2.10    2.10
   9   0  -5   -1.60    1.90
 -10   0  -5    1.60    2.30
 -10   0   5   -1.80    2.50
 -11   0  -5    1.20    2.70
 -11   0   5    4.90    3.30
   0   1   5    0.50    0.60
   0   1  -5   -0.40    0.40
   0  -1   5    0.40    0.40
   0   1   5   -0.30    0.50
   0  -1  -5   -0.80    0.60
   0  -1   5    0.10    0.50
   0   1  -5    0.00    0.50
   0  -1  -5   -0.50    0.50
   1   1  -5  180.48    6.60
  -1   1   5  150.98    6.50
  -1   1   5  180.78    6.60
   1   1  -5  151.08    6.50
  -1  -1  -5  176.48    6.50
  -1  -1  -5  146.49    6.40
   1   1   5  174.98    6.40
   1  -1  -5  185.28    6.60
  -1  -1   5  178.68    6.50
  -1  -1   5  161.78    6.50
   1  -1  -5  146.39    6.50
   1   1   5  147.19    6.30
  -2   1   5 1988.60   72.69
  -2   1   5 1974.00   72.69
  -2  -1  -5 1940.01   72.49
   2   1  -5 2019.10   72.69
   2   1  -5 1953.20   72.69
  -2  -1  -5 1994.30   72.49
  -2  -1   5 2006.80   72.69
  -2  -1   5 1901.01   72.69
   2  -1  -5 1940.71   72.69
   2  -1  -5 1934.51   72.69
   3   1  -5  118.49    5.10
  -3   1   5  115.69    5.00
  -3  -1  -5  122.49    4.70
   3   1  -5  127.99    5.10
  -3   1   5  126.39    5.10
  -3  -1  -5  119.79    4.80
   3  -1  -5  127.29    5.10
  -3  -1   5  120.19    5.10
   3  -1  -5  110.79    5.00
  -3  -1   5  124.99    5.10
  -4   1   5  441.36   16.50
   4   1  -5  406.86   16.40
  -4   1   5  440.46   16.40
  -4  -1  -5  425.56   16.10
   4   1  -5  436.06   16.40
  -4  -1  -5  429.56   16.10
   4  -1  -5  403.36   16.40
   4  -1  -5  451.15   16.40
  -4  -1   5  430.06   16.50
  -4  -1   5  431.16   16.50
  -5   1   5  358.26   13.30
   5   1  -5  347.07   13.30
  -5  -1  -5  340.27   12.90
  -5  -1  -5  309.67   12.90
   5   1  -5  321.47   13.20
  -5   1   5  331.47   13.20
   5  -1  -5  355.16   13.20
  -5  -1   5  347.77   13.30
   5  -1  -5  333.87   13.20
  -5   1  -5  327.47   12.70
  -5  -1   5  341.67   13.30
  -5   1  -5  353.66   12.80
  -6  -1  -5   18.30    2.10
  -6   1   5   20.70    2.50
   6   1  -5   17.50    2.60
  -6   1   5   18.40    2.40
  -6  -1  -5   15.70    1.90
   6   1  -5   14.80    2.20
  -6  -1   5   16.70    2.00
   6  -1  -5   16.40    2.40
  -6  -1   5   16.60    2.40
  -6   1  -5   12.40    1.70
   6  -1  -5   14.70    1.80
  -6   1  -5   19.70    1.60
  -7   1   5   13.50    2.10
  -7  -1  -5   14.70    1.80
  -7  -1  -5   10.90    1.70
   7   1  -5   13.40    2.20
  -7   1   5   10.80    1.90
   7   1  -5   14.30    1.90
   7  -1  -5   15.00    2.00
  -7   1  -5   16.90    2.00
  -7  -1   5   11.80    2.00
   7  -1  -5   15.10    2.00
  -7  -1   5   14.90    2.30
  -7   1  -5   10.80    1.50
  -8  -1  -5  107.79    5.50
  -8  -1  -5  108.99    5.40
   8   1  -5  109.59    5.90
   8   1  -5  114.49    5.60
  -8   1   5  103.99    5.80
  -8   1  -5  113.59    5.30
  -8  -1   5  107.29    5.90
  -8   1  -5  113.39    5.20
   8  -1  -5  117.19    5.60
   8  -1  -5  114.09    5.40
  -9  -1  -5   14.40    2.30
   9   1  -5   15.10    2.40
  -9   1   5   13.10    2.60
  -9  -1  -5   13.70    2.70
  -9   1  -5   11.50    2.40
  -9   1  -5   13.70    2.20
   9  -1  -5   12.50    2.10
  -9  -1   5   13.90    2.60
 -10  -1  -5   19.30    2.90
 -10   1   5   22.50    3.30
 -10   1  -5   22.10    2.70
 -10  -1   5   21.00    3.40
 -11  -1  -5   21.20    3.50
 -11  -1   5   15.50    3.60
   0  -2   5   34.90    1.60
   0   2   5   27.80    1.70
   0   2  -5   34.40    1.60
   0   2   5   29.50    1.90
   0  -2   5   28.90    1.80
   0  -2  -5   25.90    1.80
   0   2  -5   32.10    1.80
   0  -2  -5   29.10    1.90
  -1  -2  -5  765.72   30.30
   1   2  -5  839.62   30.40
  -1  -2  -5  852.41   30.40
  -1   2   5  764.92   30.40
   1   2  -5  790.42   30.40
  -1  -2   5  869.51   30.40
  -1   2  -5  851.91   30.20
   1  -2  -5  890.11   30.50
  -1   2  -5  848.62   30.20
   1  -2  -5  766.22   30.40
   1   2   5  846.22   30.40
  -1  -2   5  814.62   30.40
   1   2   5  752.92   30.30
   2   2  -5 2668.33   95.99
  -2  -2  -5 2779.12   95.89
  -2   2   5 2289.77   95.89
   2   2  -5 2386.46   95.99
  -2  -2  -5 2699.83   95.89
  -2   2   5 2815.92   95.99
   2   2   5 2721.03   95.79
  -2  -2   5 2633.04   95.99
  -2  -2   5 2375.66   95.99
   2  -2  -5 2596.84   95.99
   2   2   5 2685.23   95.79
   3   2  -5  392.16   14.30
  -3   2   5  386.76   14.20
  -3  -2  -5  361.96   14.00
  -3   2   5  338.37   14.20
  -3  -2  -5  377.26   14.00
   3   2  -5  354.36   14.20
   3  -2  -5  370.06   14.20
  -3  -2   5  375.06   14.20
  -3  -2   5  351.76   14.20
   3  -2  -5  354.16   14.10
   3   2   5  382.46   13.80
   3   2   5  404.86   13.80
   4   2  -5  578.94   22.60
  -4  -2  -5  601.24   22.40
  -4  -2  -5  568.24   22.40
   4   2  -5  596.34   22.60
  -4   2   5  599.14   22.60
   4  -2  -5  587.74   22.50
   4  -2  -5  605.14   22.50
  -4  -2   5  613.14   22.70
  -4  -2   5  628.54   22.70
  -5  -2  -5  677.03   25.00
  -5  -2  -5  671.63   25.10
  -5   2   5  680.23   25.30
   5   2  -5  645.24   25.20
   5   2  -5  666.53   25.30
  -5  -2   5  656.53   25.30
   5  -2  -5  680.83   25.10
   5  -2  -5  651.23   25.20
  -5  -2   5  673.53   25.30
   6   2  -5   19.30    2.90
  -6  -2  -5   18.50    2.20
   6   2  -5   17.20    2.40
  -6   2   5   24.80    2.40
  -6   2   5   14.80    1.90
  -6  -2  -5   17.80    2.30
  -6   2  -5   13.50    1.60
   6  -2  -5   24.80    2.40
   6  -2  -5   16.00    2.30
  -6   2  -5   17.80    1.70
  -6  -2   5   18.00    2.10
  -6  -2   5   20.30    2.60
  -7   2   5  295.77   11.70
  -7  -2  -5  280.17   11.40
   7   2  -5  285.47   11.70
  -7   2   5  279.27   11.70
  -7  -2  -5  283.77   11.40
   7   2  -5  278.27   11.50
  -7  -2   5  262.47   11.70
  -7   2  -5  279.87   11.00
  -7   2  -5  295.87   11.10
  -7  -2   5  290.77   11.80
   7  -2  -5  278.87   11.30
   7  -2  -5  293.27   11.30
  -8   2   5  215.58    9.40
  -8  -2  -5  213.38    9.20
  -8  -2  -5  215.48    9.30
   8   2  -5  210.58    9.10
   8   2  -5  217.38    9.50
  -8   2  -5  216.58    8.80
   8  -2  -5  212.28    8.90
   8  -2  -5  220.98    9.00
  -8  -2   5  216.68    9.70
  -8   2  -5  212.98    8.80
  -9  -2  -5   14.00    2.80
   9   2  -5   13.20    2.40
  -9  -2  -5   15.70    2.40
  -9  -2   5   14.00    2.80
  -9   2  -5   18.50    2.70
 -10  -2  -5   33.70    4.30
 -10   2  -5   26.60    3.70
 -10  -2   5   33.80    4.70
 -11  -2  -5   39.60    5.30
 -11   2   5   50.89    5.80
 -11  -2   5   48.50    6.10
   0  -3  -5   -1.60    0.70
   0   3   5    0.20    0.70
   0   3  -5    1.50    0.60
   0  -3  -5   -0.10    0.70
   0  -3   5    0.30    0.50
   0   3  -5    0.00    0.70
   0  -3   5    0.60    0.70
   0   3   5   -0.50    0.70
   1  -3   5  813.52   30.10
  -1  -3  -5  849.22   30.40
  -1  -3  -5  808.32   30.50
  -1   3   5  694.53   30.40
   1   3  -5  845.52   30.50
   1  -3   5  804.92   30.20
  -1   3   5  876.61   30.50
   1   3  -5  823.72   30.40
   1  -3  -5  816.12   30.50
   1   3   5  819.62   30.40
  -1  -3   5  837.82   30.50
  -1  -3   5  842.42   30.40
  -1   3  -5  797.82   30.20
  -1   3  -5  817.12   30.30
   1  -3  -5  790.72   30.50
   1   3   5  849.81   30.40
  -2  -3  -5   87.69    3.70
  -2  -3  -5   75.09    3.60
   2   3  -5   73.49    3.70
   2   3  -5   85.39    3.70
  -2   3   5   71.99    3.60
  -2  -3   5   81.79    3.70
   2   3   5   85.49    3.50
  -2   3  -5   93.99    3.20
   2  -3  -5   72.39    3.60
   2   3   5   71.39    3.40
  -2  -3   5   92.19    3.70
  -3  -3  -5 1530.45   57.89
  -3  -3  -5 1617.74   57.89
  -3   3   5 1597.74   57.99
  -3   3   5 1509.45   57.99
   3   3  -5 1566.34   57.99
   3   3  -5 1550.64   57.99
   3  -3  -5 1519.85   57.89
   3  -3  -5 1549.45   57.89
   3   3   5 1555.44   57.69
  -3  -3   5 1633.74   58.09
  -3  -3   5 1545.35   57.99
   3   3   5 1603.44   57.79
  -4  -3  -5 2456.35   89.89
   4   3  -5 2497.65   89.99
  -4  -3  -5 2452.95   89.89
  -4   3   5 2380.96   89.99
   4   3  -5 2364.36   89.99
  -4   3   5 2512.95   89.99
  -4  -3   5 2473.15   90.09
   4   3   5 2325.47   89.59
   4   3   5 2479.25   89.69
   4  -3  -5 2473.15   89.89
   4  -3  -5 2405.86   89.89
  -4  -3   5 2406.46   90.09
  -5  -3  -5 1843.82   67.09
  -5   3   5 1747.23   67.19
   5   3  -5 1807.72   67.19
  -5   3   5 1881.31   67.19
   5   3  -5 1830.72   67.19
  -5  -3  -5 1813.52   67.09
   5   3   5 1784.62   66.69
  -5   3  -5 1788.12   66.69
  -5   3  -5 1750.32   66.69
   5  -3  -5 1811.52   67.09
   5  -3  -5 1819.82   66.99
  -5  -3   5 1838.02   67.29
  -5  -3   5 1806.52   67.29
   5   3   5 1837.42   66.69
  -6   3   5    9.60    1.80
  -6  -3  -5    6.50    1.50
  -6  -3  -5    8.60    1.70
   6   3  -5    8.80    1.70
  -6   3   5    8.90    1.60
   6   3  -5    6.20    2.00
   6  -3  -5    7.70    1.60
  -6  -3   5    8.70    2.00
  -6   3  -5    8.60    1.10
   6  -3  -5    5.40    1.50
  -6  -3   5    5.80    1.70
  -6   3  -5    7.10    1.10
  -7   3   5   -0.10    1.50
  -7  -3  -5    0.80    1.70
  -7  -3  -5    0.40    1.70
   7   3  -5    1.20    1.70
   7   3  -5    0.60    2.20
   7  -3  -5    2.20    1.60
   7  -3  -5   -0.60    1.50
  -7  -3   5    1.40    1.70
  -7   3  -5    0.20    1.10
  -7   3  -5    0.10    1.20
   8   3  -5  218.78    9.60
  -8   3   5  219.98    9.40
  -8  -3  -5  216.88    9.20
  -8  -3  -5  205.48    9.40
   8   3  -5  208.68    9.10
   8  -3  -5  216.58    8.80
   8  -3  -5  205.28    8.80
  -8   3  -5  216.08    8.70
  -8   3  -5  203.98    8.70
  -8  -3   5  213.68    9.60
  -9   3   5   28.70    4.00
   9   3  -5   33.60    3.80
  -9  -3  -5   27.00    3.80
  -9  -3   5   29.30    3.50
  -9   3  -5   30.90    3.00
 -10   3   5   10.20    2.90
 -10  -3  -5    8.90    2.80
 -10  -3   5    9.60    3.10
 -11   3   5    7.70    3.40
 -11  -3  -5    3.80    3.00
 -11  -3   5    7.30    3.50
   0   4   5  670.13   25.80
   0   4   5  680.73   25.80
   0  -4   5  698.33   25.70
   0  -4   5  707.33   25.60
   0  -4  -5  678.53   25.80
   0   4  -5  694.23   25.70
   0   4  -5  690.03   25.70
  -1   4   5 3338.67  124.69
   1   4  -5 3422.56  124.59
  -1  -4  -5 3556.54  124.69
  -1  -4  -5 3264.87  124.59
   1  -4   5 3480.85  124.39
   1   4  -5 3375.86  124.59
  -1   4   5 3342.87  124.59
   1  -4  -5 3452.35  124.59
  -1  -4   5 3482.05  124.59
   1   4   5 3015.50  124.49
  -1   4  -5 3462.25  124.49
   1   4   5 3396.96  124.59
  -1   4  -5 3385.26  124.39
  -1  -4   5 3467.75  124.59
   1  -4  -5 3311.97  124.59
  -2  -4  -5 2350.76   86.09
  -2   4   5 2312.27   86.09
   2   4  -5 2336.57   86.09
   2   4  -5 2406.36   86.09
  -2   4   5 2411.56   86.09
  -2  -4  -5 2337.97   85.99
   2  -4  -5 2345.17   86.09
   2   4   5 2159.58   85.89
   2  -4  -5 2329.37   85.99
  -2   4  -5 2367.76   85.79
   2   4   5 2235.08   85.99
  -2  -4   5 2385.46   86.09
  -2   4  -5 2307.77   85.69
  -2  -4   5 2345.47   86.09
  -3   4   5 1506.85   55.29
  -3   4   5 1521.55   55.29
   3   4  -5 1569.74   55.39
  -3  -4  -5 1552.64   55.29
  -3  -4  -5 1480.55   55.29
   3   4  -5 1441.26   55.29
  -3   4  -5 1536.75   54.89
   3  -4  -5 1471.05   55.19
   3   4   5 1309.37   55.09
  -3   4  -5 1482.25   54.89
   3   4   5 1410.56   55.09
  -3  -4   5 1548.25   55.39
  -3  -4   5 1536.25   55.39
  -4  -4  -5    4.00    1.30
   4   4  -5    2.60    1.30
  -4   4   5    3.70    1.20
   4   4  -5    2.10    1.50
  -4  -4  -5    3.10    1.20
  -4   4   5    6.10    1.30
   4  -4  -5    5.40    1.30
   4   4   5    4.40    1.10
  -4   4  -5    4.50    0.70
   4   4   5    4.30    1.00
  -4   4  -5    4.50    0.80
  -4  -4   5    1.30    1.30
  -4  -4   5    3.10    1.50
   4  -4  -5    4.70    1.10
  -5   4   5  388.36   15.40
   5   4  -5  387.76   15.40
   5   4  -5  385.96   15.50
  -5   4   5  400.16   15.40
  -5  -4  -5  385.96   15.30
  -5  -4  -5  409.46   15.40
  -5  -4   5  393.76   15.50
   5  -4  -5  401.16   15.10
  -5  -4   5  397.66   15.60
   5   4   5  395.46   15.00
  -5   4  -5  404.86   14.80
   5   4   5  389.36   14.90
  -5   4  -5  385.96   14.80
   5  -4  -5  379.76   15.20
  -6  -4  -5  112.99    5.60
  -6   4   5  113.99    5.70
   6   4  -5  124.59    6.10
  -6  -4  -5  118.89    5.80
  -6   4   5  118.19    5.70
   6   4  -5  119.09    5.70
   6  -4  -5  120.19    5.50
  -6  -4   5  116.69    6.10
   6  -4  -5  119.69    5.40
   6   4   5  119.39    4.90
  -6  -4   5  113.79    5.80
   6   4   5  119.49    5.00
  -6   4  -5  122.69    5.00
  -7  -4  -5   -1.80    2.00
   7   4  -5    1.00    1.80
  -7  -4  -5   -1.40    1.70
  -7   4   5    1.10    1.60
   7   4  -5    1.10    2.40
  -7   4   5    1.00    1.90
   7  -4  -5    1.30    1.50
  -7  -4   5   -0.90    1.80
   7  -4  -5   -0.50    1.50
  -7   4  -5    0.20    1.30
   8   4  -5   33.30    4.80
  -8  -4  -5   34.70    3.70
   8   4  -5   28.10    3.60
  -8  -4  -5   30.70    4.20
  -8   4   5   32.90    3.60
   8  -4  -5   33.50    3.00
   8  -4  -5   30.00    3.00
  -8   4  -5   25.60    3.00
  -8  -4   5   28.70    4.00
  -9  -4  -5   65.99    5.00
  -9   4   5   61.99    5.00
   9   4  -5   67.79    4.80
  -9  -4   5   65.49    5.40
  -9   4  -5   67.49    4.10
 -10   4   5  106.19    6.60
 -10  -4  -5  102.69    6.30
 -10  -4   5   99.49    7.10
 -10   4  -5   98.39    5.60
 -11   4   5    7.00    3.40
 -11  -4  -5    5.40    3.30
 -11  -4   5    2.90    3.40
   0   5   5    0.50    0.90
   0  -5  -5   -0.50    1.00
   0  -5   5    0.40    0.70
   0   5  -5    0.40    0.80
   0   5  -5    0.50    1.00
   0  -5   5    1.10    0.90
   0   5   5    0.30    1.00
   0  -5  -5   -1.00    0.90
  -1  -5  -5 1081.19   40.50
  -1  -5  -5 1095.09   40.50
   1  -5   5 1084.89   40.10
   1  -5   5 1114.19   40.20
   1   5  -5 1130.69   40.40
  -1   5   5 1073.09   40.50
  -1   5   5 1118.39   40.50
   1   5  -5 1086.29   40.50
   1  -5  -5 1056.89   40.50
   1   5   5 1096.29   40.40
  -1  -5   5 1106.29   40.50
  -1   5  -5  979.40   40.30
  -1  -5   5 1090.59   40.40
  -1   5  -5 1077.99   40.30
   1   5   5 1065.79   40.50
   1  -5  -5 1108.99   40.50
  -2  -5  -5  419.56   16.30
   2   5  -5  415.66   16.20
  -2   5   5  444.86   16.20
  -2   5   5  390.56   16.20
   2   5  -5  426.86   16.20
  -2  -5  -5  423.26   16.20
  -2   5  -5  424.76   15.90
   2   5   5  445.56   16.10
   2  -5  -5  398.46   16.10
   2  -5  -5  429.66   16.20
   2   5   5  413.66   16.20
  -2   5  -5  413.86   16.00
  -2  -5   5  415.96   16.20
  -2  -5   5  436.26   16.30
  -3   5   5   15.50    2.20
  -3  -5  -5   15.80    2.10
  -3  -5  -5   18.80    2.40
   3   5  -5   20.20    2.40
   3   5  -5   16.20    2.20
  -3   5   5   23.50    2.10
   3   5   5   13.70    2.10
   3  -5  -5   14.00    1.70
   3   5   5   17.90    2.10
  -3  -5   5   18.20    2.20
  -3   5  -5   18.20    1.60
  -3   5  -5   17.50    1.70
  -3  -5   5   16.70    2.40
   4   5  -5  137.89    6.30
  -4  -5  -5  138.89    6.30
  -4   5   5  147.19    6.30
   4   5  -5  138.39    6.50
  -4  -5  -5  142.59    6.40
  -4   5   5  145.19    6.30
   4   5   5  139.69    6.00
   4  -5  -5  145.59    6.10
  -4   5  -5  149.99    5.80
   4  -5  -5  138.99    6.20
   4   5   5  136.99    6.10
  -4   5  -5  144.59    5.80
  -4  -5   5  146.79    6.50
  -4  -5   5  141.59    6.40
  -5   5   5   16.00    1.90
   5   5  -5   11.80    2.10
  -5   5   5    8.70    1.60
   5   5  -5   10.30    1.80
  -5  -5  -5   14.30    2.00
  -5  -5  -5    8.80    1.80
  -5  -5   5    9.40    2.10
   5  -5  -5   12.70    1.60
  -5  -5   5    7.50    1.80
   5   5   5   14.40    2.00
  -5   5  -5    7.50    1.20
  -5   5  -5   14.50    1.90
   5   5   5   14.00    1.70
   5  -5  -5   12.10    1.70
  -6  -5  -5   54.79    3.90
   6   5  -5   55.79    3.90
   6   5  -5   50.29    4.50
  -6   5   5   61.39    4.00
  -6  -5  -5   60.29    4.20
  -6   5   5   56.19    3.80
   6  -5  -5   60.99    3.50
   6  -5  -5   60.19    3.70
  -6   5  -5   58.09    3.10
  -6   5  -5   58.59    3.20
   6   5   5   59.29    3.20
   6   5   5   59.19    3.50
  -6  -5   5   57.09    4.10
  -7  -5  -5   47.90    4.00
  -7  -5  -5   46.50    4.40
   7   5  -5   46.50    4.80
   7   5  -5   44.20    3.80
  -7   5   5   48.40    3.80
  -7   5   5   44.20    3.90
  -7  -5   5   55.29    4.30
   7  -5  -5   43.80    3.40
  -7   5  -5   47.30    3.20
   7   5   5   42.20    3.10
   7  -5  -5   53.09    3.40
   7   5   5   43.20    2.80
  -7   5  -5   48.40    3.00
  -8  -5  -5   99.69    5.70
  -8   5   5  100.79    5.70
   8   5  -5   99.89    5.50
  -8   5  -5   98.99    4.90
  -8  -5   5   95.49    6.10
  -8   5  -5   95.09    5.00
   8  -5  -5   98.29    4.90
  -9  -5  -5    6.60    2.50
  -9   5   5    1.00    2.40
   9   5  -5    4.40    2.40
  -9  -5   5    2.00    2.60
  -9   5  -5    3.70    1.90
 -10   5   5   -2.70    2.70
 -10  -5  -5   -3.80    2.70
 -10   5  -5   -0.20    2.20
 -10  -5   5    3.20    3.00
 -11   5   5    6.10    3.60
 -11  -5  -5   -1.00    3.40
 -11  -5   5    1.50    3.60
   0   6  -5 2371.86   86.39
   0   6   5 2432.56   86.49
   0  -6   5 2269.57   86.29
   0   6   5 2238.28   86.49
   0  -6  -5 2351.76   86.49
   0   6  -5 2329.77   86.49
   0  -6  -5 2341.97   86.49
   0  -6   5 2370.76   86.39
   1   6  -5 2769.02  103.49
  -1   6   5 2768.42  103.59
  -1  -6  -5 2742.83  103.49
   1   6  -5 2922.01  103.49
  -1   6   5 2767.92  103.49
  -1  -6  -5 2963.40  103.59
   1  -6   5 2563.34  103.19
   1   6   5 2814.22  103.59
   1  -6  -5 2701.53  103.49
   1   6   5 2727.03  103.49
  -1  -6   5 2835.82  103.49
  -1  -6   5 2845.32  103.39
  -1   6  -5 2839.72  103.39
   1  -6  -5 2944.61  103.59
  -1   6  -5 2830.72  103.39
   2  -6   5  468.65   18.10
   2   6  -5  475.35   18.60
  -2   6   5  465.55   18.60
   2  -6   5  469.05   18.10
  -2  -6  -5  486.55   18.60
  -2   6   5  497.95   18.60
  -2  -6  -5  494.55   18.70
   2   6  -5  493.35   18.60
  -2   6  -5  483.85   18.30
  -2  -6   5  473.95   18.50
   2   6   5  489.95   18.60
   2   6   5  510.95   18.60
  -2   6  -5  464.25   18.40
  -2  -6   5  502.75   18.70
   2  -6  -5  474.85   18.50
   2  -6  -5  490.05   18.60
  -3  -6  -5    1.80    1.50
  -3  -6  -5   -0.20    1.30
   3   6  -5    0.70    1.50
   3   6  -5    0.10    1.30
  -3   6   5    0.90    1.20
  -3   6   5    2.00    1.40
   3  -6  -5   -0.70    1.20
   3  -6  -5    0.50    1.30
  -3  -6   5    0.30    1.50
   3   6   5   -0.80    1.30
   3   6   5    1.40    1.30
  -3  -6   5   -0.20    1.20
  -3   6  -5   -1.20    1.10
  -3   6  -5    0.30    1.00
  -4   6   5  598.64   23.20
  -4   6   5  607.14   23.10
   4   6  -5  622.44   23.30
   4   6  -5  593.44   23.20
  -4  -6  -5  623.04   23.30
  -4  -6  -5  595.34   23.20
  -4   6  -5  579.54   22.80
   4  -6  -5  611.94   23.00
   4   6   5  621.44   23.10
  -4  -6   5  601.84   23.40
  -4   6  -5  605.84   22.80
   4   6   5  611.44   23.00
  -4  -6   5  596.74   23.20
  -5   6   5   98.99    5.10
  -5  -6  -5   97.09    5.30
  -5  -6  -5   99.29    5.10
  -5   6   5   98.09    5.00
   5   6  -5  102.09    5.50
   5   6  -5   95.39    5.10
   5   6   5   99.29    4.90
   5   6   5   94.89    4.60
   5  -6  -5   98.19    4.80
   5  -6  -5   95.69    4.60
  -5  -6   5   93.59    5.40
  -5   6  -5   96.69    4.50
  -5  -6   5   92.89    5.10
  -5   6  -5   94.89    4.40
   6   6  -5  144.19    7.00
  -6  -6  -5  152.48    7.10
  -6   6   5  150.08    7.00
   6   6  -5  147.39    7.50
  -6   6   5  143.69    7.10
  -6  -6  -5  149.29    7.40
  -6   6  -5  149.39    6.50
  -6   6  -5  157.18    6.40
  -6  -6   5  160.18    7.30
   6  -6  -5  155.48    6.60
   6  -6  -5  149.09    6.70
   6   6   5  141.59    6.70
   6   6   5  148.19    6.50
   7   6  -5   -0.20    2.00
  -7   6   5    0.90    1.90
  -7  -6  -5    2.10    2.00
   7  -6  -5    1.00    1.70
  -7   6  -5    0.10    1.70
  -7   6  -5   -0.50    1.40
   7   6   5    1.40    1.90
   7  -6  -5    1.20    1.70
  -7  -6   5    0.00    2.10
   7   6   5   -0.50    1.40
   8   6  -5    3.50    2.30
  -8   6   5    5.20    2.30
  -8  -6  -5    1.80    2.30
  -8   6  -5   -0.70    1.60
  -8  -6   5    3.20    2.40
  -8   6  -5    3.00    2.10
  -9  -6  -5   60.09    5.30
  -9   6   5   64.69    5.30
   9   6  -5   67.09    5.10
  -9  -6   5   58.99    5.60
  -9   6  -5   60.39    4.30
 -10   6   5    3.40    3.00
 -10  -6  -5    5.50    3.10
 -10  -6   5    3.60    3.20
   0   7  -5   -1.50    1.20
   0   7   5    0.10    1.30
   0   7  -5    0.90    1.40
   0  -7  -5   -2.40    1.30
   0  -7  -5    0.90    1.30
   0  -7   5   -0.60    1.00
   0  -7   5   -1.10    1.30
   0   7   5   -1.20    1.30
  -1  -7  -5  115.29    5.40
  -1  -7  -5  107.39    5.50
   1  -7   5  111.09    5.10
   1   7  -5  117.29    5.40
  -1   7   5  110.69    5.50
  -1   7   5  125.79    5.40
   1   7  -5  107.19    5.40
   1  -7   5  109.59    4.90
   1  -7  -5  109.29    5.40
  -1  -7   5  113.39    5.40
   1   7   5  116.89    5.40
  -1  -7   5  118.09    5.20
  -1   7  -5  121.29    5.20
   1  -7  -5  110.89    5.40
  -1   7  -5  113.69    5.30
   1   7   5  115.89    5.50
  -2  -7  -5   19.00    2.20
  -2   7   5   12.60    1.90
   2   7  -5   14.20    1.90
   2  -7   5   21.70    1.70
  -2   7   5   18.70    2.60
  -2  -7  -5   17.20    2.40
   2   7  -5   18.30    2.10
   2  -7   5   22.10    1.80
   2   7   5   14.60    1.90
   2   7   5   15.10    1.90
  -2  -7   5   20.30    2.40
  -2  -7   5   17.40    2.10
  -2   7  -5   16.30    2.20
  -2   7  -5   17.40    2.30
   2  -7  -5   22.70    2.50
   2  -7  -5   13.20    1.80
   3   7  -5    7.30    1.60
  -3   7   5    8.80    1.70
  -3  -7  -5    8.90    1.70
  -3   7   5    9.50    1.70
  -3  -7  -5   11.10    2.10
   3   7  -5    9.50    1.90
  -3  -7   5    9.40    2.00
   3  -7  -5    6.60    1.60
  -3  -7   5   10.80    1.70
  -3   7  -5   10.60    1.50
   3   7   5    8.20    1.80
   3  -7  -5    6.20    1.60
  -3   7  -5    9.70    1.50
   3   7   5    7.70    1.70
  -4  -7  -5  359.96   14.40
   4   7  -5  343.27   14.20
  -4  -7  -5  352.26   14.20
   4   7  -5  350.76   14.40
  -4   7   5  358.46   14.20
  -4   7   5  346.27   14.10
  -4  -7   5  355.36   14.40
  -4   7  -5  356.16   13.80
   4  -7  -5  353.16   14.00
   4   7   5  362.26   14.00
  -4   7  -5  354.36   13.80
   4   7   5  346.37   14.10
  -4  -7   5  355.66   14.20
   4  -7  -5  367.16   13.90
   5   7  -5   61.99    4.30
  -5  -7  -5   68.09    4.80
  -5  -7  -5   66.09    4.30
   5   7  -5   56.29    4.70
  -5   7   5   65.19    4.10
  -5   7   5   64.49    4.40
   5  -7  -5   63.89    4.00
   5   7   5   67.69    4.30
  -5   7  -5   64.69    3.70
   5   7   5   65.19    3.90
  -5   7  -5   67.89    3.90
   5  -7  -5   65.89    3.80
  -5  -7   5   66.89    4.40
  -6  -7  -5   20.20    2.60
   6   7  -5   17.70    2.60
  -6   7   5   19.00    2.50
  -6   7   5   15.50    2.50
   6   7   5   15.90    2.50
   6  -7  -5   21.60    2.80
  -6  -7   5   20.20    2.70
  -6   7  -5   19.90    2.30
   6  -7  -5   16.60    2.20
   6   7   5   21.90    2.80
  -6   7  -5   19.60    2.60
  -7   7   5   72.19    4.80
  -7  -7  -5   70.99    5.00
   7   7  -5   62.79    4.80
  -7   7  -5   50.69    4.20
  -7  -7   5   62.39    4.90
   7   7   5   60.59    3.90
   7   7   5   55.49    4.60
   7  -7  -5   64.69    4.00
   7  -7  -5   68.49    4.00
  -7   7  -5   66.39    4.00
  -8  -7  -5  308.67   13.70
   8   7  -5  328.87   13.60
  -8   7   5  328.97   13.80
  -8   7  -5  319.87   13.10
  -8  -7   5  321.57   13.90
   8   7   5  319.57   12.70
   9   7  -5    4.30    2.80
  -9  -7  -5    2.10    2.80
  -9   7   5    6.60    2.80
  -9  -7   5    1.40    2.90
  -9   7  -5   -0.20    2.30
 -10  -7  -5    0.60    3.30
 -10   7   5    7.00    3.20
 -10  -7   5    2.90    3.50
   0  -8   5  288.27   11.30
   0   8  -5  274.27   11.30
   0   8   5  280.67   11.50
   0   8  -5  269.57   11.20
   0   8   5  253.37   11.30
   0  -8  -5  263.37   11.30
   0  -8  -5  299.57   11.50
   0  -8   5  286.17   11.00
  -1  -8  -5   -2.10    1.40
   1  -8   5    0.70    1.10
  -1   8   5   -1.10    1.40
   1   8  -5    0.30    1.50
  -1   8   5    0.30    1.50
   1   8  -5   -0.70    1.40
  -1  -8  -5   -2.00    1.60
   1  -8   5   -0.30    1.30
  -1  -8   5   -1.00    1.20
  -1  -8   5    0.10    1.50
  -1   8  -5   -0.50    1.40
   1  -8  -5   -0.70    1.40
   1   8   5   -0.80    1.50
  -1   8  -5    0.50    1.40
   1   8   5   -2.10    1.50
   1  -8  -5    1.00    1.50
   2  -8   5  327.07   13.10
   2  -8   5  329.57   13.00
  -2  -8  -5  341.77   13.80
  -2   8   5  324.77   13.60
   2   8  -5  338.07   13.70
  -2  -8  -5  333.87   13.60
   2   8  -5  339.07   13.60
  -2   8   5  355.86   13.60
   2  -8  -5  345.27   13.50
  -2  -8   5  344.27   13.70
   2   8   5  355.96   13.70
   2   8   5  329.37   13.60
  -2   8  -5  328.27   13.40
  -2  -8   5  339.67   13.50
  -2   8  -5  358.76   13.40
   2  -8  -5  323.27   13.50
   3   8  -5    1.50    1.90
  -3  -8  -5   -1.10    1.50
  -3   8   5   -0.50    1.60
   3  -8   5    0.20    0.80
  -3   8   5    1.40    1.50
   3  -8   5    1.20    0.80
  -3  -8  -5   -1.90    1.90
   3   8  -5    2.00    1.60
   3   8   5   -0.10    1.60
  -3   8  -5    0.80    1.50
   3   8   5    0.40    1.80
  -3   8  -5    0.70    1.50
   3  -8  -5    1.40    1.60
  -3  -8   5   -0.10    1.40
  -3  -8   5   -0.50    1.80
   3  -8  -5    1.00    1.50
  -4   8   5   25.10    3.60
  -4  -8  -5   28.40    3.80
  -4   8   5   24.20    3.10
  -4  -8  -5   27.50    3.30
   4   8  -5   23.30    3.20
   4   8  -5   28.40    3.60
   4   8   5   26.50    3.10
  -4   8  -5   24.60    2.90
   4  -8  -5   24.20    2.80
   4  -8  -5   19.50    3.00
   4   8   5   27.20    2.80
  -4  -8   5   29.00    3.20
  -4   8  -5   27.60    2.80
  -5  -8  -5   58.99    4.40
   5   8  -5   63.49    4.40
  -5   8   5   62.29    4.40
  -5   8   5   53.99    4.20
   5   8   5   60.99    4.60
  -5  -8   5   54.69    4.30
   5   8   5   65.29    4.10
   5  -8  -5   58.19    4.00
  -5   8  -5   47.60    3.70
   5  -8  -5   52.69    3.70
  -5   8  -5   61.49    4.00
  -6   8   5  206.48    9.80
   6   8  -5  233.68   10.00
  -6  -8  -5  224.58   10.00
   6  -8  -5  219.08    9.30
   6  -8  -5  228.78    9.30
   6   8   5  230.18    9.40
  -6   8  -5  223.88    9.40
  -6  -8   5  210.48    9.90
   6   8   5  230.38    9.80
  -6   8  -5  196.18    9.30
  -7   8   5    7.30    2.40
  -7  -8  -5    7.90    2.70
   7   8  -5    5.70    2.60
   7  -8  -5    7.60    2.00
  -7  -8   5    7.40    2.60
   7   8   5    7.70    2.00
   7   8   5    9.10    2.70
   7  -8  -5   10.00    2.10
  -7   8  -5   10.30    2.10
  -7   8  -5    2.30    2.40
  -8  -8  -5   16.70    3.10
  -8   8   5   14.20    3.00
   8   8  -5    6.50    2.90
  -8   8  -5   14.80    2.50
  -8  -8   5   12.80    3.00
   8   8   5    9.80    2.30
   9   8  -5   95.29    6.90
  -9   8   5  118.99    7.20
  -9  -8  -5  110.69    7.20
  -9   8  -5  107.19    6.40
  -9  -8   5  120.69    7.50
 -10   8   5   78.09    6.80
 -10  -8  -5   65.69    6.80
 -10  -8   5   61.29    6.80
   0  -9  -5   -3.20    1.80
   0   9   5    2.30    1.80
   0  -9   5   -0.40    1.60
   0   9   5   -1.50    1.60
   0  -9   5    0.50    1.30
   0   9  -5    0.80    1.70
   0  -9  -5   -0.40    1.50
   0   9  -5    1.20    1.60
  -1   9   5  181.98    8.30
  -1  -9  -5  178.78    8.20
   1  -9   5  179.28    7.60
   1  -9   5  194.58    7.90
   1   9  -5  177.48    8.10
  -1   9   5  176.68    8.20
   1   9  -5  178.38    8.20
  -1  -9  -5  183.18    8.40
   1   9   5  175.88    8.30
  -1  -9   5  189.18    8.30
  -1   9  -5  186.98    8.10
   1  -9  -5  187.78    8.20
   1  -9  -5  180.78    8.10
   1   9   5  182.78    8.30
  -1   9  -5  185.78    8.10
  -1  -9   5  188.98    7.90
  -2  -9  -5  170.88    8.70
  -2  -9  -5  198.78    8.60
  -2   9   5  209.98    8.60
   2  -9   5  187.58    7.80
   2   9  -5  192.18    8.60
   2   9  -5  191.98    8.60
  -2   9   5  188.48    8.60
   2  -9   5  178.38    7.90
  -2   9  -5  208.38    8.40
   2  -9  -5  202.68    8.40
   2   9   5  214.08    8.70
  -2   9  -5  184.58    8.40
  -2  -9   5  187.08    8.30
   2   9   5  182.28    8.50
   2  -9  -5  169.98    8.30
  -2  -9   5  189.28    8.70
  -3   9   5    9.60    2.20
   3   9  -5    6.90    2.80
   3  -9   5   11.50    1.30
   3  -9   5   14.10    1.80
  -3  -9  -5    6.60    2.10
   3   9  -5    8.50    2.20
  -3   9   5    8.30    2.20
  -3  -9  -5   11.10    2.40
  -3   9  -5    9.20    2.00
  -3  -9   5    7.80    2.30
   3   9   5    5.90    2.30
   3  -9  -5   12.60    2.20
   3   9   5    9.30    2.20
  -3  -9   5   11.60    2.10
   3  -9  -5    8.00    2.00
   4   9  -5   66.59    4.60
  -4   9   5   63.29    4.70
  -4   9   5   53.49    4.40
  -4  -9  -5   58.69    4.50
   4  -9  -5   58.59    4.20
   4  -9  -5   51.89    4.10
   4   9   5   64.39    4.40
   4   9   5   60.69    4.80
  -4  -9   5   62.79    4.40
  -4   9  -5   58.89    4.10
  -4   9  -5   66.79    4.30
   5   9  -5   59.89    4.70
  -5  -9  -5   59.99    4.70
  -5   9   5   56.29    4.50
   5  -9  -5   48.50    4.00
  -5  -9   5   51.39    4.60
  -5   9  -5   60.09    4.40
  -5   9  -5   49.50    4.00
   5   9   5   66.19    4.40
   5  -9  -5   55.79    4.10
   5   9   5   51.09    4.80
  -6  -9  -5  407.06   16.70
   6   9  -5  414.86   16.60
  -6   9   5  403.26   16.60
   6   9   5  410.96   16.20
   6   9   5  415.26   16.40
  -6  -9   5  396.36   16.70
   6  -9  -5  385.66   15.90
   6  -9  -5  410.86   16.00
  -6   9  -5  412.56   16.20
  -6   9  -5  383.16   16.10
   7   9  -5   16.10    3.10
  -7  -9  -5   15.60    3.10
  -7   9   5   16.20    2.90
   7  -9  -5   21.40    3.20
  -7   9  -5   25.70    3.20
   7   9   5   26.30    3.30
   7   9   5   21.30    2.70
  -7  -9   5   14.70    3.10
  -7   9  -5   13.80    2.60
   8   9  -5   78.09    6.20
  -8  -9  -5   88.49    6.50
  -8   9   5   99.39    6.40
  -8  -9   5   90.69    6.60
  -8   9  -5   87.19    5.70
   8   9   5   90.89    5.40
  -9  -9  -5    1.50    3.20
  -9   9   5    0.80    3.20
   9   9  -5    3.80    3.40
  -9  -9   5    0.50    3.30
  -9   9  -5    2.40    2.90
 -10  -9  -5   52.69    6.60
 -10   9   5   48.90    6.80
 -10  -9   5   39.60    5.00
   0 -10  -5  110.29    6.00
   0 -10  -5  113.19    6.20
   0 -10   5  122.49    6.00
   0 -10   5  117.29    5.60
   0  10   5  116.19    6.20
   0  10  -5  115.09    6.10
   0  10   5   98.59    6.00
   0  10  -5  112.39    6.00
   1  10  -5  636.64   24.50
   1 -10   5  643.14   24.00
  -1 -10  -5  635.24   24.50
  -1  10   5  635.14   24.60
   1 -10   5  643.54   24.20
   1  10  -5  617.64   24.40
  -1  10  -5  627.54   24.40
   1  10   5  543.25   24.50
   1  10   5  631.64   24.60
  -1 -10   5  647.04   24.50
   1 -10  -5  618.44   24.40
  -1 -10   5  639.84   24.20
   1 -10  -5  636.64   24.40
  -1  10  -5  653.03   24.40
  -2 -10  -5  107.39    6.10
   2 -10   5  110.19    5.10
   2  10  -5  105.89    6.00
  -2  10   5  109.69    6.10
   2 -10   5  118.69    5.40
  -2  10  -5  114.09    5.90
   2  10   5  105.69    6.20
   2 -10  -5  109.09    6.00
  -2 -10   5  114.29    5.80
  -2  10  -5  108.49    5.90
   2 -10  -5  106.99    5.90
   3  10  -5    8.80    2.40
  -3  10   5    8.10    2.40
   3 -10   5   10.00    1.50
  -3 -10  -5    5.40    2.30
   3 -10   5   13.30    1.70
  -3 -10   5   11.20    2.20
   3 -10  -5   12.20    2.40
   3  10   5    6.40    2.50
   3 -10  -5    7.70    2.20
  -3  10  -5   11.90    2.40
  -3  10  -5    8.80    2.30
   4  10  -5  259.57   11.90
  -4  10   5  297.87   12.10
  -4 -10  -5  269.27   12.00
  -4  10  -5  250.47   11.60
   4  10   5  277.47   11.90
  -4  10  -5  270.97   11.70
   4 -10  -5  299.17   11.70
  -4 -10   5  289.47   12.00
   4 -10  -5  272.67   11.60
  -5  10   5  188.98    8.50
   5  10  -5  150.28    8.30
  -5 -10  -5  172.28    8.30
  -5 -10   5  172.18    8.40
   5  10   5  156.68    8.00
  -5  10  -5  140.59    8.00
   5 -10  -5  172.58    7.70
  -5  10  -5  180.88    8.00
   6  10  -5   27.70    3.60
  -6  10   5   23.20    3.30
  -6 -10  -5   21.30    3.30
   6 -10  -5   27.70    3.70
  -6 -10   5   19.50    3.30
   6  10   5   33.30    4.10
   6 -10  -5   31.20    3.50
  -6  10  -5   31.30    4.50
  -6  10  -5   19.90    2.90
  -7  10   5    0.60    2.70
   7  10  -5    2.20    2.80
  -7 -10  -5    0.90    2.90
   7  10   5   -2.70    2.40
  -7  10  -5    2.10    2.40
  -7 -10   5    2.20    2.70
   7 -10  -5    3.30    2.00
  -8 -10  -5   -4.20    3.00
  -8  10   5    2.90    2.90
   8  10  -5    0.40    3.00
   8  10   5   -0.40    2.70
  -8 -10   5    5.90    3.20
  -8  10  -5    2.70    2.70
   9  10  -5   27.20    4.40
  -9  10   5   33.40    4.50
  -9 -10  -5   32.30    4.40
  -9  10  -5   29.80    4.60
  -9 -10   5   28.80    4.40
   0 -11   5    4.10    2.40
   0 -11   5   -0.70    1.70
   0  11   5   -2.50    2.30
   0  11  -5    3.00    2.20
   0 -11  -5   -2.80    2.00
   1 -11   5   10.50    1.90
   1 -11   5    9.70    2.40
  -1  11   5    8.20    2.60
  -1 -11  -5    4.40    2.40
   1  11  -5    8.80    2.50
   1 -11  -5    7.30    2.40
   1  11   5    3.50    2.60
  -1  11  -5    9.70    2.50
  -1 -11   5    8.40    2.10
   2  11  -5  239.48   10.60
   2 -11   5  232.88    9.70
  -2  11   5  229.08   10.70
  -2 -11  -5  237.98   10.60
   2 -11   5  231.18    9.90
  -2  11  -5  240.68   10.50
  -2 -11   5  241.38   10.40
  -2  11  -5  232.88   10.50
   2 -11  -5  240.38   10.40
   2  11   5  234.68   10.70
   3  11  -5  251.77   11.40
  -3  11   5  260.37   11.50
  -3 -11  -5  251.57   11.30
   3 -11   5  270.67   10.40
   3 -11   5  252.67   10.20
  -3 -11   5  255.47   11.20
  -3  11  -5  242.78   11.00
   3 -11  -5  246.18   11.00
  -3  11  -5  261.97   11.20
   3  11   5  257.77   11.40
   4  11  -5  386.06   16.20
  -4 -11  -5  376.16   16.20
  -4  11   5  398.66   16.30
   4  11   5  393.66   16.10
   4 -11  -5  400.96   15.90
  -4 -11   5  368.86   16.00
  -4  11  -5  401.06   16.00
   4 -11  -5  398.06   15.70
  -4  11  -5  375.66   16.00
  -5  11   5   22.60    3.30
  -5 -11  -5   21.00    3.20
   5  11  -5   18.10    3.40
  -5  11  -5   21.50    3.00
   5  11   5   19.60    3.00
  -5 -11   5   17.90    3.10
   5 -11  -5   17.20    2.50
   6  11  -5  244.18   11.00
  -6  11   5  220.68   10.90
  -6 -11  -5  232.88   11.00
   6  11   5  232.28   10.60
   6 -11  -5  232.18   10.00
  -6 -11   5  238.08   11.10
  -6  11  -5  227.28   10.60
  -7  11   5   19.90    3.70
  -7 -11  -5   22.80    3.70
   7  11  -5   23.30    3.90
  -7  11  -5   26.10    3.60
   7  11   5   27.60    3.50
  -7 -11   5   25.30    3.70
   8  11  -5    7.50    3.50
  -8  11   5    5.60    3.50
  -8 -11  -5    8.80    3.70
  -8 -11   5    0.60    3.30
   8  11   5   10.60    3.20
  -8  11  -5    7.60    3.30
  -9  11   5   93.89    7.80
   9  11  -5   72.19    7.70
  -9 -11  -5   83.99    7.50
  -9 -11   5   82.69    7.60
   0  12   5 3536.15  130.49
   0 -12  -5 3467.15  130.19
   0 -12   5 3526.55  129.89
   0  12  -5 3515.05  130.39
   1 -12   5  261.57   11.00
  -1  12   5  243.48   11.90
   1  12  -5  265.57   11.80
  -1 -12  -5  258.37   11.70
   1 -12   5  251.27   11.30
   1 -12  -5  256.67   11.60
  -1  12  -5  263.37   11.80
  -1 -12   5  278.47   11.40
   1  12   5  266.47   12.00
   2 -12   5  440.16   17.60
   2 -12   5  463.25   17.90
  -2  12   5  448.46   18.60
  -2 -12  -5  442.86   18.40
   2  12  -5  449.95   18.50
  -2 -12   5  467.55   18.30
   2 -12  -5  454.25   18.20
  -2  12  -5  449.76   18.40
   2  12   5  443.66   18.60
  -3 -12  -5    2.30    2.50
  -3  12   5    1.90    2.70
   3  12  -5    5.80    2.80
   3 -12   5    3.50    1.70
   3 -12   5    4.50    2.10
   3 -12  -5    5.80    2.40
  -3 -12   5    1.90    2.30
   3  12   5    4.00    2.80
  -3  12  -5    3.80    2.60
   4 -12   5   63.39    3.50
  -4  12   5   60.89    5.60
  -4 -12  -5   68.59    5.40
   4  12  -5   62.39    5.70
  -4 -12   5   64.29    5.50
  -4  12  -5   59.79    5.30
   4  12   5   70.39    5.60
   4 -12  -5   70.19    4.90
  -5 -12  -5    1.50    2.70
   5  12  -5    0.70    3.10
  -5  12   5    2.70    2.80
  -5 -12   5   -0.60    2.70
  -5  12  -5    1.10    2.50
   5  12   5    3.00    2.80
   5 -12  -5    1.90    2.30
   6  12  -5   37.00    5.50
  -6 -12  -5   34.40    4.20
  -6  12   5   44.30    5.50
  -6 -12   5   37.90    5.40
   6 -12  -5   36.90    4.10
   6  12   5   32.70    3.90
  -6  12  -5   40.70    5.10
  -7  12   5   19.80    4.00
  -7 -12  -5   15.30    3.80
   7  12  -5    7.80    3.70
   7  12   5   14.80    3.40
  -7 -12   5   19.60    4.00
  -7  12  -5   24.40    3.80
  -8  12   5   31.10    4.60
   8  12  -5   32.50    4.50
  -8 -12  -5   23.50    4.40
  -8 -12   5   20.90    4.40
  -8  12  -5   39.10    4.50
   8  12   5   29.90    4.30
   0 -13  -5    2.10    2.40
   0 -13   5    0.50    2.00
   0  13   5    6.40    2.90
   0  13  -5    1.90    2.70
   1 -13   5   12.00    2.30
  -1  13   5   11.40    3.30
  -1 -13  -5   10.40    2.90
   1  13  -5   12.00    3.20
   1 -13  -5   10.90    2.80
   1  13   5   13.20    3.20
  -1  13  -5   10.80    3.10
  -1 -13   5   13.00    2.70
  -2  13   5  207.38   10.10
   2 -13   5  187.98    9.20
   2  13  -5  205.38    9.90
  -2 -13  -5  207.58    9.80
   2 -13   5  189.68    8.70
   2  13   5  207.88   10.00
   2 -13  -5  202.98    9.50
  -2  13  -5  205.98    9.80
  -2 -13   5  179.78    9.40
   3  13  -5   28.60    3.80
   3 -13   5   23.70    2.90
   3 -13   5   24.60    3.10
  -3  13   5   28.00    3.70
  -3 -13  -5   25.00    3.50
  -3 -13   5   29.90    3.60
   3  13   5   35.70    5.10
  -3  13  -5   28.20    3.70
   3 -13  -5   29.60    4.30
  -4  13   5    4.50    3.10
   4 -13   5    5.20    1.60
  -4 -13  -5    5.60    2.90
   4  13  -5    5.50    3.20
  -4  13  -5    6.20    3.00
   4  13   5    4.90    3.10
   4 -13  -5    4.40    2.50
  -4 -13   5    8.20    2.90
   5  13  -5   32.90    4.30
  -5  13   5   32.90    4.20
  -5 -13  -5   37.00    5.40
  -5  13  -5   37.80    5.30
   5  13   5   38.00    5.40
  -5 -13   5   42.10    5.50
   5 -13  -5   36.50    4.40
  -6  13   5    5.30    3.40
  -6 -13  -5   -3.20    3.00
   6  13  -5   -1.30    3.40
  -6 -13   5    0.50    3.30
   6  13   5   -0.30    3.10
  -6  13  -5    2.30    3.20
   6 -13  -5    3.40    2.50
  -7 -13  -5   -3.70    3.40
  -7  13   5    3.80    3.80
   7  13  -5   -5.80    3.60
  -7  13  -5   -2.80    3.60
   7  13   5    1.10    3.50
  -7 -13   5    2.80    3.70
   8  13  -5    6.80    4.30
  -8 -13  -5   -3.10    3.80
  -8  13   5    2.30    4.20
  -8 -13   5   -1.80    3.80
  -8  13  -5   -1.00    3.80
   0  14  -5  100.39    6.90
   0  14   5   93.49    7.00
   0 -14  -5  100.09    6.60
   0 -14   5   91.59    5.90
   1 -14   5   66.49    5.00
  -1  14   5   71.09    6.30
   1  14  -5   78.39    6.20
  -1 -14  -5   75.29    6.00
   1 -14  -5   78.59    5.90
  -1  14  -5   68.19    6.20
  -1 -14   5   65.69    5.50
   1  14   5   75.49    6.50
  -2 -14  -5   29.40    3.80
   2  14  -5   27.00    4.00
   2 -14   5   27.30    3.80
  -2  14   5   30.00    4.00
  -2  14  -5   28.50    3.90
   2  14   5   33.70    4.20
   2 -14  -5   36.20    4.70
  -2 -14   5   29.90    3.70
  -3  14   5   53.59    5.90
   3  14  -5   43.60    5.90
   3 -14   5   45.70    3.90
  -3 -14  -5   48.10    5.50
   3 -14  -5   42.50    5.00
  -3 -14   5   50.69    5.30
  -3  14  -5   41.90    5.60
   3  14   5   49.99    6.00
  -4 -14  -5    2.70    3.10
   4  14  -5    6.10    3.50
  -4  14   5   -1.30    3.20
  -4 -14   5    1.40    2.90
   4  14   5    1.70    3.30
   4 -14  -5   -1.00    2.50
  -4  14  -5    1.60    3.20
   5  14  -5   62.59    6.60
  -5  14   5   56.69    6.60
  -5 -14  -5   60.39    6.30
  -5  14  -5   59.89    6.20
  -5 -14   5   43.80    6.20
   5 -14  -5   63.89    5.30
   5  14   5   70.79    6.50
   6  14  -5    4.40    3.80
  -6  14   5    3.80    3.90
  -6 -14  -5   -2.00    3.50
   6  14   5   -2.00    3.50
  -6 -14   5   -1.60    3.50
  -6  14  -5    3.10    3.60
  -7 -14  -5   42.70    5.20
   7  14  -5   42.00    5.40
  -7  14   5   39.50    5.40
   7  14   5   43.30    5.20
  -7 -14   5   44.70    6.80
  -7  14  -5   39.60    5.20
   0 -15  -5   -3.20    2.80
   0  15  -5   -1.00    3.10
   0 -15   5    1.30    2.60
   0  15   5   -0.60    3.40
   1 -15   5   44.00    4.70
  -1  15   5   53.19    6.20
  -1 -15  -5   48.50    5.80
   1  15  -5   52.79    6.00
  -1 -15   5   39.60    5.20
   1 -15  -5   49.60    5.40
  -1  15  -5   49.90    5.90
   1  15   5   49.40    6.40
  -2 -15  -5    7.10    3.30
   2 -15   5    5.60    2.40
   2  15  -5    9.80    3.60
  -2  15   5    7.50    3.60
  -2  15  -5    7.30    3.50
  -2 -15   5    4.50    3.00
   2 -15  -5    7.20    3.00
   2  15   5    6.00    3.70
  -3 -15  -5   10.60    3.50
   3 -15   5    7.50    2.40
   3  15  -5    4.70    3.60
  -3  15   5    7.40    3.70
   3  15   5    6.30    3.70
  -3 -15   5   10.30    3.40
   3 -15  -5    9.20    3.00
  -3  15  -5    4.90    3.50
  -4  15   5   21.40    4.40
   4  15  -5   22.70    4.30
  -4 -15  -5   17.30    4.00
   4 -15  -5   24.90    3.60
  -4 -15   5   22.60    4.00
  -4  15  -5   19.80    4.20
   4  15   5   15.70    4.20
  -5  15   5    7.80    4.20
  -5 -15  -5   12.80    4.00
   5  15  -5   10.40    4.30
   5  15   5   10.90    4.00
  -5  15  -5   13.40    4.30
   5 -15  -5   11.70    3.40
  -5 -15   5    6.60    3.80
  -6 -15  -5   25.30    4.70
  -6  15   5   30.00    5.20
   6  15  -5   28.60    5.00
  -6  15  -5   30.90    4.80
  -6 -15   5   33.80    4.90
   6  15   5   30.30    4.80
   0  16   5    8.10    4.00
   0  16  -5    7.20    3.70
   0 -16   5    8.30    3.00
  -1  16   5    9.40    4.00
   1 -16   5    7.70    3.00
  -1 -16  -5    6.80    3.50
   1  16  -5    6.50    3.70
  -1 -16   5   10.00    3.20
   1 -16  -5   12.40    3.40
   1  16   5   10.90    4.20
  -1  16  -5   11.50    3.90
   2  16  -5   20.90    4.50
   2 -16   5   18.60    3.20
  -2 -16  -5   22.70    4.30
  -2  16   5   26.80    4.50
   2  16   5   27.40    4.60
  -2  16  -5   25.80    4.50
   2 -16  -5   18.00    3.70
  -2 -16   5   24.60    3.90
  -3 -16  -5   -1.20    3.40
   3  16  -5    0.60    3.90
  -3  16   5    3.40    3.90
   3  16   5   -3.80    3.80
   3 -16  -5    0.90    3.10
  -3  16  -5   -1.40    3.70
  -3 -16   5    3.30    3.40
  -4 -16  -5    1.40    3.80
  -4  16   5    7.00    4.30
   4  16  -5    0.80    4.10
   4  16   5   -0.10    4.10
  -4  16  -5   -1.00    4.10
   4 -16  -5    1.60    3.30
  -4 -16   5   -0.40    3.80
  -5 -16  -5    9.10    4.20
  -5  16   5   13.00    4.80
   5  16  -5    5.20    4.60
   5  16   5   12.10    4.60
  -5  16  -5   12.90    4.60
  -5 -16   5   13.40    4.30
   0 -17   5   -1.50    3.20
   0 -17  -5    1.40    3.50
   0  17  -5    1.60    4.00
   0  17   5    1.90    4.30
  -1 -17  -5   47.30    6.60
   1 -17   5   36.00    4.30
  -1  17   5   43.00    5.50
   1  17  -5   31.70    5.20
   1  17   5   41.10    5.40
  -1  17  -5   36.60    5.20
  -1 -17   5   41.60    5.90
   1 -17  -5   51.19    6.20
  -2  17   5    0.70    4.20
   2  17  -5   -1.60    4.00
  -2 -17  -5    2.80    3.80
   2 -17   5   -1.00    3.10
   2 -17  -5    7.70    3.60
   2  17   5    2.60    4.40
  -2 -17   5    2.50    3.50
  -2  17  -5   10.70    4.30
  -3  17   5   52.29    7.80
   3  17  -5   61.49    7.60
  -3 -17  -5   48.70    7.20
   3  17   5   62.19    8.00
   3 -17  -5   60.29    6.60
  -3  17  -5   57.29    7.60
  -3 -17   5   54.49    7.00
  -4  17   5    8.40    4.80
   4  17  -5    0.00    4.40
  -4 -17  -5    4.30    4.20
  -4  17  -5   -4.20    4.20
   4 -17  -5    6.20    4.10
  -4 -17   5    1.70    4.10
   4  17   5   -5.90    4.40
   0  18  -5    8.70    5.00
   0 -18  -5   -0.20    3.90
   0 -18   5    4.80    3.80
   0  18   5   -0.50    4.80
  -1  18   5   33.60    5.70
   1  18  -5   37.50    5.70
   1 -18   5   38.00    4.70
  -1 -18  -5   37.80    5.40
  -1 -18   5   37.60    5.00
  -1  18  -5   38.40    5.80
   1 -18  -5   36.10    5.00
   1  18   5   34.20    5.90
  -2  18   5    5.90    5.50
   2  18  -5    1.80    6.10
   2  18   5   11.10    5.00
  -2  18  -5    7.20    4.70
   0   0   6  968.80   37.20
   0   0  -6  980.40   37.20
   0   0   6 1039.80   37.20
   0   0  -6 1041.70   37.20
  -1   0   6  165.68    6.90
  -1   0  -6  182.78    6.70
  -1   0  -6  163.28    6.70
   1   0  -6  165.18    6.90
  -1   0   6  178.48    6.90
   2   0  -6 2333.57   82.19
  -2   0   6 2383.36   82.19
   2   0  -6 2032.80   82.09
  -2   0   6 2163.48   82.19
   3   0  -6 1445.36   54.09
  -3   0   6 1473.25   54.09
  -3   0   6 1438.66   54.09
   3   0  -6 1486.15   54.09
  -4   0   6 1057.79   38.20
  -4   0   6 1001.00   38.20
   4   0  -6 1002.20   38.10
   4   0  -6 1028.00   38.10
  -5   0   6 2081.89   77.89
  -5   0  -6 2073.59   77.39
   5   0  -6 2102.09   77.79
   5   0  -6 2071.99   77.79
  -5   0  -6 2143.09   77.49
  -5   0   6 2145.59   77.89
   6   0  -6  158.48    6.90
  -6   0   6  155.28    6.90
  -6   0  -6  158.58    6.30
  -6   0  -6  158.58    6.40
  -6   0   6  160.18    7.00
   6   0  -6  149.79    6.80
  -7   0  -6  247.58    9.80
  -7   0   6  234.48   10.30
  -7   0   6  250.77   10.40
  -7   0  -6  254.27    9.80
   7   0  -6  250.17   10.10
   7   0  -6  236.68   10.20
  -8   0   6   15.90    2.50
   8   0  -6   17.40    2.60
   8   0  -6   17.70    2.30
  -8   0  -6   18.10    2.70
  -8   0  -6   15.90    2.40
  -9   0  -6  192.38    8.00
  -9   0  -6  170.38    8.60
   9   0  -6  178.08    8.00
  -9   0   6  178.58    8.70
 -10   0   6   -0.80    2.50
 -10   0  -6   -1.10    2.00
 -11   0   6  232.18   11.50
   0   1  -6   -0.10    0.50
   0  -1  -6    1.60    0.60
   0   1   6    0.80    0.60
   0   1   6   -0.20    0.70
   0   1  -6    0.20    0.60
  -1  -1  -6  763.12   28.70
  -1   1   6  750.42   28.80
   1   1  -6  788.52   28.80
   1   1  -6  792.12   28.80
  -1  -1  -6  749.73   28.70
  -1   1   6  782.82   28.80
   1   1   6  791.72   28.60
  -1  -1   6  790.72   28.80
   1  -1  -6  759.92   28.80
   1  -1  -6  771.62   28.80
  -1   1  -6  751.02   28.50
  -1   1  -6  790.02   28.50
   1   1   6  771.32   28.60
  -1  -1   6  787.52   28.80
  -2  -1  -6 1755.82   59.59
  -2  -1  -6 1693.23   59.59
   2   1  -6 1697.93   59.79
  -2   1   6 1673.73   59.79
  -2   1   6 1483.85   59.79
   2   1  -6 1532.35   59.79
   2  -1  -6 1459.95   59.79
  -2  -1   6 1521.45   59.79
  -2  -1   6 1713.23   59.79
   2  -1  -6 1654.33   59.79
  -3  -1  -6   38.20    1.90
  -3   1   6   40.20    2.40
  -3  -1  -6   40.70    1.90
   3   1  -6   36.70    2.40
   3   1  -6   42.30    2.40
   3  -1  -6   40.00    2.40
  -3  -1   6   37.50    2.30
   3  -1  -6   31.80    2.30
  -3  -1   6   42.30    2.30
   4   1  -6   29.20    2.30
  -4   1   6   30.90    2.30
   4   1  -6   24.30    2.40
  -4   1   6   22.40    2.10
  -4  -1  -6   25.00    1.60
  -4  -1  -6   26.50    1.80
  -4  -1   6   27.20    2.30
   4  -1  -6   32.50    2.30
  -4  -1   6   26.90    2.20
   4  -1  -6   21.70    2.20
   5   1  -6  181.78    7.80
  -5   1   6  195.98    7.90
  -5  -1  -6  196.88    7.50
  -5  -1  -6  186.58    7.40
  -5   1   6  176.98    7.80
   5   1  -6  190.98    7.90
   5  -1  -6  170.58    7.70
   5  -1  -6  196.78    7.80
  -5  -1   6  193.68    7.90
  -5  -1   6  185.98    7.90
   6   1  -6  119.09    5.50
   6   1  -6  111.99    5.50
  -6  -1  -6  116.29    5.00
  -6  -1  -6  117.59    5.10
  -6   1   6  102.79    5.40
  -6   1   6  126.89    5.60
   6  -1  -6  111.69    5.40
  -6   1  -6  115.19    4.80
  -6   1  -6  119.59    4.80
  -6  -1   6  111.49    5.50
  -6  -1   6  126.89    5.70
   6  -1  -6  117.99    5.40
  -7   1   6  193.88    8.90
  -7  -1  -6  201.88    8.50
  -7   1   6  212.28    9.10
   7   1  -6  209.98    8.80
   7   1  -6  209.08    9.00
  -7  -1  -6  211.68    8.50
  -7   1  -6  215.38    8.30
  -7   1  -6  204.18    8.30
  -7  -1   6  206.38    9.10
  -7  -1   6  202.58    9.00
   7  -1  -6  217.88    8.80
   7  -1  -6  209.28    8.80
  -8  -1  -6   97.99    4.80
  -8   1   6   89.19    5.30
  -8  -1  -6   93.39    4.90
   8   1  -6   97.39    5.10
   8   1  -6   91.49    5.60
  -8   1  -6   92.19    4.60
   8  -1  -6   96.79    5.00
   8  -1  -6   94.99    5.30
  -8   1  -6   90.79    4.60
  -8  -1   6   92.89    5.40
  -9   1   6  295.67   13.50
   9   1  -6  338.87   13.10
  -9  -1  -6  318.77   13.00
  -9  -1  -6  326.97   13.20
  -9   1  -6  315.57   12.80
   9  -1  -6  330.87   12.80
  -9  -1   6  308.67   13.60
 -10   1   6   37.10    4.60
 -10  -1  -6   24.70    3.00
 -10   1  -6   26.80    3.60
 -10  -1   6   26.70    3.60
 -11  -1  -6   47.20    5.80
 -11  -1   6   54.89    6.10
  -2   2   6 1053.39   39.30
   2   2  -6 1077.39   39.30
  -2   2   6 1053.09   39.40
  -2  -2  -6 1101.69   39.20
  -2  -2  -6 1052.59   39.20
   2   2  -6 1023.50   39.30
   2  -2  -6 1023.60   39.30
   2   2   6 1034.00   39.10
  -2  -2   6 1093.29   39.30
  -2  -2   6 1070.39   39.30
   2   2   6 1066.09   39.10
  -4   2   6  106.99    4.70
   4   2  -6   99.29    4.80
  -4  -2  -6  102.49    4.40
  -4   2   6   99.69    4.60
  -4  -2  -6  103.89    4.40
   4   2  -6  101.89    4.70
  -4  -2   6   96.19    4.70
   4  -2  -6   98.59    4.60
  -4  -2   6  109.09    4.80
   4  -2  -6  101.19    4.60
  -5   2   6  392.46   15.80
  -5  -2  -6  406.36   15.50
   5   2  -6  372.16   15.70
  -5  -2  -6  400.16   15.50
   5   2  -6  423.76   15.90
   5  -2  -6  383.16   15.70
  -5  -2   6  406.66   15.90
  -5  -2   6  430.06   15.90
   5  -2  -6  445.36   15.70
  -6   2   6  129.79    6.20
   6   2  -6  127.09    6.10
   6   2  -6  140.49    6.40
  -6  -2  -6  140.79    5.90
  -6  -2  -6  137.69    6.00
  -6  -2   6  134.89    6.40
  -6   2  -6  151.98    5.50
  -6  -2   6  143.09    6.40
  -6   2  -6  126.89    5.50
   6  -2  -6  143.99    6.10
   6  -2  -6  126.19    6.10
  -7   2   6   12.40    2.20
  -7  -2  -6   15.20    2.00
   7   2  -6   14.00    2.10
  -7  -2  -6   18.00    2.70
   7   2  -6   19.50    2.60
   7  -2  -6   22.20    2.90
  -7  -2   6   22.40    3.10
  -7   2  -6   12.20    1.90
   7  -2  -6   12.80    2.00
   8   2  -6    1.70    2.50
   8   2  -6    1.30    1.80
  -8  -2  -6   -2.50    1.60
  -8  -2  -6    0.10    2.00
   8  -2  -6    2.50    1.80
  -8   2  -6    0.70    1.30
   8  -2  -6   -0.80    2.10
  -8  -2   6   -1.00    1.90
  -8   2  -6    0.00    1.40
   9   2  -6   93.49    5.60
  -9  -2  -6  102.99    5.50
  -9  -2  -6   87.59    5.90
   9  -2  -6   98.59    5.20
  -9  -2   6  101.09    6.10
  -9   2  -6   97.69    5.00
 -10  -2  -6   92.39    6.10
 -10   2   6  106.49    6.60
 -10   2  -6  103.79    5.60
 -10  -2   6  104.89    6.70
 -11  -2  -6   54.49    5.50
 -11   2   6   57.49    6.10
 -11  -2   6   53.09    6.40
   0   3  -6   -0.30    0.70
   0  -3  -6   -1.70    0.70
   0   3   6    0.40    0.80
   0   3   6   -0.10    0.70
   0  -3   6   -0.60    0.70
   0   3  -6    0.20    0.60
   0  -3   6   -0.80    0.50
   1   3  -6  183.48    6.90
   1  -3   6  182.98    6.50
   1   3  -6  158.58    6.80
  -1   3   6  180.48    7.00
  -1  -3  -6  182.38    6.90
  -1  -3  -6  166.28    6.80
  -1   3   6  146.69    6.80
   1  -3   6  185.58    6.50
   1  -3  -6  165.18    6.90
  -1   3  -6  185.38    6.60
  -1  -3   6  171.28    6.90
   1   3   6  177.68    6.90
  -1  -3   6  164.68    6.80
  -1   3  -6  176.78    6.70
   1   3   6  162.68    6.80
   1  -3  -6  162.38    6.90
  -2   3   6 1450.65   53.79
  -2  -3  -6 1464.75   53.69
  -2  -3  -6 1559.14   53.79
   2   3  -6 1472.85   53.79
   2   3  -6 1372.36   53.79
  -2   3   6 1432.76   53.79
  -2  -3   6 1462.85   53.79
   2  -3  -6 1416.26   53.79
   2   3   6 1487.55   53.69
   2   3   6 1418.06   53.59
  -2  -3   6 1446.96   53.79
   2  -3  -6 1442.36   53.79
   3   3  -6   10.40    1.50
  -3  -3  -6    8.60    1.30
   3   3  -6    5.30    1.20
  -3   3   6   10.20    1.40
  -3  -3   6    8.70    1.40
   3  -3  -6    8.90    1.40
   3   3   6   12.60    1.30
  -3  -3   6    9.70    1.40
   3   3   6    8.20    1.00
   4   3  -6  659.13   24.60
   4   3  -6  634.04   24.60
  -4  -3  -6  651.73   24.40
  -4   3   6  665.93   24.50
  -4  -3  -6  641.14   24.40
  -4   3   6  627.14   24.50
  -4  -3   6  664.43   24.60
   4  -3  -6  644.94   24.40
   4   3   6  650.13   24.10
   4  -3  -6  651.93   24.50
  -4  -3   6  642.54   24.60
   4   3   6  645.64   24.00
  -5  -3  -6  210.28    9.00
  -5   3   6  242.48    9.30
   5   3  -6  217.08    9.30
   5   3  -6  243.88    9.30
  -5   3   6  208.58    9.20
  -5  -3  -6  213.28    9.00
  -5  -3   6  233.38    9.40
   5  -3  -6  233.58    9.20
  -5  -3   6  205.78    9.30
   5  -3  -6  231.08    9.10
  -6   3   6    2.70    1.60
  -6   3   6    2.50    1.40
   6   3  -6    1.50    1.90
   6   3  -6    3.40    1.60
  -6  -3  -6    2.40    1.60
  -6  -3  -6    2.90    1.40
  -6  -3   6    4.20    1.60
  -6   3  -6    3.20    0.90
  -6   3  -6    5.00    0.90
  -6  -3   6    5.10    1.90
   6  -3  -6    4.80    1.50
   6  -3  -6    4.30    1.60
   7   3  -6   70.49    5.00
  -7  -3  -6   71.99    4.30
  -7   3   6   72.99    4.40
  -7   3   6   74.09    4.60
   7   3  -6   68.49    4.30
  -7  -3  -6   70.89    4.40
   7  -3  -6   76.09    4.20
  -7   3  -6   75.69    3.60
   7  -3  -6   79.09    4.30
  -7   3  -6   77.69    3.60
  -7  -3   6   74.39    4.70
   8   3  -6   28.30    3.40
  -8  -3  -6   29.90    3.40
  -8   3   6   34.00    3.60
  -8  -3  -6   27.30    3.90
   8   3  -6   22.90    3.40
  -8   3  -6   31.60    2.60
   8  -3  -6   29.60    3.40
  -8   3  -6   26.30    2.70
   8  -3  -6   23.60    3.20
  -8  -3   6   26.60    3.90
  -9   3   6   36.50    4.20
   9   3  -6   33.10    3.90
  -9  -3  -6   36.90    4.00
  -9   3  -6   33.20    3.10
  -9  -3   6   32.90    3.60
 -10  -3  -6   -2.30    2.40
 -10   3   6   -1.00    2.60
 -10  -3   6    0.20    2.80
 -11   3   6    2.70    3.20
 -11  -3  -6    4.30    3.10
 -11  -3   6    2.70    3.30
   0  -4   6  738.03   27.00
   0   4   6  730.73   27.10
   0  -4   6  749.73   27.00
   0   4   6  715.23   27.20
   0   4  -6  674.93   27.00
   0   4  -6  739.43   27.00
   0  -4  -6  725.03   27.20
   1   4  -6 1136.99   41.80
   1   4  -6 1119.39   41.80
  -1  -4  -6 1132.09   41.90
  -1  -4  -6 1131.69   41.80
   1  -4   6 1097.19   41.50
   1  -4   6 1108.09   41.50
  -1   4   6 1178.58   41.90
  -1   4   6 1081.89   41.90
  -1   4  -6 1123.89   41.70
   1  -4  -6 1106.19   41.90
   1   4   6 1129.89   41.80
   1   4   6 1160.08   41.90
  -1   4  -6 1106.09   41.60
  -1  -4   6 1116.69   41.80
   1  -4  -6 1127.09   41.90
  -1  -4   6 1146.49   41.80
  -2  -4  -6  195.98    7.60
   2   4  -6  184.88    7.60
  -2  -4  -6  179.78    7.60
  -2   4   6  209.58    7.70
   2   4  -6  188.08    7.60
  -2   4   6  173.48    7.60
   2  -4  -6  193.58    7.60
  -2  -4   6  194.98    7.70
   2   4   6  177.48    7.50
   2   4   6  185.48    7.40
  -2  -4   6  181.68    7.60
  -2   4  -6  180.48    7.20
   2  -4  -6  186.18    7.60
  -2   4  -6  184.68    7.20
   3   4  -6   60.79    3.50
  -3  -4  -6   66.69    3.50
  -3   4   6   76.69    3.50
  -3   4   6   59.99    3.40
   3   4  -6   64.09    3.50
  -3  -4  -6   59.49    3.40
   3   4   6   54.09    3.10
  -3  -4   6   63.49    3.60
   3   4   6   52.29    3.10
  -3   4  -6   68.89    2.70
  -3  -4   6   66.49    3.50
   3  -4  -6   57.69    3.40
  -3   4  -6   65.49    2.70
   4   4  -6   -0.20    1.20
  -4  -4  -6   -0.60    1.20
  -4   4   6    2.00    1.10
   4   4  -6    0.10    1.50
  -4   4   6    0.50    1.20
  -4  -4  -6    0.80    1.30
   4   4   6    0.40    1.00
  -4  -4   6    0.50    1.40
   4  -4  -6    0.10    1.20
  -4  -4   6   -0.70    1.20
   4  -4  -6    1.70    1.10
   4   4   6    1.20    0.90
  -5  -4  -6  458.65   17.60
   5   4  -6  459.65   17.80
  -5   4   6  451.15   17.70
   5   4  -6  451.75   17.70
  -5  -4  -6  448.26   17.50
  -5   4   6  455.35   17.60
  -5  -4   6  451.75   17.80
  -5   4  -6  447.96   17.00
  -5  -4   6  456.65   17.80
   5  -4  -6  457.65   17.50
   5   4   6  448.26   17.10
   5  -4  -6  464.45   17.40
   5   4   6  454.95   17.10
  -6   4   6   64.89    4.10
   6   4  -6   69.19    4.70
  -6  -4  -6   70.69    4.20
   6   4  -6   76.49    4.30
  -6   4   6   79.19    4.40
  -6  -4  -6   62.49    4.30
   6  -4  -6   78.39    4.20
   6  -4  -6   70.09    4.00
  -6   4  -6   77.69    3.40
  -6  -4   6   69.69    4.40
  -6  -4   6   74.49    4.60
  -7   4   6  231.48   10.00
  -7  -4  -6  230.18   10.00
  -7   4   6  230.58   10.00
  -7  -4  -6  235.08    9.90
   7   4  -6  229.98   10.30
   7   4  -6  236.48   10.00
  -7  -4   6  235.58   10.20
   7  -4  -6  227.68    9.60
   7  -4  -6  234.78    9.70
  -7   4  -6  243.48    9.30
  -8   4   6    0.60    2.00
   8   4  -6    0.70    2.60
  -8  -4  -6   -0.60    2.00
  -8  -4  -6    4.10    2.50
   8   4  -6   -0.40    2.00
  -8  -4   6    1.30    2.30
   8  -4  -6   -1.60    1.90
   8  -4  -6    1.80    1.90
  -8   4  -6   -0.40    1.50
  -9  -4  -6   99.29    5.90
  -9   4   6  104.79    6.20
   9   4  -6   98.09    5.80
  -9   4  -6   94.89    5.10
  -9  -4   6   96.09    6.40
 -10   4   6    2.80    2.70
 -10  -4  -6   -5.30    2.50
 -10  -4   6    4.10    3.00
 -10   4  -6    2.80    2.50
 -11   4   6    0.10    3.60
 -11  -4  -6    0.80    3.20
 -11  -4   6    1.50    3.30
   0   5  -6   -0.10    1.00
   0  -5   6   -0.10    0.80
   0  -5   6    0.20    0.90
   0   5   6   -0.20    1.00
   0  -5  -6   -1.40    1.00
   0  -5  -6    0.20    1.10
   0   5   6   -0.70    1.10
   0   5  -6   -0.50    0.80
  -1   5   6  297.77   11.60
   1   5  -6  296.07   11.60
   1  -5   6  300.17   11.20
  -1  -5  -6  290.07   11.60
   1   5  -6  304.37   11.60
  -1   5   6  281.67   11.70
  -1  -5  -6  305.27   11.70
   1  -5   6  295.67   11.30
   1  -5  -6  293.37   11.60
  -1  -5   6  303.27   11.60
   1   5   6  294.87   11.70
   1   5   6  291.77   11.60
  -1   5  -6  284.07   11.50
  -1  -5   6  300.07   11.50
  -1   5  -6  303.57   11.40
   1  -5  -6  294.67   11.60
  -2   5   6  179.48    8.00
  -2  -5  -6  188.18    8.00
   2   5  -6  198.28    8.00
  -2   5   6  221.08    8.10
   2   5  -6  192.18    8.00
  -2  -5  -6  196.58    8.00
  -2  -5   6  194.88    8.00
   2   5   6  215.08    7.90
  -2   5  -6  180.78    7.60
   2  -5  -6  179.78    7.90
   2  -5  -6  203.18    8.00
   2   5   6  187.38    7.90
  -2   5  -6  186.58    7.60
  -2  -5   6  179.38    7.90
  -3   5   6  304.77   12.20
  -3  -5  -6  311.17   12.20
   3   5  -6  298.67   12.20
  -3   5   6  307.77   12.20
  -3  -5  -6  312.77   12.30
   3   5  -6  312.37   12.30
  -3   5  -6  302.37   11.80
  -3  -5   6  311.37   12.30
   3  -5  -6  313.27   12.10
  -3   5  -6  318.57   11.80
  -3  -5   6  315.77   12.20
   3   5   6  313.47   12.10
   3   5   6  309.07   12.10
   3  -5  -6  298.47   12.20
   4   5  -6   56.29    3.90
  -4  -5  -6   60.69    3.70
  -4   5   6   64.99    3.60
  -4  -5  -6   60.89    3.60
  -4   5   6   62.69    3.50
   4   5  -6   57.99    3.60
  -4   5  -6   58.79    2.90
  -4   5  -6   64.49    3.00
  -4  -5   6   59.29    3.80
   4   5   6   65.69    3.30
  -4  -5   6   49.80    3.60
   4  -5  -6   59.99    3.50
   4  -5  -6   61.39    3.40
   4   5   6   62.59    3.40
  -5   5   6    1.00    1.30
   5   5  -6    1.90    1.50
  -5  -5  -6    1.90    1.50
   5   5  -6    0.00    1.90
  -5   5   6    2.70    1.60
  -5  -5  -6    0.40    1.70
  -5  -5   6    4.90    1.90
  -5   5  -6    1.40    1.00
   5   5   6   -0.50    1.10
   5  -5  -6    0.60    1.30
   5   5   6    1.60    1.30
   5  -5  -6    1.80    1.50
  -5   5  -6    1.20    0.90
  -5  -5   6    0.10    1.50
   6   5  -6   70.29    4.90
  -6  -5  -6   69.59    4.50
  -6  -5  -6   65.49    4.10
  -6   5   6   62.69    4.10
   6   5  -6   65.59    4.20
  -6   5   6   68.79    4.40
  -6   5  -6   64.19    3.40
   6   5   6   71.09    3.60
   6  -5  -6   65.79    3.90
  -6   5  -6   64.79    3.30
   6  -5  -6   64.69    4.00
  -6  -5   6   62.09    4.40
   6   5   6   66.29    3.40
   7   5  -6    2.20    2.00
   7   5  -6    5.50    2.80
  -7   5   6    6.10    2.00
  -7  -5  -6    5.10    2.00
  -7  -5  -6    3.90    2.40
  -7   5  -6    6.00    1.50
   7  -5  -6    5.20    1.90
  -7   5  -6    5.90    1.40
   7  -5  -6    8.50    1.90
  -7  -5   6    3.20    2.10
  -8   5   6    0.50    2.10
  -8  -5  -6   -0.20    2.20
   8   5  -6   -0.60    2.10
   8  -5  -6    1.50    1.80
  -8   5  -6   -1.60    1.40
  -8   5  -6    0.90    1.70
   8  -5  -6    1.00    1.80
  -8  -5   6   -3.30    2.20
  -9   5   6   70.99    5.50
  -9  -5  -6   60.49    5.10
   9   5  -6   70.09    5.10
  -9   5  -6   74.49    4.30
  -9  -5   6   69.09    5.60
 -10  -5  -6   -1.80    2.70
 -10   5   6   -0.50    2.90
 -10  -5   6    1.70    3.20
 -11  -5  -6   -1.20    3.40
 -11   5   6   -1.90    3.40
 -11  -5   6   -6.60    3.30
   0   6  -6 3458.55  129.69
   0  -6   6 3565.84  129.59
   0  -6   6 3518.45  129.49
   0  -6  -6 3357.66  129.69
   0   6   6 3482.95  129.69
   0   6   6 3432.66  129.79
   0  -6  -6 3704.13  129.79
   0   6  -6 3616.34  129.59
   1   6  -6  656.13   24.00
   1  -6   6  638.14   23.70
  -1   6   6  580.04   24.00
  -1  -6  -6  668.13   24.20
   1  -6   6  664.43   23.80
   1   6  -6  605.54   24.00
  -1   6   6  654.23   24.20
  -1  -6  -6  595.04   24.00
  -1   6  -6  626.84   23.90
   1  -6  -6  580.74   24.00
   1   6   6  633.14   24.10
  -1   6  -6  646.64   23.90
  -1  -6   6  653.43   24.10
  -1  -6   6  661.93   23.90
   1  -6  -6  685.33   24.10
   1   6   6  582.44   24.00
   2   6  -6  828.82   30.70
  -2  -6  -6  797.32   30.80
  -2  -6  -6  817.02   30.70
   2  -6   6  801.92   30.10
  -2   6   6  780.82   30.80
   2  -6   6  799.62   30.20
   2   6  -6  807.62   30.70
  -2   6   6  825.32   30.70
  -2  -6   6  819.12   30.80
  -2   6  -6  839.02   30.40
   2   6   6  856.91   30.70
  -2  -6   6  817.32   30.70
   2  -6  -6  799.42   30.70
   2   6   6  803.82   30.70
   2  -6  -6  830.72   30.70
  -2   6  -6  801.62   30.50
   3   6  -6  154.88    6.80
   3   6  -6  154.68    6.90
  -3  -6  -6  155.48    6.80
  -3   6   6  158.48    6.80
  -3  -6  -6  153.58    6.90
  -3   6   6  152.98    6.80
  -3   6  -6  153.58    6.40
   3  -6  -6  155.08    6.70
  -3   6  -6  142.39    6.30
   3   6   6  159.98    6.70
   3   6   6  153.18    6.60
  -3  -6   6  151.98    6.70
   3  -6  -6  155.68    6.70
  -3  -6   6  155.38    7.00
  -4   6   6  274.67   11.20
   4   6  -6  270.17   11.30
  -4   6   6  278.57   11.20
  -4  -6  -6  275.47   11.10
   4   6  -6  270.77   11.20
  -4  -6  -6  270.47   11.30
  -4  -6   6  278.77   11.40
  -4  -6   6  278.07   11.20
   4  -6  -6  268.77   11.10
   4   6   6  280.37   11.00
   4   6   6  275.57   10.90
  -4   6  -6  274.07   10.70
  -4   6  -6  262.17   10.60
  -5   6   6   45.90    3.30
   5   6  -6   40.30    4.10
   5   6  -6   37.50    3.40
  -5  -6  -6   37.40    3.80
  -5   6   6   40.20    3.50
  -5  -6  -6   45.40    3.40
  -5  -6   6   35.30    3.70
  -5   6  -6   41.70    2.70
  -5   6  -6   44.90    2.70
   5  -6  -6   48.90    3.10
   5   6   6   39.10    2.90
  -5  -6   6   42.20    3.50
   5   6   6   42.80    3.30
   5  -6  -6   41.60    3.30
  -6  -6  -6    9.50    2.60
   6   6  -6    6.00    2.10
  -6   6   6    9.60    2.20
   6   6  -6    8.50    2.70
  -6   6   6    6.20    1.80
  -6  -6  -6    7.80    2.00
   6   6   6    9.10    1.50
   6  -6  -6    7.40    1.90
  -6  -6   6    8.20    2.10
  -6   6  -6    9.00    1.60
  -6   6  -6    9.20    1.50
   6   6   6    8.90    1.80
   6  -6  -6   10.10    1.80
  -7  -6  -6   59.79    4.50
  -7   6   6   55.29    4.40
   7   6  -6   58.99    4.50
  -7   6  -6   52.09    3.40
  -7   6  -6   65.99    3.80
   7   6   6   60.39    3.40
   7   6   6   63.99    3.70
   7  -6  -6   57.69    4.00
  -7  -6   6   53.19    4.70
   7  -6  -6   57.29    3.90
  -8  -6  -6    8.60    2.50
  -8   6   6    5.90    2.40
   8   6  -6    1.40    2.40
  -8   6  -6    3.60    2.10
  -8  -6   6    6.10    2.60
  -8   6  -6    5.70    1.80
   8  -6  -6    1.50    1.90
  -9   6   6    1.50    2.60
   9   6  -6   -1.40    2.60
  -9  -6  -6    3.40    2.70
  -9  -6   6    1.90    2.80
  -9   6  -6    0.40    2.00
 -10   6   6   10.60    3.30
 -10  -6  -6   14.70    3.40
 -10  -6   6   10.60    3.50
   0  -7   6   -1.70    1.30
   0   7  -6   -1.20    1.20
   0   7  -6   -0.50    1.30
   0   7   6   -0.90    1.40
   0  -7  -6   -0.20    1.30
   0  -7   6   -1.40    1.00
   0  -7  -6   -0.60    1.40
   0   7   6    0.20    1.30
  -1   7   6  187.98    8.10
   1   7  -6  186.68    8.00
  -1  -7  -6  183.88    8.10
  -1   7   6  185.48    8.00
   1  -7   6  191.18    7.70
  -1  -7  -6  183.48    8.20
   1  -7   6  188.08    7.60
   1   7  -6  191.68    8.10
   1  -7  -6  194.08    8.10
  -1  -7   6  194.28    7.90
   1   7   6  191.98    8.00
   1   7   6  184.48    8.10
  -1  -7   6  188.28    8.10
  -1   7  -6  193.08    8.00
   1  -7  -6  190.18    8.10
  -1   7  -6  194.48    7.90
  -2   7   6  547.25   20.80
   2  -7   6  543.95   20.20
  -2   7   6  530.55   20.90
   2   7  -6  555.64   20.80
  -2  -7  -6  536.95   20.80
   2  -7   6  529.35   20.20
   2   7  -6  531.35   20.80
  -2  -7  -6  549.74   20.90
  -2  -7   6  543.45   20.90
   2  -7  -6  532.75   20.70
  -2  -7   6  540.25   20.70
  -2   7  -6  553.74   20.50
   2  -7  -6  544.75   20.70
  -2   7  -6  531.45   20.60
   2   7   6  532.15   20.70
   2   7   6  520.75   20.80
   3   7  -6   15.70    2.20
  -3  -7  -6   17.60    2.30
  -3   7   6   15.10    2.00
   3   7  -6   12.20    1.90
  -3  -7  -6   13.90    1.90
  -3   7   6   15.60    2.00
   3   7   6   11.80    1.90
  -3   7  -6   14.70    2.20
  -3   7  -6   15.90    2.20
  -3  -7   6   16.90    2.30
  -3  -7   6   16.40    1.90
   3  -7  -6   12.00    1.90
   3   7   6   15.30    1.90
   3  -7  -6   17.90    2.50
  -4   7   6   13.40    2.00
   4   7  -6    9.60    2.20
   4   7  -6    8.10    1.90
  -4   7   6   11.50    1.90
  -4  -7  -6    8.70    1.90
  -4  -7  -6   10.10    2.20
   4  -7  -6   12.30    1.80
  -4   7  -6    6.50    1.50
  -4  -7   6    7.90    2.10
   4  -7  -6   11.10    1.90
  -4  -7   6   10.50    1.90
   4   7   6   10.20    1.80
   4   7   6   11.30    1.90
  -4   7  -6   11.20    1.60
   5   7  -6   94.49    6.30
  -5   7   6   88.19    5.30
  -5   7   6  101.99    5.50
  -5  -7  -6  106.89    5.40
  -5  -7  -6   96.39    5.80
   5   7  -6   97.59    5.50
   5   7   6  101.89    5.00
  -5  -7   6  102.49    5.50
   5   7   6  109.29    5.30
   5  -7  -6   97.09    5.00
   5  -7  -6   98.29    5.20
  -5   7  -6   99.19    4.80
  -5   7  -6  106.99    4.90
  -6  -7  -6    3.10    2.00
  -6   7   6    0.90    1.90
   6   7  -6    3.30    2.10
   6   7   6    2.70    1.70
  -6  -7   6   -1.40    1.90
   6  -7  -6   -0.90    1.80
   6   7   6    1.80    2.10
  -6   7  -6   -0.30    1.70
  -6   7  -6    1.50    1.50
   6  -7  -6    1.60    1.90
  -7   7   6   27.40    3.90
  -7  -7  -6   31.90    4.20
   7   7  -6   38.80    4.20
  -7  -7   6   30.90    4.30
   7   7   6   38.90    3.80
   7  -7  -6   33.90    3.50
   7  -7  -6   32.60    3.40
  -7   7  -6   27.40    3.00
  -7   7  -6   30.70    3.60
   7   7   6   33.30    3.00
  -8  -7  -6    5.30    2.60
   8   7  -6    4.10    2.60
  -8   7   6    2.20    2.30
  -8  -7   6    2.80    2.50
   8  -7  -6    1.00    2.00
   8   7   6    3.10    1.70
  -8   7  -6    4.00    1.90
  -9  -7  -6   39.20    4.90
   9   7  -6   35.90    4.80
  -9   7   6   25.70    3.70
  -9   7  -6   27.50    3.90
  -9  -7   6   30.10    4.00
 -10   7   6    5.30    3.40
 -10  -7  -6    5.80    3.50
 -10  -7   6    6.30    3.60
   0  -8   6  644.94   24.50
   0   8  -6  651.03   24.80
   0   8   6  640.84   24.90
   0  -8  -6  643.14   24.80
   0   8   6  652.63   24.80
   0  -8  -6  650.33   24.90
   0  -8   6  642.24   24.70
   0   8  -6  655.13   24.70
   1  -8   6    7.30    1.30
  -1   8   6    5.50    1.70
  -1  -8  -6    4.40    1.60
  -1   8   6    8.20    1.80
   1   8  -6    7.50    1.80
   1  -8   6   10.40    1.60
   1   8  -6    5.10    1.60
  -1  -8  -6    7.70    2.00
  -1  -8   6    5.80    1.80
   1   8   6    4.70    1.70
  -1   8  -6    7.30    1.60
   1  -8  -6    8.70    1.80
  -1   8  -6    5.90    1.60
  -1  -8   6    6.00    1.50
   1   8   6    6.60    1.80
   1  -8  -6    5.20    1.60
   2   8  -6   87.19    4.80
  -2  -8  -6   94.79    5.20
  -2  -8  -6   80.19    4.70
  -2   8   6   87.19    4.80
   2   8  -6   83.29    4.90
   2  -8   6   89.29    3.90
  -2   8   6   77.79    4.70
   2  -8   6   94.19    4.10
  -2   8  -6   83.89    4.50
   2   8   6   71.29    4.70
   2  -8  -6   93.49    4.80
  -2  -8   6   87.59    4.90
  -2  -8   6   87.99    4.60
  -2   8  -6   90.59    4.50
   2   8   6   84.89    4.80
   2  -8  -6   85.19    4.70
   3   8  -6   82.39    5.00
  -3   8   6   86.59    4.70
  -3   8   6   81.79    4.80
   3   8  -6   83.79    4.80
  -3  -8  -6   85.59    4.70
  -3  -8  -6   84.49    5.20
  -3   8  -6   79.69    4.40
   3  -8  -6   83.39    4.70
  -3  -8   6   82.59    4.60
   3   8   6   81.29    4.80
  -3  -8   6   84.59    5.10
   3   8   6   78.59    4.70
   3  -8  -6   87.49    4.60
  -3   8  -6   81.99    4.40
  -4  -8  -6    7.30    1.90
   4   8  -6    2.80    2.50
  -4   8   6    4.20    2.00
  -4   8   6    5.10    1.90
  -4  -8  -6    6.90    2.40
   4   8  -6    3.80    2.00
   4   8   6    5.10    1.80
   4  -8  -6    2.50    1.90
   4   8   6    5.60    2.00
  -4   8  -6    3.80    1.60
  -4   8  -6    4.70    1.70
  -4  -8   6    4.60    1.90
   4  -8  -6    2.80    1.80
  -5  -8  -6   16.70    2.50
   5   8  -6   16.10    2.50
  -5   8  -6   21.00    3.10
   5   8   6   19.70    2.60
   5  -8  -6   17.40    2.40
  -5  -8   6   10.90    2.30
  -5   8  -6   11.00    2.00
   5   8   6   23.10    3.10
   6   8  -6  110.99    6.10
  -6   8   6   88.19    5.80
  -6  -8  -6  100.19    6.00
  -6   8  -6  102.49    5.40
   6  -8  -6  106.49    5.50
   6   8   6  114.29    6.00
   6  -8  -6   98.29    5.40
  -6   8  -6   89.89    5.20
   6   8   6  109.49    5.30
  -6  -8   6   90.99    6.00
   7   8  -6   47.20    4.90
  -7  -8  -6   50.09    4.80
  -7   8   6   42.80    4.60
  -7   8  -6   54.99    4.30
   7   8   6   55.19    3.70
  -7  -8   6   43.00    4.90
  -7   8  -6   42.70    3.80
   7   8   6   51.49    4.70
   7  -8  -6   41.20    4.00
   7  -8  -6   46.70    3.90
  -8  -8  -6    2.10    2.70
  -8   8   6   -1.00    2.50
   8   8  -6   -1.70    2.70
  -8   8  -6    1.60    2.10
   8  -8  -6    4.90    2.30
  -8  -8   6    0.20    2.70
   8   8   6   -0.30    1.90
   9   8  -6   -2.80    3.00
  -9  -8  -6    1.40    2.90
  -9   8   6    6.60    3.00
  -9  -8   6    0.90    3.20
  -9   8  -6   -0.40    2.40
 -10  -8  -6   21.10    4.20
 -10   8   6   26.50    4.20
 -10  -8   6   21.40    4.30
   0  -9   6    0.00    1.20
   0  -9   6    1.40    1.70
   0  -9  -6   -1.60    1.80
   0   9  -6   -1.00    1.50
   0   9   6   -2.70    1.60
   0   9  -6    0.40    1.70
   0  -9  -6   -1.70    1.50
   0   9   6    1.00    1.80
  -1   9   6  173.18    8.00
   1  -9   6  181.98    7.80
   1   9  -6  181.98    8.10
  -1  -9  -6  181.78    8.30
  -1   9   6  177.38    8.20
  -1  -9  -6  174.78    8.00
   1  -9   6  174.98    7.40
   1   9  -6  178.08    8.00
  -1  -9   6  180.68    7.80
   1  -9  -6  182.38    8.10
  -1   9  -6  187.58    8.00
   1  -9  -6  178.28    8.00
  -1  -9   6  178.18    8.10
  -1   9  -6  178.28    7.90
   1   9   6  177.48    8.10
   1   9   6  172.08    8.10
  -2  -9  -6   16.90    2.40
  -2   9   6   19.70    2.50
  -2   9   6   23.70    3.20
   2  -9   6   24.40    2.50
   2   9  -6   18.40    2.50
  -2  -9  -6   20.30    2.70
   2   9  -6   20.20    2.50
   2  -9   6   20.60    2.10
  -2   9  -6   21.10    2.90
   2   9   6   22.30    3.40
  -2   9  -6   21.90    3.00
  -2  -9   6   20.70    2.70
   2  -9  -6   15.60    2.30
  -2  -9   6   21.70    2.90
   2   9   6   18.10    2.50
   2  -9  -6   25.50    3.30
  -3  -9  -6   38.30    4.70
  -3   9   6   45.70    3.90
   3   9  -6   48.20    3.90
   3  -9   6   42.40    2.50
   3  -9   6   43.90    2.40
  -3  -9  -6   36.60    3.90
  -3   9   6   43.30    3.90
   3   9   6   44.50    3.90
   3   9   6   49.10    4.20
  -3   9  -6   48.20    3.60
  -3  -9   6   39.40    3.70
  -3   9  -6   46.70    3.70
   3  -9  -6   42.00    3.70
   3  -9  -6   44.50    3.80
  -4   9   6   -0.70    1.90
   4   9  -6    0.70    2.00
  -4  -9  -6    0.50    1.90
  -4  -9   6    0.90    2.00
  -4   9  -6   -0.70    1.80
   4   9   6    1.30    2.00
  -4   9  -6    2.40    1.90
   4   9   6   -1.60    2.20
   4  -9  -6    0.30    2.00
  -5  -9  -6  251.97   10.90
   5   9  -6  251.97   10.90
  -5   9   6  237.98   10.90
   5   9   6  252.77   10.80
  -5  -9   6  248.98   10.90
   5  -9  -6  221.08   10.30
   5  -9  -6  247.88   10.50
  -5   9  -6  267.17   10.50
  -5   9  -6  237.08   10.40
   5   9   6  249.08   10.60
  -6   9   6  106.89    6.30
   6   9  -6   97.59    6.40
  -6  -9  -6   97.09    6.40
   6   9   6  111.69    6.40
  -6  -9   6   99.09    6.40
  -6   9  -6   97.19    5.90
   6  -9  -6  104.49    5.60
   6  -9  -6  103.19    5.60
  -6   9  -6   99.09    5.60
   6   9   6  110.29    5.70
   7   9  -6   21.00    3.20
  -7   9   6   28.50    4.30
  -7  -9  -6   21.80    3.30
  -7   9  -6   20.50    3.20
   7   9   6   19.20    2.70
   7  -9  -6   18.80    2.50
  -7   9  -6   22.10    2.80
   7   9   6   24.90    3.30
  -7  -9   6   19.20    3.30
  -8   9   6   36.70    5.20
  -8  -9  -6   42.40    5.20
   8   9  -6   39.20    5.10
  -8   9  -6   35.90    4.30
   8   9   6   28.50    3.90
  -8  -9   6   39.00    5.30
  -9  -9  -6    4.20    3.30
   9   9  -6   -0.90    3.30
  -9   9   6    1.00    3.30
  -9  -9   6    4.10    3.30
   0 -10  -6    7.20    2.20
   0  10  -6   11.90    2.30
   0 -10  -6    8.20    2.20
   0  10  -6    7.10    2.10
   0 -10   6    7.90    1.70
   0  10   6    7.80    3.20
   0  10   6    1.60    2.10
   0 -10   6    8.80    2.30
   1  10  -6    2.80    1.90
  -1 -10  -6   -2.90    1.80
   1 -10   6    1.20    1.40
  -1  10   6   -2.00    1.90
   1 -10   6    2.00    1.80
   1  10  -6    2.70    2.00
   1  10   6   -1.50    2.00
  -1  10  -6    0.20    1.90
  -1  10  -6    0.90    2.00
  -1 -10   6    1.30    2.20
   1  10   6    1.80    2.80
  -1 -10   6    2.30    1.70
   1 -10  -6   -0.60    1.90
   1 -10  -6   -1.60    1.80
   2 -10   6   46.10    3.30
   2 -10   6   46.40    3.00
  -2  10   6   41.50    4.10
   2  10  -6   44.30    4.20
  -2 -10  -6   39.80    4.10
  -2 -10   6   38.40    3.70
  -2  10  -6   43.00    4.00
   2  10   6   40.40    4.10
   2 -10  -6   48.50    4.00
   2 -10  -6   38.90    4.00
  -2  10  -6   44.50    3.90
   3  10  -6   58.79    4.70
   3 -10   6   54.29    3.10
  -3 -10  -6   55.09    4.60
  -3  10   6   59.79    4.60
   3 -10   6   53.09    3.20
   3 -10  -6   54.79    4.40
   3 -10  -6   50.39    4.40
  -3  10  -6   53.69    4.50
   3  10   6   55.59    4.70
  -3 -10   6   57.69    4.40
  -3  10  -6   53.39    4.30
  -4 -10  -6   34.80    4.40
   4  10  -6   41.00    4.50
  -4  10   6   38.20    4.40
   4 -10  -6   39.30    4.00
  -4  10  -6   34.80    3.90
  -4  10  -6   40.10    4.20
   4 -10  -6   30.50    4.00
  -4 -10   6   31.70    4.20
   4  10   6   40.40    4.20
   5  10  -6   39.90    4.60
  -5 -10  -6   29.30    4.50
  -5  10   6   32.30    4.30
   5 -10  -6   41.20    3.90
  -5  10  -6   26.40    3.10
  -5  10  -6   37.70    4.50
  -5 -10   6   31.50    4.50
   5  10   6   34.00    4.10
  -6  10   6    3.10    2.50
  -6 -10  -6    2.90    2.70
   6  10  -6    0.90    2.70
  -6  10  -6    2.10    2.30
  -6  10  -6    3.40    2.70
   6 -10  -6    1.00    2.10
   6  10   6    0.50    2.30
  -6 -10   6    2.10    2.70
   6 -10  -6    4.50    2.50
  -7 -10  -6  122.09    7.40
   7  10  -6  124.19    7.30
  -7  10   6  116.09    7.30
  -7 -10   6  115.89    7.20
  -7  10  -6  118.59    6.70
   7  10   6  119.99    6.60
   7 -10  -6  116.29    6.10
  -8  10   6    4.90    3.20
   8  10  -6    4.90    3.20
  -8 -10  -6   -3.10    3.00
   8  10   6   -1.00    2.60
  -8 -10   6    4.90    3.30
  -8  10  -6    3.60    2.90
  -9  10   6    3.50    3.50
   9  10  -6    4.70    3.80
  -9 -10  -6    0.80    3.50
  -9 -10   6   -1.40    3.60
   0 -11   6    2.90    1.70
   0 -11  -6   -1.90    2.10
   0  11  -6    0.00    2.10
   0 -11   6    2.90    2.30
   0  11   6   -0.60    2.30
  -1 -11  -6   73.49    5.30
   1 -11   6   77.09    4.40
  -1  11   6   72.79    5.40
   1 -11   6   77.79    5.00
   1  11  -6   82.69    5.30
  -1  11  -6   79.09    5.20
   1  11   6   62.89    5.40
   1 -11  -6   71.89    5.00
  -1 -11   6   79.49    4.80
   2 -11   6    1.60    1.90
   2  11  -6    2.20    2.40
  -2  11   6    2.10    2.40
  -2 -11  -6   -2.20    2.30
   2 -11   6    1.60    1.50
  -2  11  -6    0.00    2.20
   2  11   6   -0.90    2.40
   2 -11  -6   -2.30    2.20
  -2  11  -6    0.80    2.30
  -2 -11   6   -0.50    2.00
   3 -11   6  265.67   10.70
   3  11  -6  277.37   12.10
  -3 -11  -6  278.37   12.00
  -3  11   6  263.27   12.10
   3 -11   6  259.17   10.90
   3  11   6  274.97   12.00
  -3 -11   6  276.67   11.80
  -3  11  -6  277.57   11.80
  -3  11  -6  277.07   11.80
   3 -11  -6  272.07   11.70
  -4  11   6    4.00    2.50
  -4 -11  -6    2.10    2.50
   4  11  -6    1.70    2.60
  -4 -11   6   -1.10    2.40
   4  11   6    3.20    2.60
   4 -11  -6    4.30    2.30
  -4  11  -6    2.30    2.40
  -4  11  -6    1.80    2.40
  -5 -11  -6   13.60    3.00
  -5  11   6   14.10    3.10
   5  11  -6   16.10    3.20
   5 -11  -6   16.10    2.50
  -5  11  -6   12.80    2.70
  -5  11  -6   11.60    3.50
   5  11   6   12.50    2.90
  -5 -11   6   11.70    3.00
  -6 -11  -6   34.30    5.00
   6  11  -6   25.90    3.80
  -6  11   6   32.80    4.90
  -6 -11   6   28.80    3.80
   6 -11  -6   35.60    4.00
  -6  11  -6   27.00    3.50
   6  11   6   29.70    3.50
   7  11  -6   46.50    5.60
  -7 -11  -6   51.99    5.90
  -7  11   6   56.49    5.80
   7 -11  -6   51.99    4.40
   7  11   6   38.00    5.10
  -7  11  -6   48.50    5.20
  -7 -11   6   56.09    5.70
  -8 -11  -6   24.50    4.10
   8  11  -6   16.90    4.00
  -8  11   6   21.70    4.10
  -8 -11   6   22.30    4.00
   8  11   6   24.00    4.90
  -8  11  -6   37.00    5.20
  -9  11   6   -1.30    3.80
   9  11  -6   -6.90    4.10
  -9 -11  -6    0.40    3.60
  -9 -11   6    3.00    3.90
   0  12  -6 1682.03   63.49
   0 -12   6 1675.53   62.99
   0  12   6 1690.03   63.69
   0 -12  -6 1700.53   63.49
  -1 -12  -6   69.29    5.60
   1  12  -6   72.59    5.50
  -1  12   6   61.29    5.70
   1 -12   6   52.69    5.10
   1 -12   6   68.49    4.50
   1  12   6   67.69    5.90
  -1 -12   6   62.59    4.90
   1 -12  -6   77.79    5.60
  -1  12  -6   75.09    5.60
  -2  12   6  475.05   19.50
   2 -12   6  470.05   18.40
   2  12  -6  468.45   19.30
  -2 -12  -6  473.85   19.30
   2 -12   6  476.25   18.60
   2  12   6  463.75   19.40
  -2  12  -6  474.85   19.20
   2 -12  -6  464.35   19.00
  -2 -12   6  487.15   19.00
  -3  12   6  248.38   12.10
  -3 -12  -6  290.07   12.20
   3 -12   6  255.17   11.00
   3 -12   6  263.07   10.80
   3  12  -6  277.07   12.10
  -3 -12   6  252.57   11.80
  -3  12  -6  278.37   11.90
   3 -12  -6  282.97   11.80
   3  12   6  280.37   12.20
   4  12  -6   32.10    4.90
  -4  12   6   42.50    5.10
  -4 -12  -6   42.00    5.00
   4 -12  -6   42.10    4.30
   4  12   6   39.50    5.00
  -4  12  -6   43.60    4.70
  -4 -12   6   34.00    4.80
  -5  12   6   10.90    3.00
  -5 -12  -6    8.70    2.90
   5  12  -6    5.60    3.10
   5 -12  -6    6.20    2.50
   5  12   6   10.40    3.00
  -5 -12   6   10.00    3.00
  -5  12  -6   15.40    3.10
  -6  12   6    4.80    3.00
  -6 -12  -6    2.20    3.00
   6  12  -6    1.00    3.10
  -6  12  -6    2.00    2.80
  -6 -12   6   -3.30    2.90
   6  12   6   -0.10    2.70
   6 -12  -6    6.20    2.50
  -7 -12  -6   65.59    6.80
  -7  12   6   74.69    6.80
   7  12  -6   60.19    6.80
  -7 -12   6   69.89    6.70
  -7  12  -6   74.99    6.20
   7  12   6   71.39    6.00
  -8  12   6    2.10    3.90
   8  12  -6   -3.30    3.60
  -8 -12  -6   -1.00    3.60
  -8  12  -6    6.50    3.60
  -8 -12   6    0.90    3.60
   0  13   6    1.20    2.90
   0  13  -6   -0.70    2.70
   0 -13   6    1.00    2.10
   0 -13  -6   -0.10    2.40
   1 -13   6  167.98    7.60
  -1  13   6  154.58    8.60
  -1 -13  -6  165.48    8.50
   1  13  -6  157.48    8.60
  -1 -13   6  158.38    8.00
  -1  13  -6  161.78    8.50
   1  13   6  158.58    8.70
   1 -13  -6  163.88    8.30
   2 -13   6   28.30    3.30
  -2  13   6   24.00    3.70
   2  13  -6   22.00    3.50
  -2 -13  -6   26.40    3.60
   2 -13   6   24.20    3.30
   2  13   6   27.00    3.80
   2 -13  -6   29.20    4.40
  -2 -13   6   29.10    4.40
  -2  13  -6   25.50    3.60
  -3 -13  -6    7.20    2.90
   3 -13   6   12.40    2.40
   3 -13   6   10.70    1.90
   3  13  -6    9.10    3.30
  -3  13   6    9.50    3.10
   3 -13  -6   14.30    2.90
   3  13   6   12.10    3.40
  -3  13  -6   10.80    3.10
  -3 -13   6   10.50    2.80
  -4  13   6    4.30    2.90
   4  13  -6   -0.60    3.10
  -4 -13  -6    1.70    2.80
  -4  13  -6   -1.10    2.80
   4 -13  -6    2.80    2.50
   4  13   6    1.50    3.00
  -4 -13   6    2.40    2.70
  -5 -13  -6   26.60    3.80
  -5  13   6   28.10    4.00
   5  13  -6   18.80    3.90
   5  13   6   20.40    3.70
  -5 -13   6   29.00    4.00
   5 -13  -6   20.70    3.10
  -5  13  -6   23.20    3.70
   6  13  -6    2.60    3.50
  -6  13   6    3.70    3.40
  -6 -13  -6    0.60    3.20
  -6 -13   6    2.40    3.30
  -6  13  -6    4.30    3.30
   6  13   6    0.40    3.10
   6 -13  -6    2.50    2.70
   7  13  -6   -6.60    3.80
  -7  13   6    4.70    4.00
  -7 -13  -6    0.30    3.60
  -7  13  -6    8.10    3.70
   7  13   6   -1.60    3.50
  -7 -13   6   -5.30    3.40
   8  13  -6   10.40    4.30
  -8 -13  -6    3.60    4.10
  -8  13   6    8.10    4.30
  -8  13  -6    6.10    4.20
   0 -14   6   13.60    2.70
   0 -14  -6   10.30    3.00
   0  14   6   10.20    3.40
   0  14  -6    7.00    3.10
  -1 -14  -6   71.89    6.20
   1  14  -6   74.79    6.30
  -1  14   6   74.89    6.40
   1 -14   6   79.09    5.10
  -1  14  -6   80.19    6.40
   1  14   6   76.79    6.50
  -1 -14   6   80.99    5.60
   1 -14  -6   79.09    6.10
  -2  14   6   36.20    5.50
   2  14  -6   46.80    5.70
  -2 -14  -6   51.49    5.20
   2 -14   6   36.20    3.90
  -2  14  -6   42.20    5.50
  -2 -14   6   39.90    5.00
   2  14   6   45.30    5.90
   2 -14  -6   47.00    5.10
  -3  14   6  106.39    7.50
  -3 -14  -6  108.79    7.30
   3 -14   6   97.19    5.50
   3  14  -6  118.29    7.60
  -3 -14   6   97.89    6.90
   3  14   6  108.89    7.50
   3 -14  -6  108.29    6.80
  -3  14  -6  101.69    7.10
  -4  14   6  135.29    8.30
   4  14  -6  116.19    8.00
  -4 -14  -6  121.69    7.90
   4  14   6  124.79    8.10
   4 -14  -6  126.99    7.30
  -4  14  -6  130.79    8.00
  -4 -14   6  127.69    7.80
  -5  14   6    2.40    3.50
   5  14  -6    1.00    3.50
  -5 -14  -6   -2.40    3.20
   5  14   6   -1.00    3.40
  -5 -14   6    0.40    3.20
   5 -14  -6   -0.30    2.80
  -5  14  -6    3.40    3.40
  -6  14   6   16.50    4.10
   6  14  -6    5.30    4.00
  -6 -14  -6    6.60    3.80
  -6  14  -6    9.90    3.90
  -6 -14   6   15.30    3.90
   6  14   6    8.10    3.80
   7  14  -6   10.70    4.40
  -7  14   6    8.50    4.40
  -7 -14  -6    4.40    4.10
  -7 -14   6   14.20    4.10
   7  14   6    5.40    4.10
  -7  14  -6   11.80    4.20
   0  15   6    1.10    3.30
   0 -15  -6    4.00    3.00
   0  15  -6   -0.10    3.10
   0 -15   6    0.00    2.50
  -1 -15  -6   -1.00    2.90
   1 -15   6   -0.80    2.40
   1  15  -6    6.50    3.40
  -1  15   6    3.10    3.30
  -1  15  -6    3.10    3.20
  -1 -15   6    3.80    2.70
   1 -15  -6    0.50    2.90
   1  15   6   -1.50    3.50
  -2  15   6   21.50    4.00
   2  15  -6   13.80    3.80
  -2 -15  -6   18.90    3.70
   2 -15   6   18.40    2.80
  -2 -15   6   17.40    3.40
   2 -15  -6   15.90    3.40
  -2  15  -6   15.80    3.90
   2  15   6   18.00    4.20
   3  15  -6   20.50    4.30
  -3  15   6   15.90    3.90
   3 -15   6   16.40    2.60
  -3 -15  -6   17.10    3.90
  -3  15  -6   14.50    3.90
   3 -15  -6   21.50    3.60
   3  15   6   23.60    4.30
  -3 -15   6   20.30    3.70
   4  15  -6    6.40    4.00
  -4  15   6    3.30    3.60
  -4 -15  -6    1.70    3.40
  -4  15  -6    0.40    3.60
   4  15   6   -2.20    3.40
   4 -15  -6   -3.30    2.90
  -4 -15   6    0.30    3.40
  -5  15   6    2.40    3.70
   5  15  -6   -5.00    4.00
  -5 -15  -6   -1.80    3.50
  -5  15  -6   -2.40    3.50
   5 -15  -6    0.70    3.20
   5  15   6   -1.30    3.70
  -5 -15   6    1.30    3.60
   6  15  -6    3.10    4.10
  -6  15   6   -3.10    4.00
  -6 -15  -6    2.30    4.00
   6  15   6    3.30    4.10
  -6 -15   6   -0.50    3.80
  -6  15  -6    0.90    4.10
   0  16  -6  110.89    8.10
   0 -16  -6  112.59    7.80
   0 -16   6  106.69    7.00
   0  16   6  110.59    8.40
   1  16  -6    2.20    3.70
  -1 -16  -6    2.30    3.40
   1 -16   6    0.80    2.70
  -1  16   6    3.40    3.80
   1 -16  -6    2.40    3.30
  -1  16  -6    4.40    3.80
  -1 -16   6   -1.30    3.00
   1  16   6    7.40    4.00
   2 -16   6   85.09    6.00
  -2 -16  -6   92.29    7.50
   2  16  -6   94.89    7.80
  -2  16   6  100.49    8.10
   2 -16  -6   94.09    7.00
  -2 -16   6   85.59    7.00
   2  16   6   96.39    8.30
  -2  16  -6  102.29    7.90
  -3  16   6    1.30    3.80
   3  16  -6   -7.20    3.90
  -3 -16  -6   -2.70    3.50
  -3  16  -6   -1.60    3.80
   3 -16  -6   -1.30    3.10
   3  16   6   -3.90    4.00
  -3 -16   6   -2.70    3.40
   4  16  -6   18.30    4.70
  -4  16   6   33.10    5.20
  -4 -16  -6   20.60    4.60
  -4 -16   6   26.00    4.60
   4 -16  -6   25.40    4.10
   4  16   6   19.70    4.60
  -4  16  -6   29.60    4.80
   5  16  -6    1.80    4.40
  -5 -16  -6   -1.50    4.00
  -5  16   6    5.00    4.50
  -5  16  -6    3.60    4.30
  -5 -16   6    5.30    4.10
   5  16   6    1.30    4.40
   0 -17   6   -1.60    3.20
   0  17  -6    0.20    4.10
   0  17   6    2.30    4.20
   0 -17  -6    1.80    3.60
  -1 -17  -6   39.00    5.00
   1 -17   6   42.90    5.60
  -1  17   6   31.70    5.30
   1  17  -6   39.30    5.30
   1 -17  -6   39.50    4.80
  -1 -17   6   38.30    4.50
  -1  17  -6   35.90    5.30
   1  17   6   41.60    5.60
   2  17  -6   43.90    5.70
  -2  17   6   56.29    7.40
  -2 -17  -6   41.90    5.30
   2  17   6   53.89    5.90
   2 -17  -6   36.50    4.80
  -2 -17   6   43.20    5.00
  -2  17  -6   50.39    7.40
   3  17  -6   -0.60    4.50
  -3  17   6    3.00    4.50
  -3 -17  -6   -0.30    4.00
   3  17   6   -1.10    4.40
  -3  17  -6    4.00    4.50
  -3 -17   6    1.10    3.80
   3 -17  -6    1.10    3.70
   4  17  -6   19.60    4.90
  -4  17   6   34.40    5.50
  -4  17  -6   28.00    5.40
   4  17   6   36.00    5.40
   0  18   6  146.39   10.70
   0 -18   6  137.09    9.10
   0  18  -6  145.39   10.20
   0 -18  -6  153.38    9.80
  -1  18   6  105.39   10.40
   1  18  -6  119.09    9.60
  -1 -18  -6  124.99    9.20
   1 -18  -6  132.99    9.00
  -1  18  -6  132.29    9.70
   1  18   6  115.19    9.80
  -1   0  -7   -0.80    0.50
   1   0  -7    0.40    0.60
  -1   0   7   -0.10    0.60
  -1   0  -7    0.10    0.40
  -2   0   7    0.40    0.70
   2   0  -7   -0.70    0.70
   3   0  -7   -0.30    0.90
  -3   0   7    1.30    0.90
  -3   0   7   -0.20    0.90
  -4   0   7   -1.70    1.10
   4   0  -7    1.30    1.10
   4   0  -7   -0.50    1.20
  -4   0   7   -1.30    1.10
  -5   0  -7   -1.60    0.60
  -5   0   7   -1.70    1.20
  -5   0  -7   -1.40    0.90
   5   0  -7    1.10    1.40
  -5   0   7   -0.30    1.20
   5   0  -7    1.00    1.30
  -6   0  -7   -0.80    0.90
   6   0  -7   -0.30    1.60
  -6   0   7    0.30    1.40
  -6   0   7    0.00    1.50
  -6   0  -7   -1.40    1.00
   6   0  -7   -0.80    1.40
  -7   0  -7   -0.10    1.20
   7   0  -7   -0.60    1.90
   7   0  -7    0.40    1.60
  -7   0   7    0.90    1.70
  -7   0  -7   -1.30    1.20
  -7   0   7    1.70    1.90
   8   0  -7   -0.20    1.90
   8   0  -7   -1.00    2.30
  -8   0   7   -0.70    1.80
  -8   0  -7   -0.20    1.60
  -8   0  -7   -1.40    1.40
  -9   0   7   -4.40    2.20
   9   0  -7   -4.00    2.10
  -9   0  -7   -1.60    1.80
 -10   0  -7   -1.20    2.10
 -10   0   7   -0.30    2.60
 -11   0   7    1.20    3.20
   0   1   7   -0.10    0.50
   0  -1  -7    1.80    0.60
   0  -1   7    1.20    0.60
   0  -1   7    0.20    0.50
  -1  -1  -7   50.39    2.20
  -1  -1  -7   38.30    2.00
   1   1  -7   51.99    2.20
   1   1  -7   39.80    2.20
  -1   1   7   53.79    2.30
   1   1   7   48.30    2.10
   1   1   7   38.00    1.90
   1  -1  -7   37.20    2.20
  -1   1  -7   52.49    2.00
  -1  -1   7   44.30    2.20
  -1   1  -7   44.70    1.90
   2   1  -7 4822.42  180.98
  -2   1   7 4844.72  180.98
  -2   1   7 5001.00  180.98
   2   1  -7 5083.69  180.98
  -2  -1  -7 5083.19  180.78
   2  -1  -7 4740.63  180.98
   2  -1  -7 4921.21  180.98
  -2  -1   7 4886.51  180.98
  -3  -1  -7   38.30    2.00
   3   1  -7   35.10    2.50
  -3  -1  -7   37.60    2.00
  -3   1   7   39.20    2.50
   3   1  -7   42.00    2.50
   3  -1  -7   36.40    2.50
  -3  -1   7   41.80    2.50
   3  -1  -7   30.10    2.40
  -3  -1   7   33.20    2.40
  -4  -1  -7 2262.97   85.99
   4   1  -7 2304.37   86.49
  -4   1   7 2346.87   86.49
  -4  -1  -7 2390.16   86.09
  -4   1   7 2363.96   86.49
   4   1  -7 2404.16   86.39
   4  -1  -7 2243.28   86.39
  -4  -1   7 2326.27   86.49
  -4  -1   7 2296.27   86.49
   4  -1  -7 2446.06   86.39
  -5  -1  -7  998.80   37.00
  -5   1   7  985.50   37.40
  -5  -1  -7 1012.70   37.00
   5   1  -7 1003.10   37.40
   5   1  -7  983.20   37.40
  -5   1   7 1014.40   37.40
  -5  -1   7 1012.70   37.50
  -5  -1   7  984.70   37.40
   5  -1  -7  970.90   37.30
   5  -1  -7 1006.20   37.30
   6   1  -7   18.50    2.20
  -6  -1  -7   19.30    1.90
   6   1  -7   17.80    2.50
  -6  -1  -7   19.40    2.10
  -6   1   7   21.20    2.50
  -6   1   7   16.40    2.10
  -6  -1   7   18.00    2.30
  -6   1  -7   16.50    1.50
   6  -1  -7   21.70    2.80
   6  -1  -7   16.90    2.50
  -6  -1   7   23.60    2.70
  -6   1  -7   22.40    1.70
   7   1  -7    1.70    1.70
   7   1  -7    2.80    2.10
  -7  -1  -7    1.20    1.40
  -7   1   7   -0.60    1.70
  -7  -1  -7    0.10    1.40
  -7   1   7    0.70    1.60
   7  -1  -7    3.40    2.00
   7  -1  -7    2.00    1.70
  -7   1  -7    0.60    1.10
  -7  -1   7   -0.20    1.60
  -7   1  -7    0.20    1.10
  -8  -1  -7   39.40    3.20
  -8   1   7   38.60    4.00
  -8  -1  -7   36.30    3.40
   8   1  -7   40.30    4.40
   8   1  -7   44.70    3.70
  -8   1  -7   37.50    2.90
   8  -1  -7   42.80    4.20
   8  -1  -7   37.80    3.60
  -8   1  -7   37.30    3.00
  -8  -1   7   42.60    3.90
   9   1  -7  188.58    8.80
  -9   1   7  200.08    9.40
  -9  -1  -7  199.78    8.60
  -9   1  -7  206.28    8.50
  -9  -1   7  204.38    9.40
   9  -1  -7  188.28    8.70
 -10  -1  -7    1.60    2.20
 -10  -1   7   -0.80    2.80
 -10   1  -7    2.20    2.00
 -11  -1   7    9.10    3.50
   0   2  -7  505.45   19.00
   0  -2  -7  486.05   19.00
   0   2   7  497.65   19.10
   0  -2   7  507.15   18.90
   0   2  -7  509.25   19.00
   0  -2  -7  509.65   19.10
   0  -2   7  522.55   19.00
   0   2   7  527.35   19.00
   1   2  -7 3421.06  136.99
  -1  -2  -7 3691.63  136.99
  -1   2   7 3330.87  136.99
  -1  -2  -7 3923.21  136.99
  -1   2   7 3770.52  136.99
   1   2  -7 3854.01  136.99
  -1   2  -7 3841.72  136.79
   1  -2  -7 3831.02  137.09
  -1  -2   7 3884.11  136.99
   1   2   7 3836.62  136.99
  -1  -2   7 3847.72  136.99
   1  -2  -7 3468.95  136.99
   2   2  -7    4.70    1.00
  -2  -2  -7    6.10    1.00
  -2   2   7   10.40    1.30
   2   2  -7    7.30    1.10
  -2  -2  -7    8.10    0.90
  -2   2   7    6.90    1.00
   2  -2  -7   10.30    1.30
   2  -2  -7    7.60    1.10
   2   2   7    8.00    0.90
  -2  -2   7    6.00    1.00
   2   2   7    6.00    0.70
  -2  -2   7    5.40    1.00
  -3  -2  -7 2522.35   92.19
   3   2  -7 2549.94   92.49
   3   2  -7 2457.45   92.49
  -3   2   7 2443.06   92.49
  -3  -2  -7 2559.44   92.19
  -3   2   7 2531.35   92.49
   3  -2  -7 2545.05   92.39
  -3  -2   7 2455.75   92.49
  -3  -2   7 2536.15   92.49
   3  -2  -7 2443.06   92.49
  -4   2   7    3.00    1.20
  -4  -2  -7    4.60    1.00
  -4   2   7    4.90    1.20
  -4  -2  -7    4.70    1.10
   4   2  -7    0.30    1.30
   4   2  -7    5.10    1.30
  -4  -2   7    1.60    1.20
   4  -2  -7    4.40    1.20
  -4  -2   7    4.80    1.30
   4  -2  -7    3.00    1.20
   5   2  -7  390.36   15.60
  -5   2   7  396.66   15.70
   5   2  -7  395.36   15.70
  -5  -2  -7  391.86   15.30
  -5  -2  -7  400.66   15.40
  -5   2   7  401.76   15.70
   5  -2  -7  411.96   15.60
   5  -2  -7  398.46   15.60
  -5  -2   7  400.46   15.70
  -5  -2   7  430.76   15.80
   6   2  -7   75.69    4.60
   6   2  -7   81.59    4.30
  -6  -2  -7   74.29    4.00
  -6   2   7   74.39    4.40
  -6  -2  -7   78.69    3.90
  -6  -2   7   74.19    4.40
  -6   2  -7   77.99    3.40
   6  -2  -7   82.49    4.30
  -6  -2   7   81.49    4.60
   6  -2  -7   76.89    4.20
  -7  -2  -7  180.78    7.80
   7   2  -7  182.68    8.30
   7   2  -7  179.38    8.10
  -7  -2  -7  188.48    7.80
  -7   2   7  179.18    8.40
   7  -2  -7  184.98    8.00
  -7  -2   7  187.28    8.30
  -7   2  -7  173.98    7.30
  -7   2  -7  184.58    7.30
   7  -2  -7  186.88    8.00
  -8  -2  -7  324.17   12.60
   8   2  -7  308.77   12.80
   8   2  -7  306.07   13.10
  -8  -2  -7  323.17   12.80
  -8   2  -7  317.17   12.30
  -8  -2   7  315.47   13.20
   8  -2  -7  307.87   12.70
   8  -2  -7  312.87   12.70
  -8   2  -7  303.77   12.20
  -9  -2  -7   28.30    3.60
  -9  -2  -7   24.00    4.80
  -9   2   7   34.40    4.30
   9   2  -7   31.00    3.90
  -9   2  -7   26.80    3.00
   9  -2  -7   27.00    3.70
  -9  -2   7   28.20    4.20
 -10   2   7  115.49    7.00
 -10  -2  -7  111.29    6.40
 -10   2  -7  112.49    5.80
 -10  -2   7  116.09    7.20
 -11   2   7   28.80    4.00
 -11  -2   7   25.80    4.10
   0  -3   7   -2.40    0.70
   0  -3  -7   -1.00    0.80
   0  -3  -7   -1.00    0.80
   0  -3   7   -0.80    0.50
   0   3  -7   -1.10    0.70
   0   3   7   -1.30    0.70
   0   3  -7   -1.10    0.60
   0   3   7   -2.20    0.80
  -1   3   7  180.38    7.50
  -1   3   7  205.08    7.50
  -1  -3  -7  172.78    7.40
  -1  -3  -7  186.48    7.50
   1   3  -7  192.38    7.50
   1   3  -7  188.08    7.40
  -1  -3   7  188.98    7.40
  -1   3  -7  192.18    7.20
  -1  -3   7  174.18    7.40
   1   3   7  185.28    7.50
  -1   3  -7  192.18    7.30
   1  -3  -7  196.78    7.60
   1  -3  -7  185.48    7.50
   1   3   7  196.78    7.40
  -2  -3  -7   31.40    2.20
   2   3  -7   36.30    2.30
  -2  -3  -7   29.50    2.20
   2   3  -7   37.20    2.30
  -2   3   7   37.00    2.30
  -2   3   7   36.90    2.20
  -2  -3   7   34.10    2.20
   2  -3  -7   36.10    2.20
   2  -3  -7   39.50    2.30
  -2  -3   7   34.90    2.30
   2   3   7   33.10    2.00
   2   3   7   36.20    2.00
  -3  -3  -7 2752.72  100.09
   3   3  -7 2768.82  100.19
   3   3  -7 2652.53  100.19
  -3   3   7 2653.23  100.19
  -3   3   7 2745.03  100.19
  -3  -3  -7 2735.33  100.09
   3  -3  -7 2655.33  100.19
   3   3   7 2741.43   99.89
   3  -3  -7 2787.32  100.19
  -3  -3   7 2682.73  100.19
   3   3   7 2640.54   99.89
  -3  -3   7 2768.42  100.29
  -4  -3  -7   39.90    2.70
  -4  -3  -7   34.90    2.60
  -4   3   7   50.59    2.90
   4   3  -7   37.10    2.80
   4   3  -7   39.90    3.00
  -4   3   7   36.60    2.80
   4  -3  -7   39.80    2.80
  -4  -3   7   46.50    3.00
   4  -3  -7   49.50    2.80
  -4  -3   7   38.30    3.00
  -5  -3  -7 1136.39   42.00
  -5  -3  -7 1125.79   42.00
   5   3  -7 1108.09   42.30
  -5   3   7 1117.59   42.30
   5   3  -7 1133.29   42.30
  -5   3   7 1129.49   42.20
  -5  -3   7 1167.18   42.40
   5  -3  -7 1147.39   42.10
   5  -3  -7 1086.19   42.10
  -5  -3   7 1124.49   42.30
   6   3  -7  194.68    8.50
   6   3  -7  187.08    8.30
  -6  -3  -7  186.08    8.00
  -6   3   7  188.68    8.30
  -6  -3  -7  194.48    8.10
  -6   3   7  191.98    8.30
  -6  -3   7  204.88    8.50
  -6  -3   7  194.18    8.50
   6  -3  -7  183.38    8.10
   6  -3  -7  197.38    8.20
  -7  -3  -7   89.19    4.90
   7   3  -7   87.89    5.70
  -7  -3  -7   92.49    5.10
   7   3  -7   98.79    5.20
  -7   3   7   88.09    5.00
  -7   3  -7   99.29    4.10
  -7   3  -7   84.79    4.10
  -7  -3   7   88.09    5.20
   7  -3  -7   85.59    4.90
   7  -3  -7   99.49    5.00
  -8  -3  -7  315.27   12.70
   8   3  -7  315.57   13.10
  -8  -3  -7  308.77   12.90
   8   3  -7  302.67   12.80
  -8   3   7  311.27   13.00
  -8   3  -7  298.67   12.10
  -8   3  -7  312.07   12.20
   8  -3  -7  309.77   12.60
   8  -3  -7  316.07   12.60
  -8  -3   7  320.47   13.20
   9   3  -7   77.09    5.10
  -9   3   7   77.09    5.40
  -9  -3  -7   73.69    5.00
  -9  -3   7   68.79    5.60
   9  -3  -7   76.39    4.70
  -9   3  -7   73.89    4.20
 -10   3   7   -0.70    2.70
  10   3  -7    1.00    3.60
 -10  -3  -7    0.50    2.40
 -10  -3   7    0.70    2.70
 -11  -3  -7   -3.00    2.90
 -11   3   7   -2.80    3.20
 -11  -3   7   -1.10    3.40
   0  -4  -7   -0.40    0.90
   0   4  -7    1.70    0.80
   0   4   7   -0.30    1.00
   0  -4   7    1.80    0.70
   0   4  -7    1.00    0.90
   0  -4  -7    0.20    1.00
   0   4   7    0.10    0.80
   0  -4   7    0.40    0.80
   1  -4   7  401.86   14.60
  -1  -4  -7  408.96   15.00
   1  -4   7  391.16   14.60
  -1  -4  -7  369.36   14.90
   1   4  -7  377.66   14.90
  -1   4   7  376.46   14.90
  -1   4   7  381.16   15.00
   1   4  -7  401.46   14.90
   1  -4  -7  366.46   15.00
  -1  -4   7  406.66   14.90
   1  -4  -7  414.56   15.10
   1   4   7  385.26   15.00
  -1   4  -7  401.46   14.80
   1   4   7  384.06   14.90
  -1  -4   7  391.16   15.00
  -1   4  -7  388.16   14.70
   2   4  -7   59.89    3.20
   2   4  -7   59.99    3.20
  -2   4   7   57.89    3.20
  -2  -4  -7   55.29    3.20
  -2   4   7   64.19    3.30
  -2  -4  -7   55.99    3.10
  -2  -4   7   60.89    3.20
  -2   4  -7   61.29    2.70
   2  -4  -7   50.99    3.20
   2   4   7   60.19    3.10
   2   4   7   52.79    2.90
  -2  -4   7   57.89    3.30
   2  -4  -7   66.29    3.20
  -2   4  -7   58.79    2.60
  -3  -4  -7  128.39    5.80
  -3   4   7  141.39    5.80
  -3  -4  -7  142.29    5.80
  -3   4   7  120.09    5.80
   3   4  -7  128.49    5.90
   3   4  -7  133.59    5.80
   3   4   7  127.49    5.50
   3  -4  -7  123.29    5.70
  -3  -4   7  131.69    5.90
  -3  -4   7  125.79    5.80
   3   4   7  147.89    5.50
   3  -4  -7  141.29    5.90
  -4   4   7  517.05   19.90
  -4   4   7  526.35   19.90
  -4  -4  -7  531.55   19.80
  -4  -4  -7  512.15   19.80
   4   4  -7  513.75   20.00
   4   4  -7  496.15   19.90
   4  -4  -7  531.25   19.80
   4   4   7  523.25   19.50
  -4  -4   7  519.95   20.00
  -4  -4   7  532.55   20.00
   4  -4  -7  505.85   19.80
   4   4   7  511.05   19.50
  -5   4   7    2.30    1.50
  -5  -4  -7   -1.50    1.40
  -5   4   7    0.30    1.30
   5   4  -7    0.90    1.40
   5   4  -7   -0.70    1.70
  -5  -4  -7    0.50    1.50
   5  -4  -7    2.30    1.40
  -5  -4   7    1.20    1.70
   5   4   7    2.50    0.90
   5  -4  -7    3.40    1.50
   5   4   7    1.70    0.80
  -5  -4   7    1.80    1.50
   6   4  -7  329.47   13.10
  -6   4   7  315.07   13.10
  -6  -4  -7  336.77   13.10
  -6   4   7  323.67   13.10
  -6  -4  -7  317.87   12.90
   6   4  -7  322.07   13.30
   6  -4  -7  320.77   12.90
   6  -4  -7  325.67   12.90
  -6   4  -7  317.27   12.30
  -6  -4   7  332.67   13.30
   7   4  -7   35.50    3.60
  -7  -4  -7   36.30    3.80
   7   4  -7   38.50    4.30
  -7  -4  -7   34.20    3.50
  -7   4   7   29.50    3.40
  -7   4  -7   37.20    2.50
   7  -4  -7   36.90    3.50
  -7  -4   7   27.10    3.80
   7  -4  -7   36.10    3.40
  -8  -4  -7   32.80    3.90
   8   4  -7   40.20    3.90
  -8  -4  -7   29.50    4.50
  -8   4   7   42.20    4.00
  -8  -4   7   29.00    4.10
   8  -4  -7   35.70    3.50
   8  -4  -7   31.60    3.70
  -8   4  -7   37.20    2.80
   9   4  -7   53.19    4.70
  -9  -4  -7   48.70    4.50
  -9   4   7   55.29    4.80
  -9  -4   7   55.59    5.20
   9  -4  -7   44.20    3.90
  10   4  -7    7.80    3.20
 -10   4   7   11.20    3.20
 -10  -4  -7    6.80    2.90
 -10  -4   7    9.50    3.20
 -11   4   7   77.69    6.80
 -11  -4  -7   60.29    6.20
 -11  -4   7   69.49    6.70
   0   5   7    0.50    1.00
   0  -5   7    1.50    0.80
   0  -5  -7    0.50    1.10
   0   5  -7    0.60    0.90
   0   5   7    1.00    1.20
   0  -5   7    0.00    0.90
   0   5  -7    0.70    1.10
   0  -5  -7   -1.30    1.10
  -1   5   7   -0.80    1.10
  -1  -5  -7   -0.20    1.10
  -1   5   7    0.70    1.20
   1   5  -7    3.00    1.10
   1   5  -7    0.20    1.10
  -1  -5  -7    1.10    1.30
   1  -5   7    2.60    0.70
   1  -5   7    2.00    0.90
   1  -5  -7    1.00    1.20
  -1   5  -7    2.00    1.10
   1   5   7    1.10    1.10
  -1  -5   7    4.00    1.00
  -1  -5   7    2.30    1.20
   1  -5  -7   -0.30    1.20
  -1   5  -7    1.90    0.90
   1   5   7    0.70    1.20
  -2  -5  -7 2129.89   79.19
  -2  -5  -7 2230.68   79.29
   2   5  -7 2081.09   79.19
  -2   5   7 2145.99   79.19
  -2   5   7 2118.49   79.29
   2   5  -7 2134.39   79.19
  -2   5  -7 2136.19   78.99
   2   5   7 2118.59   79.09
  -2   5  -7 2106.29   78.89
  -2  -5   7 2154.38   79.29
  -2  -5   7 2142.29   79.19
   2  -5  -7 2091.89   79.19
   2  -5  -7 2206.68   79.19
   2   5   7 2170.08   79.19
  -3  -5  -7    0.80    1.40
   3   5  -7    0.60    1.30
   3   5  -7    0.60    1.40
  -3   5   7    0.40    1.20
  -3   5   7    2.80    1.30
  -3  -5  -7   -0.50    1.30
  -3  -5   7    0.20    1.40
  -3  -5   7   -0.10    1.20
   3  -5  -7    1.10    1.20
   3  -5  -7    1.30    1.30
  -3   5  -7    0.10    0.80
  -3   5  -7    0.10    0.90
   3   5   7    0.40    1.20
   3   5   7    0.80    1.10
  -4   5   7   55.09    3.50
   4   5  -7   50.99    3.50
  -4  -5  -7   55.69    3.70
  -4  -5  -7   52.09    3.40
  -4   5   7   61.49    3.40
   4   5   7   54.09    3.10
  -4   5  -7   55.29    2.70
   4   5   7   56.09    3.10
  -4  -5   7   55.59    3.50
  -4   5  -7   53.89    2.70
   4  -5  -7   51.19    3.50
  -4  -5   7   53.89    3.80
   4  -5  -7   60.89    3.40
  -5   5   7  260.57   10.60
  -5   5   7  256.37   10.60
   5   5  -7  249.18   10.70
  -5  -5  -7  265.57   10.60
   5   5  -7  240.28   10.50
  -5  -5  -7  255.17   10.50
   5   5   7  257.77   10.00
  -5  -5   7  260.97   10.70
   5   5   7  255.57   10.00
  -5   5  -7  248.48    9.80
   5  -5  -7  259.87   10.30
  -5  -5   7  251.57   10.80
   5  -5  -7  253.07   10.40
  -5   5  -7  256.07    9.80
   6   5  -7    3.90    1.90
  -6  -5  -7    3.70    2.10
  -6   5   7    3.70    1.90
  -6  -5  -7    5.30    1.90
  -6   5   7    7.50    1.80
   6   5  -7    4.20    2.40
  -6   5  -7    6.80    1.20
   6  -5  -7    4.40    1.80
  -6   5  -7    5.30    1.30
  -6  -5   7    1.80    1.90
   6   5   7    4.40    1.30
   6   5   7    5.40    1.10
   6  -5  -7    5.60    1.80
   7   5  -7  188.78    8.80
  -7   5   7  200.28    8.90
  -7  -5  -7  196.68    8.70
  -7  -5  -7  188.08    9.00
  -7  -5   7  190.88    9.10
   7  -5  -7  205.08    8.50
  -7   5  -7  199.48    7.90
  -7   5  -7  195.98    8.00
   7  -5  -7  198.18    8.50
   8   5  -7   11.90    2.60
  -8  -5  -7   11.10    2.40
  -8   5   7   11.40    2.60
   8  -5  -7   11.20    2.20
  -8  -5   7   10.10    2.70
  -8   5  -7   13.50    1.80
   8  -5  -7   10.70    2.40
  -8   5  -7   13.40    1.90
  -9  -5  -7    1.90    2.40
  -9   5   7    2.30    2.60
   9   5  -7    4.20    2.60
  -9   5  -7    3.10    1.90
  -9  -5   7    3.10    2.70
 -10  -5  -7   -2.20    2.80
 -10   5   7    1.30    3.00
  10   5  -7    0.20    3.20
 -10  -5   7   -1.90    3.00
   0   6   7 2424.76   83.29
   0  -6  -7 2321.67   83.29
   0   6  -7 2286.97   83.09
   0   6   7 2200.88   83.29
   0  -6   7 2102.99   82.89
   0   6  -7 2234.78   83.19
   0  -6   7 2241.78   83.09
   0  -6  -7 2162.28   83.19
   1   6  -7  758.32   27.80
   1  -6   7  787.22   27.40
  -1  -6  -7  712.83   27.80
   1  -6   7  769.02   27.50
  -1   6   7  704.83   27.80
  -1   6   7  737.13   27.90
   1   6  -7  705.43   27.80
  -1  -6  -7  727.63   27.90
   1  -6  -7  776.02   27.90
   1   6   7  719.03   27.80
  -1   6  -7  719.33   27.70
   1   6   7  700.53   27.70
  -1  -6   7  747.23   27.70
   1  -6  -7  715.73   27.80
  -1  -6   7  738.03   27.80
  -1   6  -7  739.13   27.60
  -2   6   7  110.79    4.90
   2   6  -7   94.19    4.80
   2   6  -7   91.19    4.70
  -2  -6  -7  102.19    5.00
  -2  -6  -7   85.29    4.70
  -2  -6   7   95.29    4.90
  -2   6  -7   95.69    4.30
  -2   6  -7   99.29    4.50
   2  -6  -7   77.09    4.60
   2   6   7   93.09    4.70
  -2  -6   7  102.39    4.60
  -3  -6  -7  527.95   20.20
   3   6  -7  510.55   20.20
   3   6  -7  537.15   20.30
  -3   6   7  508.55   20.10
  -3  -6  -7  523.25   20.30
  -3   6   7  517.35   20.30
   3   6   7  506.85   20.00
   3  -6  -7  523.55   20.20
  -3  -6   7  540.35   20.20
   3   6   7  535.05   20.10
  -3   6  -7  530.35   19.80
   3  -6  -7  534.25   20.20
  -3   6  -7  519.35   19.80
  -4   6   7  129.39    6.10
   4   6  -7  123.49    6.10
  -4   6   7  129.19    6.00
  -4  -6  -7  126.49    6.20
   4   6  -7  134.39    6.30
  -4  -6  -7  128.69    6.00
  -4   6  -7  128.89    5.50
  -4  -6   7  126.79    6.10
   4   6   7  127.19    5.70
   4  -6  -7  126.29    6.00
   4   6   7  130.69    5.80
  -4  -6   7  131.19    6.30
  -4   6  -7  128.39    5.40
  -5   6   7   39.00    3.40
   5   6  -7   26.40    3.70
  -5   6   7   24.70    3.00
   5   6  -7   28.70    3.20
  -5  -6  -7   27.00    3.50
  -5  -6  -7   28.20    3.20
   5  -6  -7   32.50    3.10
   5   6   7   33.70    2.90
  -5   6  -7   24.80    2.20
   5   6   7   33.10    2.60
   5  -6  -7   25.50    2.90
  -5   6  -7   31.00    2.40
  -5  -6   7   22.90    3.10
   6   6  -7   17.50    2.50
  -6   6   7   16.80    3.40
  -6  -6  -7   18.90    2.40
  -6  -6  -7   20.60    2.80
  -6   6   7   20.90    2.50
   6  -6  -7   15.30    2.30
   6  -6  -7   23.30    3.00
  -6  -6   7   20.70    2.60
  -6   6  -7   18.90    2.40
   6   6   7   16.90    2.20
   6   6   7   19.50    2.80
  -6   6  -7   23.50    2.20
  -7  -6  -7   -0.20    2.10
   7   6  -7    1.80    2.20
  -7   6   7    1.60    2.10
  -7  -6   7    1.20    2.20
   7   6   7   -1.60    1.40
  -7   6  -7   -1.30    1.60
   7  -6  -7   -1.70    2.00
  -7   6  -7   -2.10    1.30
   7  -6  -7   -0.20    1.90
  -8   6   7   21.50    3.00
  -8  -6  -7   20.80    2.90
   8   6  -7   21.00    3.10
  -8  -6   7   21.40    3.10
   8  -6  -7   20.40    2.60
  -8   6  -7   21.30    2.80
  -9   6   7  120.19    7.30
  -9  -6  -7  120.89    7.00
   9   6  -7  127.59    7.10
  -9   6  -7  113.69    6.00
  -9  -6   7  129.49    7.50
 -10   6   7    5.00    3.40
 -10  -6  -7    4.90    3.20
  10   6  -7    7.50    3.50
 -10  -6   7   11.60    3.60
   0   7   7   -1.00    1.30
   0   7  -7   -1.80    1.30
   0  -7   7   -1.30    1.00
   0  -7  -7    2.80    1.40
   0  -7  -7   -0.80    1.40
   0   7  -7   -0.50    1.30
   0   7   7   -0.80    1.30
   0  -7   7   -1.70    1.30
   1   7  -7   62.99    3.90
  -1   7   7   59.09    3.90
   1  -7   7   70.59    3.40
  -1  -7  -7   62.19    3.90
   1  -7   7   76.09    3.60
  -1  -7  -7   78.89    4.20
   1   7  -7   71.29    3.90
  -1   7   7   74.99    4.00
   1   7   7   70.59    4.00
   1  -7  -7   76.29    4.00
  -1   7  -7   67.89    3.70
   1  -7  -7   57.59    3.80
  -1  -7   7   67.49    4.00
  -1  -7   7   73.39    3.70
   1   7   7   64.39    3.90
  -1   7  -7   63.59    3.80
  -2  -7  -7   56.09    3.90
  -2   7   7   63.29    3.60
  -2   7   7   55.89    3.60
   2  -7   7   56.19    2.60
   2  -7   7   55.09    2.70
   2   7  -7   53.69    3.70
   2   7  -7   54.39    3.70
  -2  -7  -7   51.49    3.60
   2  -7  -7   55.99    3.60
  -2   7  -7   59.19    3.30
   2  -7  -7   55.19    3.60
   2   7   7   55.89    3.60
  -2   7  -7   50.79    3.30
  -2  -7   7   56.39    3.40
   2   7   7   58.19    3.70
  -2  -7   7   54.89    3.80
  -3   7   7  134.39    6.60
  -3   7   7  147.59    6.60
  -3  -7  -7  139.99    6.50
  -3  -7  -7  143.59    6.80
   3   7  -7  141.99    6.70
   3   7  -7  140.99    6.60
  -3  -7   7  141.59    6.80
  -3   7  -7  136.99    6.20
   3  -7  -7  145.09    6.50
   3   7   7  138.69    6.40
  -3  -7   7  142.59    6.50
   3   7   7  144.39    6.50
   3  -7  -7  141.39    6.40
  -3   7  -7  148.29    6.10
   4   7  -7  357.86   14.50
  -4  -7  -7  354.16   14.50
  -4  -7  -7  362.26   14.30
   4   7  -7  345.87   14.30
  -4   7   7  363.76   14.30
  -4   7   7  355.66   14.40
   4   7   7  358.86   14.10
   4   7   7  349.67   14.00
   4  -7  -7  357.06   14.20
   4  -7  -7  354.36   14.10
  -4  -7   7  354.76   14.50
  -4   7  -7  359.86   13.80
  -4   7  -7  350.86   13.90
  -4  -7   7  360.26   14.30
  -5  -7  -7    3.30    1.90
  -5   7   7    2.60    1.80
  -5  -7  -7    2.20    2.20
  -5   7   7   -0.20    1.80
   5   7  -7    1.90    2.00
   5   7   7    4.60    1.80
   5  -7  -7    1.70    1.80
  -5   7  -7    2.70    1.50
  -5   7  -7    2.50    1.40
   5   7   7    3.50    1.60
  -5  -7   7    0.90    1.80
   5  -7  -7    1.70    1.70
   6   7  -7   42.60    4.10
  -6   7   7   39.80    4.00
  -6  -7  -7   44.10    4.10
  -6  -7   7   42.40    4.30
   6   7   7   47.20    3.30
   6  -7  -7   45.10    3.80
  -6   7  -7   45.90    3.40
  -6   7  -7   40.10    3.20
   6  -7  -7   40.90    3.70
   6   7   7   49.20    3.90
   7   7  -7   36.90    4.20
  -7  -7  -7   26.30    4.00
  -7   7   7   27.00    4.10
  -7  -7   7   22.70    3.20
  -7   7  -7   31.90    3.40
   7  -7  -7   28.60    3.60
  -7   7  -7   25.70    2.90
   7  -7  -7   18.80    2.70
  -8  -7  -7   22.00    3.20
  -8   7   7   29.30    4.30
   8   7  -7   33.10    4.40
   8  -7  -7   23.60    3.60
  -8  -7   7   21.80    3.40
  -8   7  -7   26.50    3.30
  -9   7   7   17.10    3.30
  -9  -7  -7   15.10    3.30
   9   7  -7   18.70    3.30
  -9   7  -7   24.60    3.50
  -9  -7   7   16.50    3.60
 -10  -7  -7    9.50    3.40
  10   7  -7   15.20    3.90
 -10   7   7   11.70    3.50
 -10  -7   7   13.30    3.60
   0   8   7   22.40    2.90
   0  -8   7   26.70    2.30
   0  -8   7   24.50    2.80
   0   8   7   22.90    3.00
   0  -8  -7   23.80    2.90
   0   8  -7   21.60    2.70
   0  -8  -7   26.10    3.10
   0   8  -7   25.30    2.70
   1   8  -7  132.19    6.20
   1  -8   7  136.99    5.90
  -1  -8  -7  140.49    6.30
  -1   8   7  128.89    6.30
   1  -8   7  128.49    5.60
  -1  -8  -7  128.79    6.50
  -1   8   7  140.19    6.30
   1   8  -7  130.49    6.10
  -1   8  -7  133.69    6.10
  -1  -8   7  129.29    6.30
   1   8   7  138.19    6.30
  -1  -8   7  126.09    5.90
   1  -8  -7  133.09    6.20
   1   8   7  126.39    6.30
  -1   8  -7  128.39    6.10
   1  -8  -7  129.89    6.20
   2  -8   7    9.20    1.20
   2   8  -7   13.00    2.00
   2  -8   7   11.30    1.30
  -2  -8  -7   10.90    1.90
  -2   8   7   12.00    2.00
   2   8  -7   10.40    1.90
  -2  -8  -7   10.10    2.10
  -2   8   7   10.10    1.90
   2   8   7   10.90    2.00
  -2  -8   7    8.90    1.70
   2   8   7   12.10    2.00
  -2  -8   7    9.80    2.00
   2  -8  -7   11.40    2.00
   2  -8  -7   12.20    2.00
  -2   8  -7   10.50    1.70
  -2   8  -7    8.30    1.70
  -3   8   7  135.39    6.50
   3   8  -7  136.69    6.50
  -3  -8  -7  133.39    6.50
  -3  -8  -7  138.69    6.80
  -3   8   7  130.79    6.50
   3   8  -7  128.89    6.60
   3   8   7  133.49    6.50
   3  -8  -7  129.39    6.40
  -3   8  -7  134.39    6.10
   3  -8  -7  133.59    6.40
  -3   8  -7  139.59    6.10
   3   8   7  125.69    6.30
  -3  -8   7  137.89    6.30
  -3  -8   7  129.09    6.70
  -4  -8  -7  142.39    7.10
   4   8  -7  134.49    6.70
  -4   8   7  130.39    6.70
  -4   8   7  142.69    6.80
  -4  -8  -7  134.99    6.80
   4   8   7  136.49    6.70
  -4   8  -7  140.39    6.30
  -4  -8   7  141.49    6.80
   4   8   7  138.29    6.60
   4  -8  -7  136.59    6.70
  -4   8  -7  140.29    6.30
   4  -8  -7  137.29    6.50
   5   8  -7   60.99    4.50
  -5   8   7   43.90    4.20
  -5  -8  -7   56.29    4.40
  -5   8  -7   57.89    3.80
   5   8   7   62.09    4.40
   5  -8  -7   60.69    4.30
  -5   8  -7   43.10    3.60
   5  -8  -7   45.90    3.90
  -5  -8   7   53.19    4.50
   5   8   7   61.39    4.00
  -6   8   7 1068.99   39.50
  -6  -8  -7 1059.29   39.30
   6   8  -7 1031.30   39.30
   6   8   7 1025.60   38.90
   6   8   7 1027.40   38.80
   6  -8  -7 1012.80   38.90
  -6  -8   7  980.30   39.30
  -6   8  -7 1045.40   38.80
  -6   8  -7 1018.20   38.70
   6  -8  -7 1037.10   38.80
  -7   8   7   17.50    2.90
  -7  -8  -7   18.80    3.00
   7   8  -7   23.70    3.20
  -7  -8   7   16.60    3.10
   7  -8  -7   16.80    2.80
  -7   8  -7   15.90    2.30
  -7   8  -7   28.90    3.80
   7   8   7   26.90    4.00
   7  -8  -7   24.20    3.60
   7   8   7   24.20    3.00
  -8  -8  -7    5.60    2.90
   8   8  -7   10.00    3.10
  -8   8   7    5.00    2.70
  -8   8  -7    4.70    2.20
   8   8   7    8.60    2.50
  -8  -8   7    5.50    2.90
   8  -8  -7    5.00    2.30
  -9   8   7   14.30    3.30
  -9  -8  -7   10.10    3.40
   9   8  -7   11.20    3.50
  -9  -8   7   14.10    3.60
 -10   8   7   -1.70    3.50
 -10  -8  -7    1.40    3.50
  10   8  -7   -0.40    5.10
 -10  -8   7    0.30    3.40
   0   9  -7    1.10    1.70
   0  -9   7    2.20    1.30
   0   9  -7   -0.10    1.60
   0  -9  -7   -0.40    1.90
   0  -9   7    1.20    1.70
   0  -9  -7   -0.40    1.60
   0   9   7    3.10    1.80
   0   9   7    0.40    1.80
  -1  -9  -7   88.39    4.90
   1   9  -7   86.59    5.00
  -1   9   7   86.89    5.10
   1  -9   7   81.69    4.50
   1  -9   7   81.99    4.20
  -1   9   7   78.49    5.00
  -1  -9  -7   82.19    5.20
   1   9  -7   92.49    4.90
   1   9   7   78.49    5.00
   1  -9  -7   86.59    4.90
  -1  -9   7   85.19    5.00
   1   9   7   94.59    5.10
  -1   9  -7   90.79    4.80
   1  -9  -7   83.19    5.00
  -1   9  -7   86.59    4.80
  -1  -9   7   83.39    4.50
  -2  -9  -7  179.18    8.00
   2   9  -7  174.38    8.00
   2  -9   7  177.48    7.30
  -2   9   7  174.38    8.00
   2   9  -7  171.58    8.10
   2  -9   7  176.28    7.20
  -2  -9  -7  164.48    8.20
  -2   9   7  175.48    8.20
  -2  -9   7  172.98    8.20
   2  -9  -7  178.68    8.10
  -2   9  -7  182.98    7.80
   2   9   7  173.58    8.10
  -2   9  -7  179.08    7.90
   2   9   7  183.68    8.10
   2  -9  -7  172.38    8.00
  -2  -9   7  177.98    7.80
  -3  -9  -7   69.49    4.70
  -3   9   7   65.89    4.50
   3   9  -7   71.19    4.70
  -3   9  -7   68.79    4.30
  -3  -9   7   70.69    4.40
   3   9   7   71.79    4.80
  -3   9  -7   65.09    4.30
   3  -9  -7   69.49    4.50
   3  -9  -7   66.39    4.60
   3   9   7   65.39    4.60
  -4   9   7   62.59    4.70
  -4  -9  -7   68.79    4.80
   4   9  -7   69.29    4.90
   4   9   7   63.89    4.90
   4  -9  -7   64.69    4.60
  -4   9  -7   70.39    4.40
  -4   9  -7   68.09    4.40
  -4  -9   7   72.69    4.80
   4   9   7   63.39    4.60
   4  -9  -7   69.39    4.60
  -5   9   7  147.69    7.50
  -5  -9  -7  149.88    7.40
   5   9  -7  141.09    7.40
   5  -9  -7  143.19    7.00
  -5  -9   7  139.49    7.40
  -5   9  -7  138.89    6.90
   5  -9  -7  143.59    6.90
   5   9   7  134.49    6.90
  -5   9  -7  145.19    6.80
   5   9   7  137.29    7.40
  -6   9   7  159.58    8.10
   6   9  -7  152.08    8.10
  -6  -9  -7  160.68    8.00
  -6   9  -7  152.78    7.30
   6  -9  -7  151.08    7.40
  -6   9  -7  147.69    7.50
  -6  -9   7  155.88    8.10
   6  -9  -7  154.38    7.40
   6   9   7  157.08    7.30
   6   9   7  148.89    7.80
  -7   9   7   -0.30    2.50
  -7  -9  -7    1.70    2.50
   7   9  -7    0.50    2.70
  -7  -9   7    1.60    2.60
  -7   9  -7    2.10    2.20
   7   9   7   -1.60    3.60
   7   9   7    2.20    2.10
   7  -9  -7    2.50    2.20
  -8  -9  -7  135.89    8.00
  -8   9   7  133.89    8.00
   8   9  -7  128.19    7.80
  -8  -9   7  140.59    8.20
  -8   9  -7  132.69    7.00
  -9  -9  -7    9.50    3.60
   9   9  -7   15.40    3.80
  -9   9   7   11.60    3.60
  -9  -9   7    3.30    3.60
   0 -10   7  192.48    8.50
   0  10  -7  183.48    8.50
   0 -10  -7  183.38    8.50
   0 -10   7  189.48    8.00
   0  10   7  182.78    8.70
   0  10  -7  181.78    8.50
  -1  10   7    6.90    2.20
   1 -10   7    8.00    2.10
   1 -10   7    9.10    1.60
  -1 -10  -7    3.20    2.00
   1  10  -7    7.60    2.20
  -1  10  -7    7.50    2.20
   1  10   7    3.90    2.30
   1 -10  -7    5.50    2.20
  -1 -10   7    9.70    2.50
   1 -10  -7    5.70    2.10
  -1 -10   7    5.60    1.80
  -1  10  -7    7.30    2.10
   2  10  -7    2.00    2.10
   2 -10   7    1.40    1.60
  -2  10   7   -0.60    2.10
   2 -10   7    0.60    1.30
  -2 -10  -7   -2.00    2.00
   2  10   7   -0.40    2.20
  -2  10  -7    3.20    2.00
  -2 -10   7   -0.80    1.70
   2 -10  -7   -0.90    2.40
  -2  10  -7    2.20    2.00
   2 -10  -7    0.00    1.90
  -3  10   7  255.27   11.30
  -3 -10  -7  261.17   11.20
   3 -10   7  224.78    9.90
   3  10  -7  273.57   11.30
   3  10   7  274.37   11.20
  -3  10  -7  285.07   11.00
  -3 -10   7  243.78   11.00
  -3  10  -7  241.98   10.80
   3 -10  -7  277.97   11.10
   3 -10  -7  214.58   11.30
  -4  10   7  113.29    6.70
   4  10  -7  121.89    6.80
  -4 -10  -7  117.89    6.60
   4 -10  -7  114.69    6.80
  -4 -10   7  118.79    6.50
  -4  10  -7  115.69    6.20
  -4  10  -7  115.89    6.30
   4  10   7  116.09    6.50
   4 -10  -7  116.29    6.30
  -5 -10  -7    8.60    2.80
  -5  10   7   13.70    2.80
  -5  10  -7    5.20    2.60
  -5 -10   7   13.80    2.80
   5 -10  -7    6.30    2.40
  -5  10  -7   10.10    2.50
   5  10   7    8.00    2.50
  -6 -10  -7  168.58    8.60
  -6  10   7  159.78    8.60
   6  10  -7  171.78    8.70
  -6  10  -7  159.48    7.90
  -6 -10   7  159.08    8.50
  -6  10  -7  168.78    8.30
   6 -10  -7  152.38    7.90
   6  10   7  169.98    8.00
   6 -10  -7  171.58    7.90
   7  10  -7    1.70    2.90
  -7 -10  -7    1.90    2.90
  -7  10   7    4.40    3.00
  -7  10  -7    2.00    2.50
   7 -10  -7    1.20    2.30
   7  10   7    0.20    2.50
  -7 -10   7    9.70    3.20
   8  10  -7    0.90    3.10
  -8  10   7    5.60    3.20
  -8 -10  -7    3.60    3.20
  -8 -10   7    5.50    3.20
  -8  10  -7    9.40    3.00
  -9 -10  -7   30.80    4.50
  -9  10   7   35.90    4.80
   9  10  -7   28.60    4.50
  -9 -10   7   31.60    4.60
   0  11  -7    1.30    2.20
   0 -11   7    2.40    1.70
   0  11   7   -4.40    2.30
   0 -11   7    5.10    2.40
   0 -11  -7   -1.20    2.10
  -1 -11  -7   68.09    5.20
   1  11  -7   78.59    5.30
  -1  11   7   70.89    5.50
   1 -11   7   85.49    5.00
   1 -11   7   83.19    4.40
  -1  11  -7   79.99    5.30
   1  11   7   74.09    5.60
  -1 -11   7   86.59    4.90
   1 -11  -7   64.59    5.20
   2 -11   7    2.00    1.50
  -2 -11  -7   -0.20    2.20
  -2  11   7    1.30    2.60
   2 -11   7    3.00    1.90
   2  11  -7    1.30    2.40
  -2 -11   7   -0.10    2.00
   2 -11  -7   -2.50    2.30
  -2  11  -7    2.90    2.20
  -2  11  -7    1.90    2.20
   2  11   7    2.80    2.60
  -3  11   7   43.10    4.70
   3 -11   7   38.90    3.10
   3  11  -7   46.50    4.80
  -3 -11  -7   46.90    4.60
   3 -11   7   40.40    2.90
  -3  11  -7   50.69    4.60
  -3  11  -7   49.20    4.40
   3  11   7   46.50    4.90
   3 -11  -7   39.40    4.40
  -3 -11   7   43.40    4.30
  -4  11   7  551.54   22.40
   4  11  -7  546.55   22.30
  -4 -11  -7  536.75   22.20
   4 -11  -7  570.04   22.00
  -4 -11   7  550.54   22.20
   4  11   7  577.04   22.20
  -4  11  -7  560.74   21.90
  -4  11  -7  555.54   22.00
  -5  11   7    1.00    2.70
   5  11  -7   -0.30    2.70
  -5 -11  -7    1.20    2.60
  -5 -11   7    0.20    2.60
  -5  11  -7    1.40    2.70
  -5  11  -7   -0.90    2.30
   5  11   7    3.30    2.50
   5 -11  -7    1.80    2.30
  -6  11   7  262.97   12.20
  -6 -11  -7  252.37   12.10
   6  11  -7  257.87   12.20
   6  11   7  266.77   11.60
   6 -11  -7  259.07   11.30
  -6  11  -7  264.77   11.60
  -6 -11   7  273.67   12.10
  -7 -11  -7  196.78   10.50
  -7  11   7  202.18   10.60
   7  11  -7  236.18   10.60
  -7  11  -7  201.88    9.90
   7  11   7  225.18    9.90
  -7 -11   7  197.88   10.50
   7 -11  -7  203.88    9.40
   8  11  -7    2.00    3.70
  -8  11   7    9.90    3.70
  -8 -11  -7    4.70    3.60
  -8 -11   7    4.20    3.60
  -8  11  -7    5.20    3.20
  -9  11   7    6.10    4.10
   9  11  -7   -1.70    4.20
  -9 -11  -7   -1.00    3.80
  -9 -11   7    6.70    4.00
   0 -12  -7 2010.90   76.39
   0  12   7 2039.70   76.69
   0 -12   7 2050.09   75.99
   0  12  -7 2063.49   76.49
   1 -12   7  169.08    7.90
   1 -12   7  172.28    7.30
  -1 -12  -7  147.09    8.10
  -1  12   7  151.48    8.50
   1  12  -7  153.48    8.20
  -1  12  -7  155.78    8.10
  -1 -12   7  170.38    7.80
   1  12   7  151.18    8.40
   1 -12  -7  139.79    8.00
   2 -12   7  685.83   25.80
  -2 -12  -7  635.84   26.70
  -2  12   7  658.23   26.90
   2 -12   7  693.93   26.00
   2  12  -7  644.54   26.70
  -2  12  -7  693.43   26.60
   2 -12  -7  678.03   26.60
  -2 -12   7  714.43   26.50
   2  12   7  697.93   26.80
   3 -12   7    0.80    1.40
  -3 -12  -7    1.00    2.50
   3 -12   7    2.60    1.90
  -3  12   7   -1.70    2.60
   3  12  -7   -1.40    2.60
   3 -12  -7    1.30    2.30
  -3 -12   7    1.40    2.30
   3  12   7    0.10    2.70
  -3  12  -7   -1.30    2.40
  -4  12   7    3.50    2.60
   4  12  -7   -0.70    2.80
  -4 -12  -7    1.30    2.60
  -4 -12   7    3.20    2.60
   4 -12  -7    6.60    2.50
   4  12   7    2.50    2.80
  -4  12  -7    2.20    2.60
  -5 -12  -7    3.50    2.90
   5  12  -7    1.20    3.10
  -5  12   7    4.60    3.00
  -5 -12   7    2.60    2.70
   5  12   7    4.60    2.80
   5 -12  -7    4.40    2.60
  -5  12  -7    2.90    2.70
  -6 -12  -7   -0.20    2.80
  -6  12   7    2.80    3.00
   6  12  -7   -0.70    3.20
  -6 -12   7    2.40    3.10
   6 -12  -7    3.90    2.60
  -6  12  -7    3.10    2.90
   6  12   7    0.50    2.90
   7  12  -7   18.10    4.10
  -7 -12  -7   24.40    4.10
  -7  12   7   19.60    4.00
  -7 -12   7   23.80    4.20
  -7  12  -7   20.60    3.80
   7  12   7   20.20    3.60
   8  12  -7   -1.00    3.80
  -8  12   7    3.40    3.90
  -8 -12  -7   -3.70    3.60
  -8 -12   7    1.70    3.70
  -8  12  -7    0.10    3.50
   0 -13  -7   -3.00    2.40
   0  13   7    3.10    2.90
   0 -13   7   -1.60    2.00
   0  13  -7    2.30    2.80
  -1  13   7   26.60    3.70
   1  13  -7   26.20    3.60
   1 -13   7   19.20    2.60
  -1 -13  -7   25.10    3.40
  -1 -13   7   22.20    3.00
   1 -13  -7   23.40    3.30
   1  13   7   19.20    3.50
  -1  13  -7   19.60    3.40
   2 -13   7  178.18    8.10
  -2  13   7  191.38    9.60
  -2 -13  -7  187.28    9.30
   2  13  -7  182.68    9.30
   2 -13   7  185.48    8.70
   2  13   7  184.58    9.50
  -2 -13   7  166.78    8.80
   2 -13  -7  194.78    9.10
  -2  13  -7  179.08    9.20
   3 -13   7   20.20    2.80
   3  13  -7   18.90    3.50
  -3 -13  -7   15.70    3.20
  -3  13   7   18.80    3.50
   3 -13   7   14.20    3.00
  -3  13  -7   17.60    3.30
   3  13   7   18.80    3.60
   3 -13  -7   18.40    3.10
  -3 -13   7   19.40    3.20
  -4 -13  -7   42.10    5.30
   4  13  -7   33.60    4.30
  -4  13   7   37.60    5.40
   4  13   7   44.60    5.60
   4 -13  -7   37.20    4.70
  -4  13  -7   32.60    4.00
  -4 -13   7   38.80    5.20
  -5 -13  -7    9.30    3.10
  -5  13   7    2.20    3.20
   5  13  -7    2.60    3.40
  -5  13  -7    2.30    3.00
  -5 -13   7   -2.20    2.90
   5  13   7   -2.10    3.00
   5 -13  -7   -0.50    2.60
  -6 -13  -7   18.90    3.90
  -6  13   7   21.20    4.00
   6  13  -7   19.10    4.00
  -6  13  -7   22.70    3.80
  -6 -13   7   15.70    3.80
   6  13   7   18.40    3.60
   6 -13  -7   15.50    3.30
  -7 -13  -7   -1.20    3.70
  -7  13   7   -0.30    4.00
   7  13  -7   -5.80    3.70
   7  13   7    4.00    3.60
  -7  13  -7    4.50    3.60
  -7 -13   7    2.20    3.60
   0  14   7   74.39    6.40
   0 -14  -7   70.99    6.10
   0 -14   7   75.89    5.30
   0  14  -7   74.69    6.30
   1 -14   7  124.39    6.80
  -1  14   7  133.79    8.30
   1  14  -7  136.89    8.00
  -1 -14  -7  142.49    8.00
   1 -14  -7  144.49    7.90
  -1  14  -7  136.49    8.00
   1  14   7  137.59    8.30
  -1 -14   7  108.19    7.20
  -2  14   7   15.10    3.70
   2 -14   7   16.60    2.40
   2 -14   7   13.70    2.90
  -2 -14  -7   16.80    3.40
   2  14  -7   12.20    3.50
   2 -14  -7    7.50    3.10
   2  14   7   19.20    3.80
  -2 -14   7   12.80    3.10
  -2  14  -7   10.90    3.40
   3  14  -7  148.59    8.70
   3 -14   7  142.29    6.70
  -3 -14  -7  147.49    8.60
  -3  14   7  141.89    8.80
  -3 -14   7  154.68    8.30
  -3  14  -7  135.19    8.30
   3  14   7  154.78    8.90
   3 -14  -7  149.39    8.10
   4  14  -7    0.20    3.50
  -4 -14  -7    3.40    3.20
  -4  14   7    7.00    3.50
  -4  14  -7    5.90    3.30
   4 -14  -7    5.80    2.90
  -4 -14   7    5.50    3.20
   4  14   7    1.70    3.30
  -5 -14  -7    2.00    3.40
  -5  14   7    4.10    3.50
   5  14  -7   -2.30    3.70
   5 -14  -7   -2.80    2.90
   5  14   7   -2.50    3.40
  -5 -14   7    1.80    3.40
  -5  14  -7    0.40    3.30
  -6 -14  -7   99.79    7.90
   6  14  -7   96.99    8.00
  -6  14   7  105.29    8.30
   6 -14  -7  101.49    9.50
   6  14   7   97.89    7.70
  -6 -14   7   91.59    7.70
  -6  14  -7  113.59    7.60
  -7  14   7    6.30    4.30
   7  14  -7   -3.70    4.20
  -7 -14  -7   -2.40    4.00
  -7  14  -7    2.20    4.10
  -7 -14   7    7.50    4.00
   7  14   7    4.00    4.10
   0 -15   7    1.60    2.50
   0  15  -7   -3.70    3.10
   0  15   7    0.10    3.30
   0 -15  -7   -2.50    3.00
   1 -15   7   57.99    4.90
   1  15  -7   50.49    6.20
  -1 -15  -7   63.19    6.10
  -1  15   7   56.99    6.60
  -1 -15   7   52.49    5.30
   1  15   7   49.50    6.50
   1 -15  -7   55.89    5.80
  -1  15  -7   58.39    6.30
   2 -15   7   16.00    2.70
   2  15  -7   17.60    4.10
  -2 -15  -7   15.70    3.60
  -2  15   7   18.30    4.10
  -2  15  -7   16.80    3.90
   2 -15  -7   23.40    3.60
  -2 -15   7   16.70    3.30
   2  15   7   21.40    4.30
  -3  15   7  180.08   10.40
   3  15  -7  181.68   10.20
  -3 -15  -7  172.38    9.90
   3 -15  -7  175.28    9.40
  -3 -15   7  198.68    9.90
  -3  15  -7  185.98   10.30
   3  15   7  188.38   10.30
  -4 -15  -7   19.70    4.10
   4  15  -7   16.50    4.20
  -4  15   7   17.60    4.30
  -4  15  -7   23.70    4.10
   4  15   7   19.00    4.20
  -4 -15   7   16.60    3.90
   4 -15  -7   16.10    3.50
   5  15  -7    6.80    4.20
  -5  15   7    8.60    4.20
  -5 -15  -7   17.50    4.20
  -5 -15   7   10.70    4.10
   5 -15  -7   14.70    3.70
   5  15   7    9.70    4.10
  -5  15  -7   14.50    4.30
   6  15  -7   10.30    4.70
  -6  15   7    2.80    4.20
  -6 -15  -7    6.80    4.20
  -6 -15   7    3.60    4.00
  -6  15  -7    1.10    4.20
   6  15   7   -0.40    4.20
   0 -16  -7   34.10    4.40
   0  16   7   28.80    4.90
   0  16  -7   29.60    4.70
   0 -16   7   32.70    5.00
   1  16  -7   -2.60    3.50
   1 -16   7   -3.30    2.60
  -1 -16  -7    2.30    3.40
  -1  16   7    1.80    3.80
  -1 -16   7    2.80    3.10
  -1  16  -7   -0.40    3.60
   1 -16  -7    1.70    3.20
   1  16   7   -2.60    3.90
  -2 -16  -7   50.39    6.50
  -2  16   7   56.69    6.90
   2 -16   7   48.10    4.90
   2  16  -7   44.10    6.80
   2 -16  -7   60.29    6.20
  -2  16  -7   58.59    6.70
   2  16   7   60.79    7.50
  -2 -16   7   45.90    6.10
  -3 -16  -7   24.60    4.40
  -3  16   7   29.70    4.90
   3  16  -7   21.80    4.80
   3 -16  -7   20.90    4.00
   3  16   7   25.00    4.80
  -3 -16   7   23.20    4.20
  -3  16  -7   35.10    4.80
   4  16  -7  110.79    9.10
  -4 -16  -7  124.49    8.80
  -4  16   7  122.59    9.30
   4  16   7  120.19    8.90
  -4 -16   7  114.99    8.40
  -4  16  -7  113.39    8.80
   4 -16  -7  123.09    8.00
  -5  16   7    3.60    4.30
  -5 -16  -7   -0.30    4.00
   5  16  -7    2.30    4.50
  -5  16  -7   -0.90    4.30
  -5 -16   7    0.80    3.80
   5  16   7   -2.10    4.30
   0 -17  -7   -0.40    3.70
   0  17  -7   -1.10    4.20
   0  17   7   -6.20    4.00
   0 -17   7   -5.10    3.00
  -1 -17  -7    4.10    3.90
  -1  17   7    1.20    4.10
   1 -17   7   -1.70    3.10
   1  17  -7   -8.10    3.90
  -1 -17   7    1.00    3.30
   1  17   7    0.20    4.20
  -1  17  -7   -0.50    4.00
   1 -17  -7   -0.10    3.70
  -2 -17  -7   30.80    4.70
  -2  17   7   21.30    4.90
   2  17  -7   17.10    4.70
   2 -17  -7   19.20    4.30
  -2 -17   7   17.30    4.10
  -2  17  -7   13.70    4.70
   2  17   7   14.80    4.80
  -3  17   7   45.80    6.00
  -3 -17  -7   51.79    7.30
   3  17  -7   39.40    5.80
   3 -17  -7   48.20    6.80
   3  17   7   39.50    5.70
  -3 -17   7   49.60    6.70
  -3  17  -7   44.30    5.70
   0  18   7    3.40    4.50
   0  18  -7    9.60    4.70
   0 -18  -7   14.30    4.40
  -1  18   7   28.10    7.90
   1  18  -7   24.90    5.20
   0   0   8 2173.38   78.69
   0   0   8 2100.79   78.69
   0   0  -8 2124.99   78.69
   0   0  -8 2147.09   78.69
   1   0  -8 3843.82  159.28
   1   0  -8 4535.25  159.38
  -1   0   8 4623.04  159.38
  -2   0   8   16.90    1.60
   2   0  -8   15.60    1.60
   2   0  -8   21.80    1.60
   3   0  -8 3821.72  140.09
  -3   0   8 3923.61  140.19
   3   0  -8 3667.93  140.09
  -3   0   8 3803.02  140.19
  -4   0   8 2192.48   82.19
  -4   0   8 2287.37   82.19
   4   0  -8 2110.89   82.09
   4   0  -8 2288.67   82.09
   5   0  -8   96.29    4.80
   5   0  -8   98.09    4.90
  -5   0   8  104.29    4.90
  -5   0   8   99.09    4.90
   6   0  -8  115.49    5.60
  -6   0  -8  119.19    4.90
  -6   0   8  121.79    5.70
  -6   0  -8  122.19    5.00
  -6   0   8  117.09    5.80
   6   0  -8  117.59    5.80
   7   0  -8   61.09    4.40
  -7   0  -8   66.99    3.40
  -7   0  -8   64.69    3.50
  -7   0   8   62.79    4.20
   7   0  -8   65.79    4.20
   8   0  -8    9.10    2.70
  -8   0   8   12.80    2.40
  -8   0  -8   14.60    2.00
  -8   0  -8   13.00    1.80
   8   0  -8   15.00    2.40
  -9   0  -8   31.90    3.30
   9   0  -8   43.40    4.20
  -9   0   8   29.30    4.30
 -10   0   8  232.58   11.20
 -10   0  -8  231.58   10.00
   0  -1   8   -0.20    0.60
   0   1   8   -0.70    0.60
   0   1  -8    1.10    0.50
   0  -1   8   -0.20    0.50
   0  -1  -8   -0.10    0.60
   0   1  -8    1.60    0.50
   0  -1  -8    0.00    0.60
   0   1   8    3.10    0.60
  -1   1   8  599.64   24.80
   1   1  -8  680.03   24.80
  -1  -1  -8  696.63   24.70
  -1  -1  -8  636.14   24.60
  -1   1   8  672.63   24.80
  -1   1  -8  656.83   24.50
  -1   1  -8  692.53   24.60
   1  -1  -8  659.73   24.80
   1   1   8  641.84   24.50
   1  -1  -8  649.04   24.80
  -1  -1   8  676.23   24.80
   1   1   8  693.53   24.60
  -2  -1  -8 4389.06  156.18
   2   1  -8 4272.67  156.38
  -2   1   8 4188.18  156.38
  -2   1   8 4223.68  156.48
   2   1  -8 4190.18  156.48
   2  -1  -8 4189.58  156.48
  -2  -1   8 4315.67  156.48
  -2  -1   8 4275.97  156.48
   2  -1  -8 4224.58  156.38
  -3   1   8 1121.29   43.10
   3   1  -8 1134.49   43.10
  -3  -1  -8 1143.39   42.70
  -3  -1  -8 1153.78   42.70
   3   1  -8 1206.18   43.10
  -3   1   8 1187.08   43.10
  -3  -1   8 1156.28   43.10
   3  -1  -8 1180.18   43.10
  -3  -1   8 1153.88   43.10
   3  -1  -8 1138.49   43.10
  -4  -1  -8  537.55   19.70
  -4  -1  -8  519.45   19.70
  -4   1   8  532.15   20.20
   4   1  -8  533.75   20.20
   4   1  -8  521.35   20.20
  -4  -1   8  532.55   20.20
   4  -1  -8  551.74   20.20
  -4  -1   8  512.85   20.20
   4  -1  -8  518.95   20.20
  -5  -1  -8  126.79    5.50
  -5   1   8  136.39    6.10
   5   1  -8  138.49    6.20
  -5  -1  -8  137.79    5.60
   5   1  -8  133.29    6.10
  -5   1   8  143.59    6.20
  -5  -1   8  135.39    6.20
   5  -1  -8  136.09    6.10
   5  -1  -8  139.89    6.20
  -5  -1   8  135.89    6.10
  -6  -1  -8   -0.50    1.20
  -6  -1  -8    0.00    1.00
  -6   1   8    0.70    1.60
   6   1  -8   -1.00    1.80
   6   1  -8    0.60    1.50
  -6   1   8    0.90    1.50
  -6   1  -8    0.60    0.90
   6  -1  -8    0.40    1.60
   6  -1  -8    1.90    1.60
  -6  -1   8    2.20    1.70
  -6  -1   8   -1.10    1.30
  -7  -1  -8   49.20    3.20
  -7   1   8   55.09    3.90
   7   1  -8   50.99    4.20
   7   1  -8   41.20    3.70
  -7  -1  -8   48.20    3.10
  -7   1  -8   48.70    2.80
   7  -1  -8   43.50    3.70
   7  -1  -8   49.10    4.00
  -7  -1   8   53.79    3.90
  -7   1  -8   43.40    2.60
  -8   1   8   38.50    3.90
  -8  -1  -8   39.20    3.20
   8   1  -8   39.30    4.60
   8   1  -8   35.70    3.70
  -8  -1  -8   31.60    3.30
   8  -1  -8   32.30    4.10
  -8  -1   8   40.50    4.10
  -8   1  -8   32.40    2.90
  -8   1  -8   40.20    2.80
   8  -1  -8   37.60    3.70
   9   1  -8  212.88    9.40
   9   1  -8  225.88   11.70
  -9  -1  -8  200.18    9.00
  -9   1  -8  206.38    8.80
  -9  -1   8  205.58    9.90
   9  -1  -8  205.58    9.20
 -10  -1  -8   61.19    4.70
 -10  -1   8   61.59    5.70
 -10   1  -8   65.39    4.40
 -11   1   8   39.90    5.90
 -11  -1   8   26.10    4.30
   0   2   8  380.66   13.30
   0   2   8  333.57   13.30
   0   2  -8  337.47   13.20
   0  -2  -8  329.17   13.30
   0  -2   8  373.46   13.20
   0   2  -8  364.96   13.20
   0  -2   8  332.17   13.10
   0  -2  -8  344.67   13.30
  -1   2   8  132.49    5.30
  -1  -2  -8  129.19    5.10
  -1   2   8  132.99    5.20
  -1  -2  -8  119.19    5.10
   1   2  -8  111.09    5.10
   1   2  -8  134.19    5.20
  -1   2  -8  123.69    4.90
  -1  -2   8  109.39    5.10
   1   2   8  129.79    5.00
   1   2   8  120.29    5.10
  -1   2  -8  135.09    4.90
   1  -2  -8  123.09    5.20
  -1  -2   8  125.69    5.20
   1  -2  -8  132.99    5.20
  -2   2   8   56.79    3.10
  -2  -2  -8   60.09    3.00
  -2   2   8   74.99    3.20
   2   2  -8   64.99    3.20
   2   2  -8   58.99    3.20
  -2  -2  -8   68.39    2.90
   2   2   8   68.79    2.70
   2  -2  -8   69.89    3.20
   2   2   8   62.29    2.70
  -2  -2   8   54.49    3.10
   2  -2  -8   57.79    3.10
  -2  -2   8   68.99    3.20
  -3  -2  -8   26.00    2.00
   3   2  -8   36.30    2.40
  -3  -2  -8   26.30    2.10
   3   2  -8   29.20    2.50
  -3   2   8   35.60    2.40
  -3   2   8   29.80    2.30
  -3  -2   8   27.10    2.40
   3  -2  -8   32.30    2.40
   3  -2  -8   34.60    2.30
  -3  -2   8   38.90    2.40
  -4   2   8  269.57   11.30
   4   2  -8  266.27   11.30
   4   2  -8  288.37   11.40
  -4   2   8  293.47   11.30
  -4  -2  -8  299.17   11.00
  -4  -2  -8  290.87   11.00
  -4  -2   8  295.17   11.40
   4  -2  -8  294.67   11.30
   4  -2  -8  273.07   11.20
  -4  -2   8  269.67   11.30
  -5   2   8   86.69    4.30
  -5  -2  -8   82.19    4.00
  -5  -2  -8   74.29    3.90
   5   2  -8   83.99    4.50
   5   2  -8   83.99    4.30
  -5   2   8   84.29    4.40
  -5  -2   8   85.99    4.50
   5  -2  -8   88.19    4.40
  -5  -2   8   83.09    4.40
   5  -2  -8   79.09    4.30
  -6   2   8    2.50    1.50
  -6  -2  -8    2.30    1.30
  -6   2   8    2.50    1.70
   6   2  -8    2.20    2.00
   6   2  -8    4.40    1.70
  -6  -2   8    5.20    1.60
   6  -2  -8    8.20    1.80
  -6  -2   8    2.60    1.80
   6  -2  -8    5.10    1.70
  -7  -2  -8    5.70    1.70
   7   2  -8    1.50    1.90
   7   2  -8    8.80    2.50
  -7  -2  -8    7.70    1.80
  -7   2   8    6.60    1.90
  -7  -2   8    6.40    2.00
  -7   2  -8    5.90    1.10
   7  -2  -8    5.90    2.10
   7  -2  -8    4.20    2.00
  -8  -2  -8   10.60    2.20
  -8  -2  -8    5.00    1.80
  -8   2   8    8.00    2.30
   8   2  -8    8.20    2.80
   8   2  -8    9.40    2.30
  -8   2  -8    6.30    1.40
   8  -2  -8    9.20    2.20
  -8  -2   8    6.00    2.20
  -8   2  -8    7.40    1.50
   8  -2  -8   10.80    2.50
   9   2  -8   43.10    4.30
  -9  -2  -8   34.60    3.80
  -9   2   8   38.90    4.50
  -9  -2   8   35.20    4.60
   9  -2  -8   40.30    4.00
  -9   2  -8   41.10    3.10
  10   2  -8    1.60    3.20
 -10  -2  -8   -3.60    2.30
 -10   2   8    1.10    2.80
 -10  -2   8   -0.90    2.80
 -11   2   8   71.89    6.70
 -11  -2   8   78.89    6.90
   0   3  -8    0.40    0.70
   0  -3  -8   -0.60    0.80
   0   3   8   -0.60    0.80
   0  -3  -8   -0.40    0.80
   0  -3   8    0.00    0.50
   0  -3   8   -0.50    0.70
   0   3  -8    0.20    0.60
   0   3   8   -0.10    0.70
  -1  -3  -8  181.28    8.10
   1   3  -8  209.68    8.10
  -1  -3  -8  208.08    8.10
   1  -3   8  198.98    7.70
  -1   3   8  212.28    8.10
  -1   3   8  191.58    8.10
   1   3  -8  199.58    8.00
   1  -3   8  197.38    7.70
  -1   3  -8  202.78    7.80
  -1  -3   8  209.58    8.10
  -1  -3   8  205.28    8.00
   1  -3  -8  197.98    8.10
   1   3   8  202.38    8.10
   1   3   8  213.98    8.00
  -1   3  -8  209.88    7.90
   1  -3  -8  212.48    8.20
  -2   3   8  112.59    4.70
   2   3  -8  110.69    4.60
  -2  -3  -8  110.79    4.60
   2   3  -8   87.89    4.50
  -2   3   8   92.89    4.50
  -2  -3  -8   92.99    4.50
  -2  -3   8   99.49    4.60
  -2  -3   8  114.69    4.60
   2   3   8   92.99    4.20
   2  -3  -8   89.09    4.60
  -2   3  -8  113.79    4.00
   2  -3  -8  116.09    4.60
   2   3   8  103.59    4.40
   3   3  -8  468.05   17.60
  -3   3   8  421.56   17.60
  -3  -3  -8  406.76   17.40
  -3   3   8  486.05   17.70
   3   3  -8  450.65   17.60
  -3  -3  -8  475.15   17.50
  -3  -3   8  487.55   17.70
   3   3   8  486.05   17.20
   3  -3  -8  487.05   17.70
  -3  -3   8  434.06   17.60
   3  -3  -8  443.26   17.60
   3   3   8  466.35   17.20
   4   3  -8  368.36   15.00
  -4   3   8  398.16   15.00
  -4  -3  -8  368.06   14.70
   4   3  -8  382.66   15.00
  -4  -3  -8  406.36   14.80
  -4   3   8  377.56   14.90
  -4  -3   8  379.26   15.00
   4  -3  -8  363.76   14.90
   4  -3  -8  398.76   14.90
  -4  -3   8  389.16   15.00
  -5   3   8  201.08    8.00
   5   3  -8  194.88    7.90
  -5  -3  -8  187.28    7.60
  -5   3   8  167.08    7.80
   5   3  -8  174.68    8.00
  -5  -3  -8  172.68    7.60
   5  -3  -8  173.18    7.70
  -5  -3   8  164.08    7.80
  -5  -3   8  196.48    8.10
   5  -3  -8  198.78    7.90
   6   3  -8   13.80    2.40
  -6  -3  -8   10.90    1.90
   6   3  -8   11.70    2.10
  -6   3   8   11.60    2.10
  -6   3   8   15.20    2.10
  -6  -3  -8   13.20    1.80
  -6  -3   8   15.90    2.20
   6  -3  -8   11.70    2.00
   6  -3  -8   19.30    2.80
  -6  -3   8   11.80    2.20
  -7   3   8   36.80    3.50
   7   3  -8   36.30    3.60
  -7  -3  -8   32.60    3.40
   7   3  -8   34.80    4.30
  -7  -3  -8   29.90    3.20
   7  -3  -8   36.00    3.60
   7  -3  -8   31.80    3.40
  -7   3  -8   30.10    2.30
  -7  -3   8   31.60    3.80
  -8   3   8   -0.60    2.00
   8   3  -8    0.00    2.10
  -8  -3  -8    0.50    1.90
  -8  -3  -8    2.20    2.40
  -8  -3   8   -0.50    2.00
  -8   3  -8    1.50    1.30
   8  -3  -8    1.10    2.30
  -8   3  -8    0.70    1.20
   8  -3  -8    2.20    2.00
   9   3  -8    0.90    2.40
  -9   3   8   -2.20    2.30
  -9  -3  -8    1.00    2.10
   9  -3  -8   -2.20    2.30
  -9   3  -8   -1.30    1.50
  -9  -3   8   -2.80    2.30
 -10  -3  -8    6.10    2.70
  10   3  -8    8.80    3.00
 -10   3   8    0.70    2.80
 -10  -3   8    3.80    3.00
 -11   3   8   26.00    4.30
 -11  -3   8   24.10    4.30
   0   4  -8   67.19    3.20
   0  -4  -8   57.69    3.30
   0   4  -8   63.39    3.00
   0  -4  -8   67.29    3.30
   0   4   8   58.89    3.30
   0  -4   8   70.99    3.00
   0  -4   8   65.09    3.10
   0   4   8   60.19    3.10
  -1   4   8 1178.68   44.40
   1  -4   8 1207.38   44.00
   1  -4   8 1176.68   43.90
  -1   4   8 1196.38   44.50
  -1  -4  -8 1211.08   44.40
   1   4  -8 1211.88   44.30
  -1  -4  -8 1165.58   44.30
   1   4  -8 1154.98   44.30
   1  -4  -8 1196.48   44.40
  -1   4  -8 1224.38   44.20
   1   4   8 1190.68   44.40
   1   4   8 1180.48   44.30
   1  -4  -8 1152.28   44.40
  -1   4  -8 1186.28   44.10
  -1  -4   8 1224.88   44.30
  -1  -4   8 1214.48   44.30
   2   4  -8  592.04   21.80
  -2  -4  -8  592.54   21.80
   2   4  -8  550.84   21.70
  -2   4   8  559.04   21.80
  -2   4   8  566.14   21.80
  -2  -4  -8  571.94   21.70
  -2  -4   8  590.44   21.80
   2   4   8  582.34   21.60
   2   4   8  592.74   21.60
  -2  -4   8  569.04   21.70
  -2   4  -8  570.74   21.30
   2  -4  -8  551.14   21.80
   2  -4  -8  589.04   21.80
  -2   4  -8  553.34   21.40
  -3  -4  -8  365.16   13.20
  -3  -4  -8  326.27   13.10
   3   4  -8  344.17   13.20
  -3   4   8  353.66   13.30
  -3   4   8  317.67   13.10
   3   4  -8  313.77   13.20
   3   4   8  346.97   12.90
   3  -4  -8  352.86   13.20
   3  -4  -8  311.37   13.20
   3   4   8  321.57   12.80
  -3  -4   8  350.56   13.20
  -3  -4   8  328.67   13.20
  -4  -4  -8   -0.20    1.30
  -4   4   8    0.50    1.30
   4   4  -8   -3.10    1.30
   4   4  -8   -3.90    1.60
  -4   4   8    1.70    1.30
  -4  -4  -8    2.20    1.50
  -4  -4   8   -2.30    1.50
   4  -4  -8    0.50    1.40
   4  -4  -8    1.90    1.20
   4   4   8    0.70    0.80
   4   4   8    1.40    0.90
   5   4  -8  431.96   17.30
   5   4  -8  429.66   17.20
  -5  -4  -8  443.06   17.00
  -5  -4  -8  444.36   17.10
  -5   4   8  448.46   17.30
  -5   4   8  435.56   17.20
   5  -4  -8  430.26   17.10
   5  -4  -8  445.96   17.10
  -5  -4   8  440.16   17.30
  -5  -4   8  447.56   17.40
  -6  -4  -8  228.48    9.60
  -6  -4  -8  228.98    9.70
   6   4  -8  235.28    9.90
  -6   4   8  231.48    9.80
   6   4  -8  218.58   10.00
  -6   4   8  224.38    9.80
  -6  -4   8  236.98   10.00
   6  -4  -8  235.68    9.70
   6  -4  -8  238.38    9.70
  -7  -4  -8   20.60    3.20
  -7  -4  -8   16.70    2.60
  -7   4   8   18.20    2.50
   7   4  -8   19.80    2.60
   7  -4  -8   21.30    2.50
  -7   4  -8   21.90    2.10
  -7  -4   8   18.50    2.60
   7  -4  -8   23.50    3.30
  -8  -4  -8  102.69    5.70
  -8  -4  -8   99.59    6.20
   8   4  -8   96.59    6.00
  -8   4   8  105.29    6.00
   8  -4  -8  108.09    5.70
   8  -4  -8   96.49    5.60
  -8   4  -8   96.19    4.70
  -8  -4   8  111.69    6.30
   9   4  -8  156.48    8.00
  -9   4   8  166.48    8.40
  -9  -4  -8  164.68    7.90
  -9  -4   8  159.58    8.40
   9  -4  -8  158.28    7.50
  10   4  -8   -1.20    3.00
 -10  -4  -8   -2.90    2.60
 -10   4   8    1.10    3.00
 -10  -4   8   -3.20    2.80
 -11  -4  -8    8.20    3.40
 -11   4   8    7.40    3.70
 -11  -4   8    8.10    3.70
   0  -5   8    0.70    0.80
   0   5  -8    0.90    1.10
   0  -5  -8   -1.20    1.10
   0   5   8   -0.70    1.10
   0   5   8   -0.20    1.20
   0   5  -8    0.40    0.90
   0  -5  -8   -0.10    1.10
   0  -5   8   -0.80    1.00
  -1   5   8  410.36   16.40
   1  -5   8  423.76   15.90
   1  -5   8  425.06   16.00
  -1   5   8  441.16   16.30
   1   5  -8  436.36   16.30
  -1  -5  -8  438.46   16.40
  -1  -5  -8  414.86   16.40
   1   5  -8  420.96   16.30
  -1  -5   8  426.86   16.20
   1   5   8  419.26   16.30
  -1  -5   8  420.56   16.30
   1  -5  -8  429.06   16.40
  -1   5  -8  429.76   16.10
  -1   5  -8  394.56   16.00
   1   5   8  418.36   16.20
   1  -5  -8  421.16   16.40
  -2   5   8  148.39    7.00
  -2   5   8  190.88    7.10
   2   5  -8  164.78    7.00
   2   5  -8  158.08    7.00
  -2  -5  -8  172.68    7.00
  -2  -5  -8  150.58    7.10
  -2   5  -8  162.78    6.50
   2  -5  -8  147.69    6.90
   2   5   8  154.38    6.90
   2   5   8  179.98    6.90
   2  -5  -8  180.38    7.10
  -2   5  -8  167.58    6.70
  -2  -5   8  168.68    7.10
  -2  -5   8  157.38    6.90
   3   5  -8  112.69    5.20
  -3   5   8   97.59    5.10
  -3   5   8  122.29    5.30
  -3  -5  -8  105.39    5.20
  -3  -5  -8  108.49    5.10
   3   5  -8  106.29    5.30
  -3   5  -8  109.29    4.60
  -3  -5   8  103.19    5.10
  -3  -5   8  109.89    5.40
   3  -5  -8  117.09    5.20
   3   5   8  119.39    4.90
  -3   5  -8  109.19    4.50
   3   5   8  108.99    4.90
   3  -5  -8  106.79    5.10
   4   5  -8  189.68    8.20
   4   5  -8  188.68    8.40
  -4  -5  -8  190.08    8.10
  -4  -5  -8  189.18    8.20
  -4   5   8  180.78    8.10
  -4   5   8  207.38    8.20
   4  -5  -8  186.68    8.10
   4   5   8  201.08    7.80
  -4   5  -8  186.08    7.50
  -4  -5   8  191.38    8.40
   4   5   8  203.28    7.80
   4  -5  -8  197.88    8.20
  -4  -5   8  185.28    8.20
  -4   5  -8  186.58    7.50
  -5   5   8  179.18    7.70
   5   5  -8  173.08    7.70
  -5   5   8  172.08    7.60
  -5  -5  -8  163.58    7.60
   5   5  -8  170.58    7.90
  -5  -5  -8  169.38    7.50
   5  -5  -8  168.48    7.40
   5   5   8  155.18    6.90
   5   5   8  179.98    7.00
  -5  -5   8  171.28    7.70
   5  -5  -8  179.78    7.60
  -5  -5   8  168.38    7.90
  -6  -5  -8    0.60    1.70
  -6  -5  -8   -1.40    2.00
  -6   5   8   -0.50    1.70
   6   5  -8   -0.50    2.20
  -6   5   8    1.40    2.00
  -6   5  -8    0.20    1.00
   6  -5  -8    0.30    1.80
  -6  -5   8   -3.40    1.70
   6  -5  -8   -0.80    1.80
  -6   5  -8    0.50    1.10
   7   5  -8  197.58    8.80
  -7   5   8  183.58    8.80
  -7  -5  -8  190.78    8.60
  -7  -5  -8  202.78    9.00
   7  -5  -8  188.98    8.40
   7  -5  -8  196.98    8.50
  -7   5  -8  197.18    7.80
  -7  -5   8  181.98    9.00
  -7   5  -8  182.68    7.70
   8   5  -8   55.29    4.70
  -8   5   8   54.29    4.80
  -8  -5  -8   60.49    4.60
  -8  -5   8   53.89    4.90
  -8   5  -8   52.49    4.20
   8  -5  -8   48.20    4.20
  -8   5  -8   51.49    3.30
   8  -5  -8   48.20    4.40
  -9   5   8    3.60    2.80
   9   5  -8   -2.10    2.60
  -9  -5  -8    2.00    2.40
  -9   5  -8    2.50    1.80
   9  -5  -8   -0.10    2.70
  -9  -5   8   -1.50    2.90
  10   5  -8    1.30    3.30
 -10  -5  -8    2.20    2.90
 -10   5   8    5.70    3.20
 -10  -5   8    1.80    3.30
   0   6   8 2380.66   89.79
   0  -6  -8 2383.46   89.69
   0   6  -8 2473.25   89.59
   0  -6  -8 2497.15   89.79
   0  -6   8 2420.66   89.39
   0  -6   8 2423.16   89.49
   0   6  -8 2375.46   89.59
   0   6   8 2437.86   89.69
   1  -6   8  649.34   23.20
  -1  -6  -8  577.84   23.60
   1   6  -8  640.04   23.60
   1   6  -8  600.54   23.60
  -1   6   8  635.34   23.80
  -1   6   8  606.34   23.70
  -1  -6  -8  634.44   23.80
   1  -6   8  628.54   23.30
   1  -6  -8  645.84   23.80
  -1   6  -8  631.64   23.40
  -1  -6   8  644.94   23.50
   1   6   8  604.94   23.70
  -1  -6   8  640.34   23.70
   1   6   8  591.34   23.60
  -1   6  -8  632.94   23.50
   1  -6  -8  579.14   23.70
   2   6  -8 1422.46   53.09
  -2   6   8 1459.95   53.09
  -2   6   8 1378.26   53.19
  -2  -6  -8 1404.06   53.09
   2   6  -8 1439.96   53.09
  -2  -6  -8 1441.06   53.19
  -2   6  -8 1412.36   52.69
  -2   6  -8 1449.55   52.89
   2   6   8 1475.25   52.99
   2  -6  -8 1408.86   53.09
   2  -6  -8 1421.96   53.09
   2   6   8 1380.86   52.99
  -2  -6   8 1423.96   53.09
  -2  -6   8 1417.76   52.99
   3   6  -8   12.00    1.90
  -3   6   8   19.50    2.60
  -3  -6  -8   17.90    2.20
   3   6  -8   17.20    2.20
  -3  -6  -8   15.80    1.90
  -3   6   8   18.30    2.40
   3  -6  -8   16.10    2.00
  -3   6  -8   15.80    2.00
   3  -6  -8   16.20    1.90
   3   6   8   18.60    2.40
   3   6   8   19.50    2.40
  -3  -6   8   16.60    2.10
  -3   6  -8   15.70    1.80
  -3  -6   8   14.10    1.80
  -4   6   8    0.40    1.40
   4   6  -8    1.00    1.50
  -4   6   8   -0.70    1.60
   4   6  -8   -0.80    1.90
  -4  -6  -8    1.10    1.80
  -4  -6  -8   -0.20    1.50
   4   6   8    0.40    1.30
   4  -6  -8    0.70    1.60
   4   6   8   -0.30    1.30
  -4  -6   8    2.20    1.50
  -4   6  -8    0.10    1.10
  -4   6  -8    0.70    1.10
  -4  -6   8   -2.50    1.70
  -5   6   8   70.69    4.40
   5   6  -8   66.59    4.40
  -5  -6  -8   72.69    4.70
  -5  -6  -8   70.39    4.40
  -5   6   8   70.79    4.50
   5   6  -8   67.89    4.70
  -5  -6   8   70.79    4.50
  -5   6  -8   74.09    3.60
   5   6   8   72.89    4.00
   5  -6  -8   72.39    4.30
  -5   6  -8   71.39    3.60
   5  -6  -8   72.59    4.20
   5   6   8   73.59    3.70
   6   6  -8    2.80    2.10
  -6   6   8    4.30    2.00
  -6  -6  -8    6.20    2.60
  -6  -6  -8    5.10    1.90
  -6   6  -8    6.60    1.50
  -6   6  -8    3.60    1.30
  -6  -6   8    3.30    2.10
   6   6   8    3.60    1.50
   6   6   8    4.80    1.30
   6  -6  -8    4.90    2.10
   6  -6  -8    4.50    2.00
   7   6  -8    3.30    2.30
  -7   6   8    1.20    2.10
  -7  -6  -8    4.70    2.20
   7  -6  -8   -0.60    2.20
   7  -6  -8    4.00    2.10
  -7  -6   8    4.30    2.30
  -7   6  -8    3.70    1.50
  -7   6  -8    3.20    1.70
   8   6  -8    8.10    2.80
  -8  -6  -8    7.70    2.50
  -8   6   8    4.00    2.50
   8  -6  -8    9.30    2.40
  -8   6  -8    4.70    1.70
  -8  -6   8    5.20    2.60
   9   6  -8    1.30    2.80
  -9   6   8    6.50    2.90
  -9  -6  -8    1.60    2.70
  -9  -6   8    6.00    3.00
  -9   6  -8    4.50    2.00
  10   6  -8    1.40    3.50
 -10   6   8    1.20    3.20
 -10  -6  -8    4.20    3.10
 -10  -6   8   -1.00    3.20
   0  -7  -8   -0.70    1.30
   0  -7   8   -1.60    1.10
   0   7  -8   -0.60    1.40
   0   7   8   -0.30    1.40
   0  -7   8   -0.20    1.40
   0   7   8   -1.50    1.40
   0  -7  -8   -0.80    1.40
   0   7  -8   -2.30    1.30
  -1   7   8   17.20    2.00
  -1  -7  -8   21.90    2.80
   1  -7   8   16.80    1.80
   1   7  -8   17.10    2.50
   1  -7   8   15.30    2.00
  -1   7   8   17.80    2.10
   1   7  -8   17.80    2.00
  -1  -7  -8   17.00    2.60
  -1   7  -8   15.90    2.40
  -1   7  -8   15.80    2.20
   1  -7  -8   16.80    2.10
  -1  -7   8   16.00    2.20
   1  -7  -8   17.30    2.10
   1   7   8   18.30    2.00
   1   7   8   20.00    2.70
  -1  -7   8   17.50    2.60
  -2  -7  -8   29.80    2.90
  -2   7   8   28.60    3.00
  -2   7   8   30.00    2.80
   2  -7   8   29.30    1.70
   2   7  -8   31.90    3.00
   2  -7   8   29.20    1.90
   2   7  -8   27.60    2.80
  -2  -7  -8   35.70    3.30
   2  -7  -8   32.10    2.90
   2  -7  -8   29.90    2.90
  -2  -7   8   27.70    2.60
  -2  -7   8   30.30    3.20
  -2   7  -8   28.10    2.40
  -2   7  -8   27.30    2.60
   2   7   8   25.70    2.90
   2   7   8   28.60    2.90
  -3  -7  -8   57.89    3.70
  -3   7   8   55.69    3.70
   3   7  -8   52.59    4.00
  -3   7   8   58.09    3.80
   3   7  -8   52.89    3.70
  -3  -7  -8   53.99    4.10
  -3  -7   8   56.79    3.60
  -3   7  -8   59.19    3.40
   3  -7  -8   57.79    3.70
   3   7   8   56.69    3.70
   3  -7  -8   56.59    3.80
  -3   7  -8   57.59    3.30
  -3  -7   8   57.89    4.10
   3   7   8   55.29    3.60
   4   7  -8  149.49    7.00
  -4  -7  -8  153.88    7.30
   4   7  -8  143.99    7.30
  -4  -7  -8  152.58    7.10
  -4   7   8  151.78    7.10
  -4   7   8  154.78    7.20
   4   7   8  151.08    6.70
   4  -7  -8  152.68    6.90
  -4   7  -8  159.08    6.50
   4   7   8  151.38    6.80
  -4  -7   8  147.59    7.20
  -4   7  -8  151.28    6.50
   4  -7  -8  148.39    7.00
  -4  -7   8  157.48    7.10
   5   7  -8   74.89    4.80
  -5  -7  -8   73.99    4.70
  -5   7   8   74.09    4.70
  -5  -7  -8   76.59    5.20
   5   7   8   71.19    4.40
  -5  -7   8   74.49    4.80
   5  -7  -8   71.49    4.40
  -5   7  -8   76.39    4.00
   5   7   8   71.09    4.10
   5  -7  -8   73.09    4.60
  -5   7  -8   69.39    3.90
  -6  -7  -8  343.07   13.70
  -6   7   8  337.77   13.90
   6   7  -8  329.47   13.80
   6   7   8  339.77   13.20
  -6   7  -8  320.47   13.00
  -6  -7   8  338.37   14.00
   6  -7  -8  330.27   13.40
  -6   7  -8  319.37   13.00
   6  -7  -8  325.87   13.50
   6   7   8  335.57   13.10
  -7   7   8  576.34   23.40
  -7  -7  -8  587.14   23.20
   7   7  -8  633.14   23.40
   7  -7  -8  575.64   22.80
  -7   7  -8  562.34   22.50
   7   7   8  589.44   22.40
  -7  -7   8  588.64   23.50
   7  -7  -8  600.04   22.90
   7   7   8  595.44   22.40
  -7   7  -8  596.94   22.50
  -8  -7  -8  222.68   10.30
   8   7  -8  224.28   10.40
  -8   7   8  215.98   10.40
  -8  -7   8  227.78   10.60
   8  -7  -8  223.98    9.70
  -8   7  -8  218.58    9.40
  -9   7   8    2.60    2.90
   9   7  -8    2.70    3.10
  -9  -7  -8   -4.00    2.80
  -9  -7   8   -2.90    2.80
 -10   7   8   15.30    3.80
 -10  -7  -8   17.00    3.70
  10   7  -8   14.70    3.90
 -10  -7   8   16.80    4.00
   0   8   8    8.40    1.90
   0   8  -8    8.90    1.80
   0   8  -8    6.20    1.70
   0  -8   8   10.70    1.80
   0  -8  -8    8.40    2.00
   0   8   8    8.40    1.80
   0  -8   8    8.90    1.40
   0  -8  -8    5.90    1.80
   1   8  -8   32.10    3.10
   1   8  -8   34.80    3.30
   1  -8   8   37.40    2.80
  -1   8   8   36.80    3.30
  -1  -8  -8   40.10    3.60
  -1   8   8   35.60    3.30
   1  -8   8   39.80    2.50
  -1  -8  -8   26.50    3.10
  -1  -8   8   38.00    3.30
  -1   8  -8   33.50    3.00
   1  -8  -8   29.80    3.20
   1   8   8   30.00    3.10
  -1   8  -8   33.80    3.00
   1  -8  -8   37.00    3.30
   1   8   8   33.50    3.30
  -1  -8   8   34.80    2.80
  -2   8   8   11.70    2.10
  -2   8   8   15.10    2.20
   2   8  -8   14.00    2.30
  -2  -8  -8   13.60    2.10
   2  -8   8   17.30    1.80
   2   8  -8   11.30    2.00
  -2  -8  -8   12.70    2.40
   2  -8   8   16.40    1.60
  -2   8  -8   15.70    2.00
   2   8   8   13.00    2.10
  -2  -8   8   17.70    2.50
   2  -8  -8   14.00    2.10
   2  -8  -8   14.90    2.30
  -2  -8   8   14.30    2.30
   2   8   8   18.50    2.30
  -2   8  -8   14.50    1.90
  -3  -8  -8  107.09    6.20
   3   8  -8  120.69    5.90
  -3  -8  -8  117.29    5.80
  -3   8   8   99.89    5.80
  -3   8   8  127.69    6.00
   3   8  -8  113.99    6.00
  -3  -8   8  110.19    5.70
   3   8   8  133.89    6.00
  -3   8  -8  109.69    5.40
   3  -8  -8  125.09    5.90
   3   8   8  107.09    5.70
   3  -8  -8   96.59    5.70
  -3  -8   8  107.79    6.10
   4   8  -8  376.46   15.40
  -4   8   8  383.56   15.50
  -4  -8  -8  381.66   15.60
  -4  -8  -8  381.86   15.40
   4   8   8  386.86   15.10
   4  -8  -8  367.76   15.20
  -4   8  -8  374.36   14.90
   4   8   8  373.56   15.20
  -4   8  -8  376.96   14.90
  -4  -8   8  390.56   15.40
   4  -8  -8  386.36   15.20
   5   8  -8  573.84   22.80
  -5  -8  -8  581.84   22.80
  -5   8   8  591.84   22.90
  -5   8  -8  585.44   22.20
   5   8   8  561.54   22.30
   5  -8  -8  581.04   22.50
  -5  -8   8  594.34   22.80
   5   8   8  578.34   22.40
  -5   8  -8  591.74   22.30
   5  -8  -8  565.44   22.50
  -6   8   8  545.05   20.90
   6   8  -8  502.95   20.80
  -6  -8  -8  530.55   20.80
  -6   8  -8  536.55   20.10
  -6   8  -8  488.65   20.00
  -6  -8   8  537.05   20.90
   6   8   8  483.95   20.20
   6   8   8  517.15   20.10
   6  -8  -8  545.95   20.40
   6  -8  -8  516.95   20.40
  -7   8   8  290.87   12.70
  -7  -8  -8  296.57   12.50
   7   8  -8  271.67   12.50
   7   8   8  288.67   11.50
   7  -8  -8  290.27   12.00
  -7   8  -8  285.67   11.70
   7  -8  -8  285.17   12.00
   7   8   8  268.47   11.90
  -7   8  -8  288.17   11.80
  -7  -8   8  297.77   12.80
  -8   8   8  176.88    9.20
   8   8  -8  174.28    9.20
  -8  -8  -8  180.28    9.20
  -8  -8   8  179.38    9.40
  -8   8  -8  179.58    8.20
   8  -8  -8  184.08    8.30
  -9  -8  -8   54.19    6.00
   9   8  -8   50.19    6.00
  -9   8   8   56.19    6.00
  -9  -8   8   57.09    6.30
  10   8  -8    5.30    4.00
 -10   8   8    6.10    3.70
 -10  -8  -8    8.40    3.70
 -10  -8   8   10.30    4.00
   0   9   8   -1.20    1.70
   0   9   8    0.10    1.80
   0  -9   8   -1.10    1.60
   0   9  -8   -0.50    1.70
   0   9  -8   -1.80    1.50
   0  -9  -8    0.30    1.90
   0  -9  -8    1.30    1.70
   0  -9   8   -0.70    1.30
   1   9  -8   57.69    4.10
   1  -9   8   54.39    3.20
   1   9  -8   55.79    4.20
   1  -9   8   60.69    3.70
  -1  -9  -8   51.89    4.50
  -1   9   8   55.39    4.20
  -1   9   8   50.89    4.20
  -1  -9  -8   58.59    4.00
   1   9   8   53.99    4.30
   1  -9  -8   52.89    4.20
   1  -9  -8   53.79    4.10
  -1  -9   8   54.49    4.20
   1   9   8   58.59    4.30
  -1   9  -8   53.59    3.90
  -1   9  -8   61.39    4.00
  -1  -9   8   57.79    3.60
  -2   9   8   47.00    4.00
  -2   9   8   45.00    3.80
   2  -9   8   47.20    2.70
  -2  -9  -8   45.90    3.90
  -2  -9  -8   47.30    4.20
   2   9  -8   45.00    3.90
   2  -9   8   46.80    2.90
   2   9  -8   43.40    3.90
   2  -9  -8   49.10    4.00
   2   9   8   40.10    4.10
  -2   9  -8   48.50    3.70
   2   9   8   45.20    4.00
  -2  -9   8   46.80    3.50
  -2   9  -8   42.10    3.60
   2  -9  -8   44.20    3.90
  -2  -9   8   48.30    4.20
  -3   9   8   29.70    3.60
   3   9  -8   31.90    3.70
  -3  -9  -8   28.00    3.70
   3   9   8   36.60    3.90
   3   9   8   30.00    3.70
  -3   9  -8   29.40    3.30
  -3   9  -8   34.00    3.40
   3  -9  -8   29.00    3.70
   3  -9  -8   36.40    3.60
  -3  -9   8   28.20    3.40
  -4  -9  -8  183.88    8.60
   4   9  -8  179.18    8.60
  -4   9   8  183.78    8.60
   4  -9  -8  179.28    8.30
   4   9   8  188.28    8.40
  -4   9  -8  180.28    8.10
  -4   9  -8  191.58    8.20
   4  -9  -8  175.78    8.40
  -4  -9   8  183.58    8.50
   4   9   8  176.08    8.50
   5   9  -8    1.60    2.40
  -5   9   8   -1.00    2.20
  -5  -9  -8    1.40    2.40
  -5  -9   8    0.60    2.20
  -5   9  -8    0.10    1.90
  -5   9  -8    0.60    2.10
   5   9   8    0.10    2.00
   5   9   8    3.70    2.60
   5  -9  -8   -0.20    2.20
  -6   9   8  252.87   11.10
  -6  -9  -8  246.98   10.90
   6   9  -8  209.88   10.80
   6  -9  -8  249.97   10.40
   6   9   8  217.08   10.50
  -6   9  -8  248.98   10.20
   6  -9  -8  236.98   10.40
  -6  -9   8  253.17   11.10
  -6   9  -8  229.38   10.30
   6   9   8  235.98   10.20
  -7  -9  -8   91.39    6.40
  -7   9   8  103.69    6.50
   7   9  -8   88.29    6.40
  -7  -9   8   93.49    6.60
   7   9   8   89.89    5.20
   7  -9  -8   95.29    5.70
  -7   9  -8   93.69    5.50
  -8   9   8   43.90    5.40
   8   9  -8   39.20    5.30
  -8  -9  -8   39.30    5.60
  -8  -9   8   42.90    5.60
  -8   9  -8   42.80    4.40
   9   9  -8   11.30    3.80
  -9   9   8    6.90    3.60
  -9  -9  -8    5.00    3.50
  -9  -9   8    5.70    3.70
   0 -10  -8   20.20    2.70
   0 -10   8   24.50    3.60
   0  10  -8   27.70    3.50
   0 -10   8   27.10    2.80
   0  10  -8   24.50    2.80
   0  10   8   24.70    3.70
  -1 -10  -8   82.09    5.20
   1 -10   8   89.39    4.90
  -1  10   8   83.79    5.40
   1  10  -8   87.49    5.20
   1 -10   8   85.99    4.40
   1  10   8   76.79    5.40
   1 -10  -8   89.39    5.20
  -1  10  -8   85.89    5.10
  -1 -10   8   93.29    5.50
  -1 -10   8   84.19    4.70
  -1  10  -8   85.89    5.20
  -2 -10  -8  191.98    9.00
   2 -10   8  192.38    8.00
   2 -10   8  198.88    8.20
  -2  10   8  192.48    9.10
   2  10  -8  194.58    9.00
   2  10   8  192.78    9.10
   2 -10  -8  200.38    9.00
  -2  10  -8  195.78    8.80
  -2 -10   8  200.38    8.70
  -2  10  -8  204.28    8.90
  -3 -10  -8  982.90   37.00
  -3  10   8  975.00   37.20
   3  10  -8  950.40   37.00
  -3  10  -8  957.00   36.70
   3 -10  -8  953.80   36.80
  -3 -10   8  988.90   36.90
  -3  10  -8  939.01   36.60
   3  10   8  986.10   36.90
  -4 -10  -8  614.24   24.10
   4  10  -8  599.44   24.10
  -4  10   8  614.24   24.30
   4 -10  -8  602.24   23.80
   4  10   8  610.64   23.90
  -4  10  -8  598.34   23.70
  -4 -10   8  633.74   24.00
  -5 -10  -8  642.24   25.50
   5  10  -8  635.44   25.40
  -5  10   8  628.24   25.60
  -5 -10   8  666.93   25.50
  -5  10  -8  648.84   25.00
  -5  10  -8  632.04   25.00
   5 -10  -8  664.93   25.20
   5  10   8  649.24   25.10
   6  10  -8  447.56   18.60
  -6  10   8  462.85   18.70
  -6 -10  -8  448.66   18.50
   6 -10  -8  446.86   18.00
  -6  10  -8  448.16   18.00
   6  10   8  455.45   18.00
  -6  10  -8  419.56   18.00
  -6 -10   8  465.35   18.60
  -7 -10  -8  145.09    8.00
   7  10  -8  137.29    7.90
  -7  10   8  136.99    8.10
  -7  10  -8  136.59    7.20
   7  10   8  128.39    7.00
  -7 -10   8  142.39    8.20
   7 -10  -8  135.59    7.20
   8  10  -8   21.10    3.90
  -8 -10  -8   24.60    4.10
  -8  10   8   32.10    4.30
  -8  10  -8   26.70    3.40
  -8 -10   8   26.80    4.10
  -9 -10  -8    5.90    3.90
   9  10  -8    4.20    4.00
  -9  10   8    5.00    3.80
  -9 -10   8   -1.20    3.60
   0 -11  -8   -2.40    2.20
   0  11  -8    2.70    2.20
   0 -11   8   -0.30    2.40
   0  11   8   -2.10    2.40
   0 -11   8   -1.00    1.60
   1  11  -8  654.73   25.40
  -1  11   8  639.54   25.60
   1 -11   8  651.93   24.70
   1 -11   8  635.14   24.90
  -1 -11  -8  638.74   25.40
   1  11   8  634.24   25.50
  -1  11  -8  653.73   25.30
  -1 -11   8  664.13   25.00
   1 -11  -8  650.73   25.40
  -2 -11  -8  310.17   13.50
   2 -11   8  322.17   12.60
   2  11  -8  321.77   13.50
   2 -11   8  317.87   12.40
  -2  11   8  309.97   13.70
   2 -11  -8  306.97   13.30
   2  11   8  306.37   13.50
  -2  11  -8  319.67   13.30
  -2 -11   8  324.97   13.10
  -2  11  -8  303.37   13.30
  -3 -11  -8  483.05   19.50
   3  11  -8  476.35   19.50
  -3  11   8  475.25   19.60
   3 -11   8  469.75   18.20
   3 -11   8  472.05   18.20
   3  11   8  483.85   19.40
  -3 -11   8  498.95   19.30
   3 -11  -8  477.05   19.30
  -3  11  -8  485.25   19.20
  -3  11  -8  482.95   19.20
  -4 -11  -8  134.29    7.40
  -4  11   8  129.09    7.40
   4  11  -8  126.19    7.40
   4  11   8  132.29    7.30
  -4  11  -8  128.79    7.20
   4 -11  -8  133.69    7.10
  -4  11  -8  131.09    7.00
  -4 -11   8  136.29    7.30
   5  11  -8    0.50    2.80
  -5 -11  -8    2.40    2.70
  -5  11   8    4.80    2.80
   5 -11  -8    4.80    2.50
  -5 -11   8    0.10    2.50
  -5  11  -8    6.90    2.60
  -5  11  -8    1.40    2.70
   5  11   8    3.60    2.60
  -6 -11  -8   10.70    3.10
   6  11  -8    6.50    3.30
  -6  11   8   16.10    3.40
   6 -11  -8   10.60    2.70
   6  11   8    3.50    2.60
  -6  11  -8    9.00    2.80
  -6 -11   8    8.60    3.10
   7  11  -8  102.49    7.50
  -7 -11  -8  109.49    7.60
  -7  11   8  120.19    7.80
  -7 -11   8  132.49    7.90
   7  11   8  111.49    6.80
  -7  11  -8  117.69    6.90
   7 -11  -8  117.09    6.70
   8  11  -8   -4.50    3.40
  -8 -11  -8    2.90    3.60
  -8  11   8    7.70    3.70
  -8  11  -8    6.80    3.30
  -8 -11   8    3.30    3.50
   0  12   8   25.50    3.60
   0 -12   8   28.20    3.50
   0 -12  -8   21.70    3.30
   0  12  -8   32.90    4.60
   1 -12   8   40.60    4.60
   1 -12   8   38.90    3.60
  -1  12   8   40.60    5.40
  -1 -12  -8   46.10    5.00
   1  12  -8   47.40    4.90
   1 -12  -8   44.10    4.90
   1  12   8   47.40    5.20
  -1 -12   8   41.30    4.20
  -1  12  -8   48.30    4.90
   2 -12   8   30.80    3.00
   2  12  -8   27.40    3.60
  -2  12   8   24.00    3.50
  -2 -12  -8   37.30    4.70
   2 -12   8   29.80    3.80
   2 -12  -8   31.50    4.50
  -2  12  -8   26.60    3.40
   2  12   8   26.00    3.60
  -2 -12   8   30.20    4.20
   3 -12   8  113.99    5.60
  -3  12   8  127.19    7.40
   3  12  -8  121.59    7.10
  -3 -12  -8  124.89    7.20
   3 -12   8  119.69    5.30
  -3 -12   8  115.39    6.80
  -3  12  -8  120.99    6.80
   3  12   8  117.49    7.20
   3 -12  -8  116.09    6.80
   4  12  -8  157.08    8.40
  -4 -12  -8  156.58    8.30
  -4  12   8  144.49    8.30
  -4 -12   8  154.18    8.10
   4 -12  -8  154.18    7.90
   4  12   8  149.39    8.20
  -4  12  -8  154.18    8.00
   5  12  -8   30.70    4.00
  -5  12   8   32.70    5.00
  -5 -12  -8   28.50    3.70
   5 -12  -8   30.90    4.50
   5  12   8   29.60    3.70
  -5  12  -8   38.60    4.60
  -5 -12   8   27.20    3.80
   6  12  -8    0.50    3.40
  -6  12   8   -1.10    3.10
  -6 -12  -8   -4.50    3.00
   6 -12  -8    2.50    2.70
  -6 -12   8   -0.50    2.90
   6  12   8   -2.50    2.90
  -6  12  -8    4.50    3.00
  -7 -12  -8    0.60    3.40
   7  12  -8    8.50    3.80
  -7  12   8    0.80    3.30
  -7  12  -8    9.50    3.40
  -7 -12   8    0.20    3.30
   7  12   8    6.20    3.10
   8  12  -8   47.90    7.00
  -8 -12  -8   61.69    6.90
  -8  12   8   48.10    7.20
  -8 -12   8   46.90    5.40
   0 -13  -8    1.60    2.60
   0  13   8   -1.40    2.70
   0  13  -8    0.30    2.70
   0 -13   8    0.90    2.00
   1  13  -8   23.30    3.50
   1 -13   8   21.50    3.30
  -1 -13  -8   21.60    3.40
  -1  13   8   26.10    3.80
   1 -13   8   25.00    3.70
   1  13   8   18.40    3.70
   1 -13  -8   17.70    3.30
  -1 -13   8   20.50    3.00
  -1  13  -8   21.20    3.50
  -2  13   8    2.20    3.00
   2 -13   8    1.70    1.70
   2 -13   8    3.70    2.60
   2  13  -8    2.70    2.90
  -2 -13  -8    3.90    2.80
  -2 -13   8    3.50    2.50
   2 -13  -8    1.00    2.70
   2  13   8    1.70    3.00
  -2  13  -8    3.50    2.80
  -3  13   8   49.20    5.80
   3 -13   8   51.19    3.40
  -3 -13  -8   58.99    5.60
   3  13  -8   52.09    5.60
  -3 -13   8   55.79    5.30
   3 -13  -8   51.29    5.20
   3  13   8   55.19    5.90
  -3  13  -8   52.09    5.40
   4  13  -8    6.90    3.30
  -4 -13  -8    4.10    2.80
  -4  13   8    2.90    3.00
   4 -13  -8    1.80    2.80
   4  13   8    1.70    3.00
  -4  13  -8    2.30    2.90
  -4 -13   8    3.60    2.90
   5  13  -8   73.29    6.80
  -5  13   8   76.09    6.70
  -5 -13  -8   76.69    6.50
  -5  13  -8   74.39    6.10
  -5 -13   8   69.99    6.50
   5 -13  -8   81.39    5.90
   5  13   8   73.59    6.30
  -6  13   8    8.20    3.60
  -6 -13  -8    5.70    3.40
   6  13  -8    4.10    3.70
   6  13   8    0.80    3.30
  -6  13  -8    2.80    3.30
   6 -13  -8    4.70    3.10
  -6 -13   8    4.60    3.40
  -7  13   8    2.10    3.90
  -7 -13  -8    6.80    4.00
   7  13  -8    2.30    4.10
  -7  13  -8   14.40    3.90
  -7 -13   8    7.00    3.80
   7  13   8    2.90    3.60
   0  14  -8  320.07   14.30
   0 -14   8  325.77   13.50
   0  14   8  314.87   14.50
   0 -14  -8  325.67   14.30
  -1  14   8   25.50    4.00
   1 -14   8   31.50    3.80
  -1 -14  -8   19.90    3.60
   1  14  -8   17.50    3.60
   1  14   8   22.90    3.90
  -1 -14   8   20.20    3.10
   1 -14  -8   22.90    3.70
  -1  14  -8   22.40    3.70
  -2 -14  -8  249.18   11.80
   2 -14   8  240.28   10.30
  -2  14   8  253.67   12.10
   2  14  -8  232.58   11.70
  -2 -14   8  250.17   11.20
  -2  14  -8  242.48   11.70
   2 -14  -8  241.88   11.40
   2  14   8  242.18   11.90
   3 -14   8   -0.20    1.80
  -3  14   8   -1.10    3.10
  -3 -14  -8    0.80    3.00
   3  14  -8    3.20    3.30
  -3 -14   8    0.80    2.80
   3  14   8   -1.70    3.20
  -3  14  -8    3.90    3.30
   3 -14  -8    4.20    3.00
   4  14  -8   24.00    4.20
  -4  14   8   22.90    4.10
  -4 -14  -8   21.60    3.80
  -4 -14   8   19.00    3.70
   4 -14  -8   19.70    3.50
   4  14   8   14.00    3.80
  -4  14  -8   23.40    3.80
  -5  14   8    0.70    3.70
   5  14  -8   -0.80    3.90
  -5 -14  -8    4.30    3.30
  -5 -14   8    1.00    3.30
   5  14   8    1.90    3.50
   5 -14  -8    1.40    3.00
  -5  14  -8   -4.10    3.30
   6  14  -8   25.00    4.70
  -6 -14  -8   30.80    4.60
  -6  14   8   28.70    4.90
  -6  14  -8   29.40    4.40
  -6 -14   8   26.00    4.50
   6 -14  -8   27.80    4.10
   6  14   8   26.50    4.40
  -7 -14  -8   37.90    5.20
   7  14  -8   37.20    5.50
  -7  14   8   46.20    5.70
  -7  14  -8   45.70    6.70
   7  14   8   52.09    6.80
  -7 -14   8   30.80    5.00
   0 -15  -8    0.20    3.10
   0  15   8    4.70    3.50
   0  15  -8    2.60    3.40
   0 -15   8   -3.00    2.40
   1 -15   8   10.80    2.60
  -1 -15  -8   13.30    3.50
   1  15  -8   10.80    3.60
  -1  15   8   10.30    3.80
   1  15   8    6.90    3.80
   1 -15  -8   10.20    3.40
  -1 -15   8   10.30    2.90
  -1  15  -8   16.40    3.80
  -2 -15  -8   29.90    4.30
   2  15  -8   27.60    4.20
  -2  15   8   30.90    4.60
   2 -15   8   35.00    4.00
  -2  15  -8   39.60    5.80
   2  15   8   32.80    4.50
  -2 -15   8   29.70    3.80
   2 -15  -8   26.60    4.00
   3  15  -8   92.19    7.70
  -3  15   8  106.69    8.00
  -3 -15  -8   94.39    7.60
   3 -15  -8   99.89    7.00
  -3  15  -8   99.59    7.50
   3  15   8   97.39    7.90
  -3 -15   8   86.89    7.00
  -4 -15  -8    4.70    3.60
   4  15  -8    9.80    4.10
  -4  15   8    4.10    3.70
   4 -15  -8    3.80    3.30
   4  15   8   -0.40    3.80
  -4 -15   8    4.10    3.50
  -4  15  -8    8.10    3.70
   5  15  -8  102.39    8.60
  -5  15   8  114.79    8.90
  -5 -15  -8  111.39    8.30
   5 -15  -8  105.79    7.50
   5  15   8  103.39    8.20
  -5  15  -8  101.79    8.10
  -5 -15   8  109.19    8.10
   6  15  -8   17.70    4.80
  -6 -15  -8   18.90    4.60
  -6  15   8   22.80    5.00
  -6  15  -8   17.30    4.60
  -6 -15   8   17.00    4.50
   6  15   8   17.70    4.70
   0  16   8   37.70    5.30
   0  16  -8   37.50    4.90
   0 -16  -8   37.60    4.80
   0 -16   8   32.50    5.00
   1 -16   8    0.00    2.70
   1  16  -8   -2.80    3.70
  -1  16   8    1.80    3.80
  -1 -16  -8   -1.30    3.30
   1 -16  -8    2.40    3.40
  -1 -16   8   -1.00    2.90
  -1  16  -8   -0.60    3.60
   1  16   8   10.80    4.30
  -2 -16  -8  105.59    8.10
   2 -16   8  108.29    7.00
  -2  16   8  101.39    8.50
   2  16  -8  104.69    8.00
  -2 -16   8   98.59    7.30
  -2  16  -8  111.69    8.20
   2  16   8  115.39    8.80
   2 -16  -8   96.29    7.50
  -3 -16  -8   65.09    7.00
   3  16  -8   54.69    7.30
  -3  16   8   60.79    7.50
  -3  16  -8   53.59    7.30
  -3 -16   8   52.59    6.60
   3  16   8   66.49    7.50
   3 -16  -8   59.59    6.40
  -4  16   8    8.20    4.30
  -4 -16  -8    7.30    4.10
   4  16  -8    3.30    4.30
  -4  16  -8    4.30    4.40
   4  16   8    1.70    4.30
   4 -16  -8   -4.40    3.60
  -4 -16   8    2.10    3.70
  -5  16   8   32.80    5.40
  -5 -16  -8   28.40    5.00
   5  16  -8   22.80    5.20
   5  16   8   25.70    5.20
  -5  16  -8   37.20    5.20
   5 -16  -8   30.60    4.80
  -5 -16   8   30.10    4.80
   0 -17  -8    0.60    3.80
   0  17   8   -0.80    4.20
   0 -17   8   -0.40    3.20
   0  17  -8   -3.30    3.80
  -1  17   8    0.70    4.20
   1 -17   8    0.50    3.20
   1  17  -8    0.80    4.10
  -1 -17  -8    0.60    3.80
   1  17   8   -2.10    4.40
  -1  17  -8    0.00    3.90
   1 -17  -8    9.10    3.80
  -1 -17   8    0.50    3.40
  -2  17   8    1.50    4.30
   2  17  -8    2.00    4.20
  -2 -17  -8    0.40    4.00
  -2 -17   8    3.80    3.70
  -2  17  -8   -1.60    4.20
   2 -17  -8   -0.30    3.70
   2  17   8   -3.30    4.50
  -3  17   8   -2.80    4.40
   3  17  -8    3.30    4.40
  -3 -17  -8    3.00    4.10
   3  17   8    9.70    4.60
   3 -17  -8    6.80    4.00
  -3  17  -8   -1.30    4.40
  -3 -17   8   -3.20    3.70
   0  18  -8    0.50    4.40
  -1   0   9    0.70    0.60
   1   0   9   -1.30    0.50
  -1   0   9   -0.80    0.70
  -1   0  -9   -0.50    0.60
  -2   0  -9    0.10    0.60
   2   0  -9   -0.70    0.80
  -2   0  -9    0.10    0.40
  -2   0   9   -0.90    0.70
  -2   0   9   -1.00    0.80
   2   0  -9   -1.10    0.80
  -3   0   9    0.00    1.00
   3   0  -9   -0.30    1.10
  -4   0   9    0.80    1.20
   4   0  -9   -1.30    1.30
  -4   0   9   -1.30    1.20
   5   0  -9   -0.60    1.50
  -5   0   9   -0.20    1.40
  -5   0   9   -1.10    1.20
   5   0  -9    0.10    1.40
   6   0  -9   -0.20    1.80
  -6   0  -9   -0.10    1.00
  -6   0   9    0.40    1.40
  -6   0  -9   -0.20    0.80
   6   0  -9    0.00    1.60
  -6   0   9    0.40    1.60
  -7   0  -9   -1.60    1.20
   7   0  -9   -3.40    2.10
   7   0  -9   -1.40    1.80
  -7   0   9   -0.50    1.70
  -7   0  -9    1.80    1.30
   8   0  -9    0.20    2.10
  -8   0  -9   -1.30    1.40
  -8   0   9   -2.30    2.00
  -8   0  -9   -2.40    1.60
   8   0  -9   -2.10    2.50
  -9   0  -9   -1.60    1.70
   9   0  -9    3.00    2.40
  -9   0   9    0.80    2.50
 -10   0  -9    0.70    2.10
 -10   0   9    1.80    2.70
   0  -1   9    0.00    0.60
   0   1   9   -0.90    0.70
   0   1  -9   -0.20    0.60
   0   1   9   -0.90    0.60
   0  -1  -9    1.00    0.70
   0  -1  -9    1.20    0.70
   0  -1   9   -0.40    0.60
   1   1  -9 1675.23   61.69
  -1  -1  -9 1628.54   61.59
  -1   1   9 1729.83   61.69
  -1  -1  -9 1731.03   61.69
  -1   1   9 1706.53   61.79
   1   1  -9 1735.63   61.69
   1  -1  -9 1657.83   61.79
  -1   1  -9 1703.13   61.49
  -1  -1   9 1702.53   61.69
  -1   1  -9 1662.33   61.49
   1  -1  -9 1624.34   61.79
   1   1   9 1629.94   61.49
   1   1   9 1667.93   61.59
  -1  -1   9 1525.95   61.69
  -2  -1  -9  357.66   12.90
  -2   1   9  355.36   13.20
   2   1  -9  328.67   13.20
   2   1  -9  362.76   13.30
  -2  -1  -9  321.67   13.00
[truncated: 559,658 more chars]
