# Supplementary material for: Crystal structure of 3,4-di­meth­oxy­phenol
Source: Acta Crystallogr E Crystallogr Commun. 2015 Dec 6;71(Pt 12):o1019. doi: 10.1107/S2056989015022860 (PMC4719955; doi:10.1107/S2056989015022860)
Supplement: Supplementary file 2 [file e-71-o1019-Isup2.hkl]

data_I                                                                          
_shelx_title ' mo_umd609_0m_a.res in Pbca'                                      
_shelx_refln_list_code          4                                               
_shelx_F_calc_maximum      153.79                                               
_exptl_crystal_F_000      1312.00                                               
_reflns_d_resolution_high  0.7482                                               
                                                                                
loop_                                                                           
 _space_group_symop_operation_xyz                                               
 'x, y, z'                                                                      
 '-x+1/2, -y, z+1/2'                                                            
 '-x, y+1/2, -z+1/2'                                                            
 'x+1/2, -y+1/2, -z'                                                            
 '-x, -y, -z'                                                                   
 'x-1/2, y, -z-1/2'                                                             
 'x, -y-1/2, z-1/2'                                                             
 '-x-1/2, y-1/2, z'                                                             
                                                                                
_cell_length_a     8.7477                                                       
_cell_length_b    13.8218                                                       
_cell_length_c    26.6422                                                       
_cell_angle_alpha  90.000                                                       
_cell_angle_beta   90.000                                                       
_cell_angle_gamma  90.000                                                       
                                                                                
_shelx_F_squared_multiplier     1.000                                           
                                                                                
loop_                                                                           
 _refln_index_h                                                                 
 _refln_index_k                                                                 
 _refln_index_l                                                                 
 _refln_F_squared_calc                                                          
 _refln_F_squared_meas                                                          
 _refln_F_squared_sigma                                                         
 _refln_observed_status                                                         
   4   0   0       2985.10       2998.60        55.37 o                         
   6   0   0        138.33        178.09         7.75 o                         
   8   0   0         32.70         26.14         4.84 o                         
  10   0   0         71.96         70.72         9.69 o                         
   2   1   0          4.46          0.01         0.68 o                         
   4   1   0       6563.18       6152.06        79.99 o                         
   6   1   0       1591.77       1743.41        26.70 o                         
   8   1   0        159.73        178.93         6.33 o                         
  10   1   0          1.71         -0.81         3.85 o                         
   0   2   0       1396.47       1252.94        56.68 o                         
   2   2   0         55.49         20.19         0.96 o                         
   4   2   0        643.20        591.60         9.38 o                         
   6   2   0        328.46        318.36         5.66 o                         
   8   2   0       1719.80       1760.52        33.63 o                         
  10   2   0        667.43        685.12        20.98 o                         
   2   3   0          1.27          4.88         0.77 o                         
   4   3   0        350.87        314.23         5.64 o                         
   6   3   0         41.66         40.77         3.30 o                         
   8   3   0          0.19          0.04         2.02 o                         
  10   3   0        697.92        742.52        32.21 o                         
   2   4   0        106.15         98.76         2.63 o                         
   4   4   0       3934.55       4358.04        56.91 o                         
   6   4   0        938.41       1023.73        20.45 o                         
   8   4   0         58.86         54.28         3.02 o                         
  10   4   0         99.41         81.75         7.66 o                         
   2   5   0       2859.19       2715.39        35.69 o                         
   4   5   0       2092.05       2195.31        29.05 o                         
   6   5   0        472.63        489.36         8.50 o                         
   8   5   0        427.17        434.48         8.81 o                         
  10   5   0         13.51         13.23         4.86 o                         
   0   6   0       2487.09       2469.52        46.20 o                         
   2   6   0       1644.19       1733.83        23.06 o                         
   4   6   0        236.92        213.26         3.67 o                         
   6   6   0         35.22         31.90         2.01 o                         
   8   6   0        370.67        372.35         8.07 o                         
  10   6   0        142.45        139.92         9.55 o                         
   2   7   0         89.21         81.70         2.33 o                         
   4   7   0        927.09        909.76        12.61 o                         
   6   7   0        149.41        160.46         4.88 o                         
   8   7   0         99.15        107.41         5.30 o                         
  10   7   0        178.69        184.31        10.72 o                         
   0   8   0        216.51        261.94         6.71 o                         
   2   8   0        121.64        173.47         6.19 o                         
   4   8   0         78.69         68.29         4.18 o                         
   6   8   0          9.89          8.12         2.29 o                         
   8   8   0          1.48          1.12         3.29 o                         
  10   8   0          0.36          1.98        11.38 o                         
   2   9   0       2215.84       2117.24        28.40 o                         
   4   9   0       4826.25       4823.60        67.73 o                         
   6   9   0          4.22          1.43         2.64 o                         
   8   9   0        372.33        392.26        11.68 o                         
  10   9   0        108.07        102.41         9.22 o                         
   0  10   0        121.61        152.08         5.34 o                         
   2  10   0          6.34         17.18         1.83 o                         
   4  10   0        648.10        629.69        18.16 o                         
   6  10   0        174.55        161.46         7.21 o                         
   8  10   0        631.02        574.39        15.60 o                         
   2  11   0       7623.72       7380.43       122.39 o                         
   4  11   0        499.98        472.14        12.34 o                         
   6  11   0          1.80         -1.12         3.54 o                         
   8  11   0        181.59        167.25        10.92 o                         
   0  12   0       2633.41       2579.87        69.62 o                         
   2  12   0         78.38         93.31         6.29 o                         
   4  12   0         10.55         11.59         2.57 o                         
   6  12   0          5.19         10.09         5.80 o                         
   8  12   0          6.34          2.11         4.94 o                         
   2  13   0         88.29         72.06         4.81 o                         
   4  13   0        507.06        479.32        10.31 o                         
   6  13   0        193.98        199.02        13.97 o                         
   8  13   0          1.56         15.27         5.64 o                         
   0  14   0         78.99         89.32         9.08 o                         
   2  14   0         26.52         21.19         3.55 o                         
   4  14   0        209.03        199.04         7.46 o                         
   6  14   0        147.64        149.11        10.72 o                         
   2  15   0        189.33        214.54         8.08 o                         
   4  15   0         41.82         49.66         4.72 o                         
   6  15   0         60.85         67.21         6.88 o                         
   0  16   0        653.39        687.27        22.82 o                         
   2  16   0        138.02        131.74         7.53 o                         
   4  16   0        322.18        330.30        12.86 o                         
   2  17   0        141.53        183.36         8.85 o                         
   4  17   0         49.75         42.05         6.68 o                         
   0  18   0         94.21        140.12        26.27 o                         
   2  18   0        375.27        399.47        12.59 o                         
   1   1   1        310.04        277.05        11.14 o                         
   3   1   1       1072.00       1092.85        10.92 o                         
   4   1   1        119.60        134.04         1.94 o                         
   5   1   1         10.85         14.63         0.97 o                         
   6   1   1        706.27        702.32         7.91 o                         
   7   1   1        194.78        193.23         3.19 o                         
   8   1   1         48.70         51.04         2.33 o                         
   9   1   1          6.71          8.49         2.20 o                         
  10   1   1         58.14         66.57         6.05 o                         
  11   1   1         42.55         43.45         3.90 o                         
   1   2   1         21.83         28.13         0.71 o                         
   2   2   1        255.80        203.89         2.38 o                         
   3   2   1          5.43          5.60         0.55 o                         
   4   2   1       1789.32       1757.34        17.48 o                         
   5   2   1        177.91        204.85         2.50 o                         
   6   2   1       2371.21       2533.35        27.27 o                         
   7   2   1          0.04          1.60         1.28 o                         
   8   2   1        319.29        336.88         4.97 o                         
   9   2   1        121.80        141.24         4.69 o                         
  10   2   1         34.24         49.40         3.68 o                         
  11   2   1          1.13         -6.57         9.08 o                         
   1   3   1          0.69         -0.47         0.47 o                         
   2   3   1         44.69         48.53         1.24 o                         
   3   3   1       2320.23       2403.27        23.83 o                         
   4   3   1       1235.91       1205.72        12.62 o                         
   5   3   1          0.76          0.95         0.70 o                         
   6   3   1        538.92        530.63         6.52 o                         
   7   3   1         67.24         62.57         2.52 o                         
   8   3   1         16.56         13.27         1.64 o                         
   9   3   1         27.08         25.10         3.39 o                         
  10   3   1        150.17        166.01         8.31 o                         
  11   3   1         72.88         70.95         4.91 o                         
   0   4   1      14852.56      13202.56       485.32 o                         
   1   4   1       1472.03       1489.29        16.81 o                         
   2   4   1        188.57        162.47         2.73 o                         
   3   4   1        261.01        248.37         2.67 o                         
   4   4   1       1656.71       1800.15        18.03 o                         
   5   4   1        491.39        463.52         5.07 o                         
   6   4   1       1686.78       1787.27        19.52 o                         
   7   4   1        179.97        174.31         2.97 o                         
   8   4   1        171.29        174.25         3.37 o                         
   9   4   1        188.97        182.86         4.83 o                         
  10   4   1         14.63         15.09         3.28 o                         
  11   4   1        214.86        194.80         7.77 o                         
   1   5   1       2686.98       2831.24        26.28 o                         
   2   5   1       2012.98       2135.13        19.90 o                         
   3   5   1        577.74        655.80         6.66 o                         
   4   5   1         64.57         70.09         1.75 o                         
   5   5   1        410.63        513.04         5.61 o                         
   6   5   1        462.41        476.80         5.93 o                         
   7   5   1         11.39          9.21         1.32 o                         
   8   5   1         18.63         21.10         1.66 o                         
   9   5   1         45.95         39.11         2.84 o                         
  10   5   1         43.90         44.34         4.47 o                         
  11   5   1         89.94         94.26         6.14 o                         
   0   6   1        608.10        532.93         8.09 o                         
   1   6   1         19.85         10.35         0.76 o                         
   2   6   1       1119.36       1037.12         9.96 o                         
   3   6   1       4171.82       4391.27        40.67 o                         
   4   6   1        360.14        367.21         3.94 o                         
   5   6   1         22.33         30.84         1.19 o                         
   6   6   1          1.99          1.92         1.16 o                         
   7   6   1         23.25         21.05         1.61 o                         
   8   6   1         53.97         58.93         2.52 o                         
   9   6   1         43.51         48.48         2.93 o                         
  10   6   1          4.33          0.70         3.37 o                         
  11   6   1          0.43         -1.02         4.86 o                         
   1   7   1        274.72        216.85         2.70 o                         
   2   7   1        286.23        316.85         3.60 o                         
   3   7   1       2509.49       2475.73        23.21 o                         
   4   7   1        579.98        604.73         6.54 o                         
   5   7   1        688.34        698.10         7.59 o                         
   6   7   1          5.90          2.62         1.39 o                         
   7   7   1         37.01         38.73         1.94 o                         
   8   7   1        146.29        162.49         4.06 o                         
   9   7   1        295.28        294.13         6.70 o                         
  10   7   1          0.36          4.47         4.51 o                         
   0   8   1          2.58         12.78         1.39 o                         
   1   8   1       1373.90       1446.52        13.86 o                         
   2   8   1       3416.10       3635.31        33.87 o                         
   3   8   1        164.74        160.92         2.42 o                         
   4   8   1          0.16          1.08         0.96 o                         
   5   8   1        541.95        578.23         7.07 o                         
   6   8   1          6.84          6.55         1.68 o                         
   7   8   1          4.26          5.51         1.90 o                         
   8   8   1        399.50        416.41         8.29 o                         
   9   8   1        418.03        422.73         8.75 o                         
  10   8   1        229.23        223.58         8.48 o                         
   1   9   1       1730.15       1674.95        16.04 o                         
   2   9   1         35.26         38.11         1.77 o                         
   3   9   1        126.06        147.52         4.27 o                         
   4   9   1        528.97        578.69        18.04 o                         
   5   9   1        335.80        306.95         5.34 o                         
   6   9   1         17.54         22.37         2.20 o                         
   7   9   1        143.54        136.17         4.92 o                         
   8   9   1          0.80          0.95         2.55 o                         
   9   9   1          1.79          6.35         3.13 o                         
  10   9   1          0.03         -2.35         4.16 o                         
   0  10   1       1070.53       1039.58        14.65 o                         
   1  10   1       4508.08       4369.65        40.79 o                         
   2  10   1        370.71        335.43         4.58 o                         
   3  10   1       3042.81       3062.79        33.26 o                         
   4  10   1         94.14         94.92         4.65 o                         
   5  10   1          0.12          0.38         1.32 o                         
   6  10   1         35.52         35.60         2.80 o                         
   7  10   1          1.50         -1.40         2.53 o                         
   8  10   1         25.23         32.43         3.19 o                         
   9  10   1         26.89         26.01         3.96 o                         
   1  11   1        540.80        525.60         7.44 o                         
   2  11   1       1300.67       1380.12        17.12 o                         
   3  11   1        223.98        236.64         4.39 o                         
   4  11   1       1160.26       1179.24        14.78 o                         
   5  11   1        205.17        187.65         4.03 o                         
   6  11   1          5.48          3.55         2.29 o                         
   7  11   1         37.97         29.89         3.15 o                         
   8  11   1         30.43         34.67         4.44 o                         
   9  11   1          4.86         -3.91         3.91 o                         
   0  12   1        768.36        656.11        14.49 o                         
   1  12   1        642.38        626.59         9.82 o                         
   2  12   1          3.05         15.44         2.14 o                         
   3  12   1        108.95        100.49         3.37 o                         
   4  12   1         24.62         15.95         1.85 o                         
   5  12   1        308.95        283.40         5.68 o                         
   6  12   1          0.12         -0.22         2.78 o                         
   7  12   1        114.53        106.82         5.65 o                         
   8  12   1          1.70         -1.83         3.48 o                         
   1  13   1        412.08        414.37         7.38 o                         
   2  13   1        421.38        409.55         7.32 o                         
   3  13   1         30.62         30.15         2.28 o                         
   4  13   1         54.30         54.46         2.59 o                         
   5  13   1         25.19         22.45         2.38 o                         
   6  13   1        105.70        104.15         5.68 o                         
   7  13   1          0.34          4.83         3.70 o                         
   8  13   1        323.98        348.72         9.29 o                         
   0  14   1         77.92         63.38         4.29 o                         
   1  14   1         36.44         33.95         2.66 o                         
   2  14   1        101.86        105.98         4.39 o                         
   3  14   1        454.58        427.54         7.79 o                         
   4  14   1          2.64          3.94         2.43 o                         
   5  14   1        259.77        258.75         6.65 o                         
   6  14   1         45.95         47.27         4.05 o                         
   7  14   1         31.65         33.31         4.16 o                         
   1  15   1          6.16          5.59         2.56 o                         
   2  15   1         33.44         32.74         2.91 o                         
   3  15   1         30.62         30.59         2.88 o                         
   4  15   1        151.50        153.71         5.28 o                         
   5  15   1          4.05          5.07         4.04 o                         
   6  15   1          2.69          4.77         4.01 o                         
   0  16   1          3.25          6.78         3.95 o                         
   1  16   1         24.23         25.84         3.03 o                         
   2  16   1         21.25         24.69         3.06 o                         
   3  16   1          4.49          8.38         3.01 o                         
   4  16   1          0.02          2.29         3.42 o                         
   5  16   1         64.56         71.10         4.92 o                         
   1  17   1         38.60         38.96         3.54 o                         
   2  17   1          1.93          2.36         3.21 o                         
   3  17   1         12.32         11.09         3.46 o                         
   4  17   1         10.84         15.12         5.20 o                         
   0  18   1        323.30        361.49        16.77 o                         
   1  18   1         86.94         93.30         4.73 o                         
   2  18   1         40.59         38.23         3.94 o                         
   2   0   2          8.75          3.21         0.92 o                         
   3   0   2       1579.32       1366.23        20.75 o                         
   4   0   2        640.73        770.26        11.96 o                         
   5   0   2         51.34         44.58         1.93 o                         
   6   0   2         93.92        112.57         2.80 o                         
   7   0   2        428.64        421.04         7.28 o                         
   8   0   2         10.02          9.03         2.19 o                         
   9   0   2         23.52         15.14         3.05 o                         
  10   0   2        257.49        265.54        10.87 o                         
  11   0   2         21.59         27.98         5.20 o                         
   1   1   2         27.93         56.60         1.67 o                         
   2   1   2       3821.92       3474.93        36.93 o                         
   3   1   2         79.10         79.57         1.30 o                         
   4   1   2        351.35        376.22         4.00 o                         
   5   1   2        149.92        177.03         2.44 o                         
   6   1   2         90.08         88.88         1.79 o                         
   7   1   2         35.08         39.06         1.41 o                         
   8   1   2        248.28        246.47         3.98 o                         
   9   1   2         38.21         45.11         2.68 o                         
  10   1   2        105.79        101.66         5.41 o                         
  11   1   2          2.60          2.65         3.47 o                         
   0   2   2        920.37        826.81        12.59 o                         
   1   2   2       7284.55       6393.38        71.01 o                         
   3   2   2        270.05        307.22         3.72 o                         
   4   2   2         45.92         51.04         1.70 o                         
   5   2   2       3124.02       3172.88        31.41 o                         
   6   2   2        365.63        356.17         4.01 o                         
   7   2   2       1448.84       1523.54        18.36 o                         
   8   2   2         61.05         67.35         2.53 o                         
   9   2   2        132.47        137.33         4.69 o                         
  10   2   2          0.05         -2.20         3.23 o                         
  11   2   2        116.26        122.31         7.70 o                         
   1   3   2       3873.98       3734.40        34.43 o                         
   2   3   2       6434.77       5974.46        58.72 o                         
   3   3   2       5720.87       5678.43        55.87 o                         
   4   3   2          3.48          4.60         1.04 o                         
   5   3   2        335.26        353.25         4.11 o                         
   6   3   2        230.48        253.62         3.24 o                         
   7   3   2         40.33         45.58         1.63 o                         
   8   3   2          9.88         11.91         1.63 o                         
   9   3   2        157.42        157.47         5.55 o                         
  10   3   2        111.54        114.76         6.84 o                         
  11   3   2          6.65          2.15         3.55 o                         
   0   4   2       2963.49       2745.84        38.44 o                         
   1   4   2        706.75        732.71         7.23 o                         
   2   4   2       2418.69       2556.75        23.71 o                         
   3   4   2        283.33        309.42         3.52 o                         
   4   4   2        377.64        398.34         4.39 o                         
   5   4   2        210.06        243.93         3.10 o                         
   6   4   2          4.49          7.15         1.11 o                         
   7   4   2        113.69        110.50         2.41 o                         
   8   4   2          0.50          0.33         1.53 o                         
   9   4   2          0.99         -2.03         2.03 o                         
  10   4   2         59.08         62.81         4.24 o                         
  11   4   2          4.31          2.72         4.10 o                         
   1   5   2        170.76        139.23         1.80 o                         
   2   5   2       1290.41       1350.28        12.77 o                         
   3   5   2          5.21         13.73         0.72 o                         
   4   5   2         31.22         26.85         1.18 o                         
   5   5   2        242.08        245.15         3.12 o                         
   6   5   2        245.54        237.60         3.16 o                         
   7   5   2        213.45        225.35         3.66 o                         
   8   5   2          5.99          5.47         1.48 o                         
   9   5   2          4.49          1.50         2.36 o                         
  10   5   2          0.49          1.37         3.19 o                         
  11   5   2          0.03         -4.57         4.57 o                         
   0   6   2       4293.16       4393.43        57.49 o                         
   1   6   2        195.21        278.94         3.26 o                         
   2   6   2        544.00        605.14         6.05 o                         
   3   6   2         25.81         46.80         1.82 o                         
   4   6   2         36.91         62.50         1.77 o                         
   5   6   2          0.81          4.19         0.94 o                         
   6   6   2          0.02         -0.67         0.99 o                         
   7   6   2        199.56        190.82         3.64 o                         
   8   6   2         39.82         35.59         2.00 o                         
   9   6   2        303.26        297.71         7.40 o                         
  10   6   2         69.33         64.62         4.40 o                         
   1   7   2        735.60        701.36         7.00 o                         
   2   7   2       1724.26       1658.59        15.73 o                         
   3   7   2        154.26        152.06         2.24 o                         
   4   7   2        525.53        555.18         5.92 o                         
   5   7   2         88.67         82.76         2.05 o                         
   6   7   2         52.81         52.87         1.93 o                         
   7   7   2         24.43         24.14         1.82 o                         
   8   7   2         15.04         19.39         2.05 o                         
   9   7   2          0.28          5.12         2.75 o                         
  10   7   2         26.80         29.61         3.98 o                         
   0   8   2        902.37        956.82        13.30 o                         
   1   8   2       8293.10       9073.56        83.70 o                         
   2   8   2       1540.90       1774.91        16.85 o                         
   3   8   2       1152.99       1366.70        13.15 o                         
   4   8   2         67.66         73.11         1.93 o                         
   5   8   2        102.12         98.71         2.52 o                         
   6   8   2          6.62          8.11         1.39 o                         
   7   8   2          7.51          6.14         1.90 o                         
   8   8   2         48.60         61.27         3.33 o                         
   9   8   2         21.23         22.65         3.25 o                         
  10   8   2         22.24         32.12         4.31 o                         
   1   9   2          9.48         10.35         1.06 o                         
   2   9   2         22.27         31.42         1.25 o                         
   3   9   2        640.36        667.97         6.92 o                         
   4   9   2       2474.76       2467.25        26.92 o                         
   5   9   2        755.50        745.92         9.73 o                         
   6   9   2        162.66        149.40         4.59 o                         
   7   9   2        109.20        114.61         4.36 o                         
   8   9   2         53.12         51.84         3.18 o                         
   9   9   2        210.41        221.96         7.22 o                         
  10   9   2         35.31         35.87         5.68 o                         
   0  10   2        770.70        703.46        10.37 o                         
   1  10   2        331.40        346.37         5.27 o                         
   2  10   2         69.00         57.98         2.05 o                         
   3  10   2         40.69         39.30         2.56 o                         
   4  10   2        158.52        170.84         3.34 o                         
   5  10   2        258.99        235.10         4.58 o                         
   6  10   2        452.87        453.79         8.07 o                         
   7  10   2        592.85        565.36        10.67 o                         
   8  10   2        484.83        478.76         9.71 o                         
   9  10   2        362.05        353.19         9.37 o                         
   1  11   2          3.83          3.95         1.60 o                         
   2  11   2        116.72        139.71         3.53 o                         
   3  11   2          0.25          7.24         1.67 o                         
   4  11   2         51.96         55.65         2.30 o                         
   5  11   2         88.13         87.42         3.34 o                         
   6  11   2         91.08         82.51         3.75 o                         
   7  11   2          3.34         -0.01         2.78 o                         
   8  11   2          2.70          5.53         3.15 o                         
   9  11   2         97.90        100.29         5.55 o                         
   0  12   2       2075.70       2030.22        39.20 o                         
   1  12   2       5715.89       5686.27        70.68 o                         
   2  12   2       1090.78       1130.99        15.22 o                         
   3  12   2       1363.00       1293.19        16.22 o                         
   4  12   2          5.31          7.49         1.77 o                         
   5  12   2          9.23          7.08         1.99 o                         
   6  12   2         19.37         19.78         2.59 o                         
   7  12   2         50.45         61.12         3.85 o                         
   8  12   2         23.08         23.63         3.75 o                         
   1  13   2         25.94         31.75         2.44 o                         
   2  13   2         14.89         16.40         2.29 o                         
   3  13   2        289.83        247.15         5.10 o                         
   4  13   2        601.48        583.90         9.47 o                         
   5  13   2        694.01        642.02        10.37 o                         
   6  13   2         46.70         40.09         3.97 o                         
   7  13   2         12.00         19.21         3.64 o                         
   8  13   2          0.01         -0.24         3.86 o                         
   0  14   2        705.88        698.18        15.61 o                         
   1  14   2          2.63          3.15         2.30 o                         
   2  14   2        666.57        654.72        10.51 o                         
   3  14   2         69.78         78.29         3.64 o                         
   4  14   2         31.80         32.08         2.67 o                         
   5  14   2          0.05         -0.11         2.81 o                         
   6  14   2         28.87         43.93         4.07 o                         
   7  14   2          4.40          7.81         3.92 o                         
   1  15   2         85.09         76.12         3.71 o                         
   2  15   2        152.38        140.59         5.03 o                         
   3  15   2        234.84        243.40         6.08 o                         
   4  15   2         75.81         76.17         3.75 o                         
   5  15   2         66.42         81.64         6.91 o                         
   6  15   2        137.25        149.94         7.28 o                         
   0  16   2          5.42          2.72         3.90 o                         
   1  16   2         23.88         24.33         3.06 o                         
   2  16   2          4.43         -2.27         2.80 o                         
   3  16   2          1.98          1.49         2.90 o                         
   4  16   2          0.54          2.67         3.36 o                         
   5  16   2          2.23          7.64         4.14 o                         
   1  17   2         10.10         10.95         3.41 o                         
   2  17   2         58.98         74.30         4.14 o                         
   3  17   2          7.39          5.18         3.99 o                         
   4  17   2         22.04         19.49         4.49 o                         
   0  18   2        590.39        652.55        16.62 o                         
   1  18   2          0.61          1.32         3.65 o                         
   2  18   2         74.43         70.92         4.35 o                         
   1   1   3       5404.04       5122.56        59.56 o                         
   2   1   3       1755.89       1546.07        17.29 o                         
   3   1   3      15729.25      14444.61       306.21 o                         
   4   1   3       1210.53       1178.70        12.81 o                         
   5   1   3       2316.27       2303.11        24.76 o                         
   6   1   3         22.91         25.55         1.08 o                         
   7   1   3        537.91        545.42         6.45 o                         
   8   1   3         61.21         66.17         2.17 o                         
   9   1   3         16.83         14.36         2.17 o                         
  10   1   3        228.99        238.69         7.22 o                         
  11   1   3         52.06         57.40         4.32 o                         
   0   2   3       1033.34       1024.41        15.62 o                         
   1   2   3       5203.65       4936.13        50.36 o                         
   2   2   3       6752.31       6478.73        68.76 o                         
   3   2   3        846.18        703.08         7.77 o                         
   4   2   3         17.11         34.27         1.34 o                         
   5   2   3        628.23        714.05        11.44 o                         
   6   2   3        132.99        134.62         2.25 o                         
   7   2   3         15.31         16.75         1.18 o                         
   8   2   3          0.75         -0.18         1.35 o                         
   9   2   3        286.91        276.18         7.60 o                         
  10   2   3          0.23         -0.65         5.06 o                         
  11   2   3         46.25         38.65         4.04 o                         
   1   3   3       5672.62       5262.01        53.75 o                         
   2   3   3       1256.94       1253.93        13.02 o                         
   3   3   3        157.79        175.48         2.27 o                         
   4   3   3       5692.68       5580.63        54.95 o                         
   5   3   3        157.48        192.15         2.92 o                         
   6   3   3        546.64        607.59         6.72 o                         
   7   3   3        884.74        924.56        10.92 o                         
   8   3   3         60.61         61.80         2.65 o                         
   9   3   3         80.08         88.16         3.75 o                         
  10   3   3         85.23         90.06         6.64 o                         
  11   3   3         54.23         56.31         6.82 o                         
   0   4   3       4301.59       3880.77        55.12 o                         
   1   4   3        979.84       1051.72        11.89 o                         
   2   4   3          0.02          1.92         0.56 o                         
   3   4   3        527.86        573.05         6.28 o                         
   4   4   3        334.27        289.65         3.56 o                         
   5   4   3       1710.99       1835.88        18.46 o                         
   6   4   3        249.30        239.15         3.09 o                         
   7   4   3        737.25        736.42         8.50 o                         
   8   4   3         37.52         40.47         2.11 o                         
   9   4   3          7.16          9.48         2.34 o                         
  10   4   3        255.27        259.37         7.89 o                         
  11   4   3          0.96          0.20         4.51 o                         
   1   5   3       3816.95       3678.52        34.03 o                         
   2   5   3        489.57        555.26         5.51 o                         
   3   5   3         54.08         80.52         1.58 o                         
   4   5   3       2157.51       2246.12        22.48 o                         
   5   5   3        108.09        101.00         1.89 o                         
   6   5   3         61.59         71.78         1.85 o                         
   7   5   3        306.06        319.92         6.22 o                         
   8   5   3         67.09         59.96         2.61 o                         
   9   5   3        127.13        142.67         5.07 o                         
  10   5   3         23.54         27.94         3.63 o                         
  11   5   3         13.45          7.67         4.85 o                         
   0   6   3      14992.16      14287.47       198.66 o                         
   1   6   3        154.38        180.49         2.30 o                         
   2   6   3        379.54        510.08         5.19 o                         
   3   6   3        373.74        397.68         4.35 o                         
   4   6   3         26.08         40.26         1.46 o                         
   5   6   3         32.48         31.03         1.19 o                         
   6   6   3        110.59        113.19         2.35 o                         
   7   6   3         23.88         28.00         1.67 o                         
   8   6   3         44.98         35.57         2.06 o                         
   9   6   3          2.35          0.28         2.54 o                         
  10   6   3         56.60         48.27         4.12 o                         
   1   7   3       1277.50       1339.22        12.81 o                         
   2   7   3        263.23        320.65         3.61 o                         
   3   7   3        572.43        520.69         5.38 o                         
   4   7   3        964.18       1041.98        11.31 o                         
   5   7   3         54.85         53.96         2.16 o                         
   6   7   3         72.02         71.63         2.26 o                         
   7   7   3         29.13         28.82         1.98 o                         
   8   7   3         85.65         93.06         3.73 o                         
   9   7   3         54.91         57.60         3.72 o                         
  10   7   3          0.48          1.43         3.57 o                         
   0   8   3         18.09         43.02         2.09 o                         
   1   8   3        609.62        773.03        11.34 o                         
   2   8   3       1076.73       1054.50        10.30 o                         
   3   8   3       1438.21       1501.22        14.37 o                         
   4   8   3        120.24         96.58         2.26 o                         
   5   8   3        586.86        573.93         7.34 o                         
   6   8   3         76.14         87.57         4.39 o                         
   7   8   3        100.17         98.21         3.60 o                         
   8   8   3        625.65        625.50        11.24 o                         
   9   8   3        170.21        186.29         6.47 o                         
  10   8   3        365.68        360.28        12.49 o                         
   1   9   3          9.02         15.25         1.09 o                         
   2   9   3          1.22          0.47         0.99 o                         
   3   9   3        763.38        786.65        15.51 o                         
   4   9   3        258.55        242.62         6.10 o                         
   5   9   3         41.49         43.12         3.64 o                         
   6   9   3        122.30        126.49         3.61 o                         
   7   9   3        106.06        108.43         4.57 o                         
   8   9   3          4.94          1.94         2.57 o                         
   9   9   3         12.94          9.32         3.34 o                         
  10   9   3         82.13         84.99         6.66 o                         
   0  10   3        158.54        164.80         5.57 o                         
   1  10   3       1107.44       1137.58        11.25 o                         
   2  10   3       2244.94       2253.40        23.75 o                         
   3  10   3        191.23        170.47         3.22 o                         
   4  10   3         27.82         35.98         3.32 o                         
   5  10   3        183.57        169.10         3.97 o                         
   6  10   3        220.49        214.43         4.49 o                         
   7  10   3        138.10        125.82         5.09 o                         
   8  10   3         14.53         17.52         3.04 o                         
   9  10   3          3.58          4.85         3.69 o                         
   1  11   3        333.47        342.96         6.22 o                         
   2  11   3        885.61        865.64        10.76 o                         
   3  11   3         33.45         38.48         1.97 o                         
   4  11   3         26.07         23.27         1.77 o                         
   5  11   3         11.94         11.41         2.29 o                         
   6  11   3        241.72        260.58         5.95 o                         
   7  11   3        141.72        122.24         7.64 o                         
   8  11   3         95.17        112.38         5.66 o                         
   9  11   3          0.25          4.62         3.98 o                         
   0  12   3       1921.09       1947.17        37.75 o                         
   1  12   3       3398.57       3328.46        41.87 o                         
   2  12   3        828.45        813.88        11.43 o                         
   3  12   3          6.32         12.30         1.93 o                         
   4  12   3        757.70        723.61         9.76 o                         
   5  12   3          1.76         -1.04         2.30 o                         
   6  12   3         95.23         97.36         4.24 o                         
   7  12   3         30.00         34.09         3.54 o                         
   8  12   3          2.69          4.97         3.51 o                         
   1  13   3        508.78        481.07         8.18 o                         
   2  13   3         12.14          8.12         2.07 o                         
   3  13   3         93.06         72.96         3.21 o                         
   4  13   3         29.54         26.42         2.40 o                         
   5  13   3         13.38         17.65         2.75 o                         
   6  13   3         41.83         44.75         3.94 o                         
   7  13   3        283.08        298.66         8.18 o                         
   8  13   3         36.19         41.73         4.41 o                         
   0  14   3        147.33        120.57         6.40 o                         
   1  14   3         17.01         11.49         2.42 o                         
   2  14   3        391.27        345.53         6.85 o                         
   3  14   3         62.29         70.84         4.03 o                         
   4  14   3        395.54        374.50         7.20 o                         
   5  14   3         99.95        112.71         5.13 o                         
   6  14   3          9.70         12.94         3.77 o                         
   7  14   3        157.47        168.61         7.43 o                         
   1  15   3         47.38         44.32         3.01 o                         
   2  15   3        150.30        138.91         5.01 o                         
   3  15   3         51.89         50.59         3.24 o                         
   4  15   3         13.34         26.49         3.37 o                         
   5  15   3        111.92        118.40         6.02 o                         
   6  15   3         36.50         54.82         4.53 o                         
   0  16   3          3.27          5.78         3.96 o                         
   1  16   3          0.22          0.25         2.74 o                         
   2  16   3          1.37          0.91         3.32 o                         
   3  16   3        226.98        216.59         6.21 o                         
   4  16   3          0.12          2.80         3.44 o                         
   5  16   3        236.75        244.52         8.42 o                         
   1  17   3          9.51         11.72         3.25 o                         
   2  17   3        104.23        117.36         5.66 o                         
   3  17   3          7.34          6.01         3.70 o                         
   4  17   3         12.36         12.32         4.33 o                         
   0  18   3        210.88        248.92        10.34 o                         
   1  18   3         15.40         19.15         3.73 o                         
   2  18   3        429.71        444.22        11.82 o                         
   0   0   4       4895.37       4424.11       162.98 o                         
   3   0   4       1487.63       1377.84        35.62 o                         
   4   0   4        679.16        774.00        12.09 o                         
   5   0   4         29.31         46.79         3.81 o                         
   6   0   4         27.80         41.30         2.06 o                         
   7   0   4        168.05        169.39         3.92 o                         
   8   0   4         84.80         94.80         3.62 o                         
   9   0   4          4.75         -0.40         2.32 o                         
  10   0   4          9.24          5.33         4.10 o                         
  11   0   4        466.83        465.39        16.32 o                         
   1   1   4       7940.96       6929.89       113.89 o                         
   3   1   4       2037.86       2160.63        25.33 o                         
   4   1   4        847.01        922.93        10.59 o                         
   5   1   4       2589.57       2582.95        27.73 o                         
   6   1   4         77.61         49.19         1.54 o                         
   7   1   4        374.45        364.30         4.66 o                         
   8   1   4        206.39        210.07         3.60 o                         
   9   1   4         92.44         75.02         3.24 o                         
  10   1   4        215.87        221.71         7.01 o                         
  11   1   4          0.18          0.00         3.94 o                         
   0   2   4         78.36         80.98         1.52 o                         
   1   2   4       2951.49       2770.58        28.38 o                         
   2   2   4        446.77        441.29         5.20 o                         
   3   2   4       1030.54        989.00        10.78 o                         
   4   2   4         12.36          8.16         0.74 o                         
   5   2   4        130.19        115.15         1.94 o                         
   6   2   4        118.22        123.93         2.18 o                         
   7   2   4        716.82        724.19         8.36 o                         
   8   2   4         63.34         63.77         2.35 o                         
   9   2   4        493.18        518.18         9.35 o                         
  10   2   4        320.96        329.79        10.04 o                         
  11   2   4        340.48        371.62        14.23 o                         
   1   3   4         21.56         12.35         0.55 o                         
   2   3   4        193.80        182.13         2.99 o                         
   3   3   4          1.40          6.76         0.80 o                         
   4   3   4        372.61        395.16        13.24 o                         
   5   3   4          4.35          2.58         0.82 o                         
   6   3   4         41.98         49.48         2.05 o                         
   7   3   4         23.81         28.31         2.20 o                         
   8   3   4         85.65         87.72         2.74 o                         
   9   3   4         51.88         49.54         2.89 o                         
  10   3   4          0.87         -2.92         3.53 o                         
  11   3   4        349.50        358.69        11.83 o                         
   0   4   4         22.53         38.80         1.47 o                         
   1   4   4       1050.96       1103.76        14.67 o                         
   2   4   4      11202.04      10179.08        99.96 o                         
   3   4   4        271.16        217.00         2.78 o                         
   4   4   4        123.14        157.62         2.17 o                         
   5   4   4        588.67        660.77        11.17 o                         
   6   4   4         53.34         50.15         1.59 o                         
   7   4   4          0.39          2.95         1.27 o                         
   8   4   4         70.68         72.46         3.14 o                         
   9   4   4        345.22        358.66         7.95 o                         
  10   4   4        117.34        114.25         6.57 o                         
  11   4   4         16.29         15.50         4.75 o                         
   1   5   4        178.32        203.78         2.36 o                         
   2   5   4        124.33        176.58         2.40 o                         
   3   5   4       1632.74       1895.78        19.05 o                         
   4   5   4       1668.55       1740.45        17.55 o                         
   5   5   4        437.24        405.70         4.64 o                         
   6   5   4        126.36        134.39         2.33 o                         
   7   5   4        748.65        759.75         8.48 o                         
   8   5   4         28.82         25.25         2.05 o                         
   9   5   4         33.28         32.90         2.89 o                         
  10   5   4          5.64          3.75         3.22 o                         
  11   5   4          4.74         -3.20         5.35 o                         
   0   6   4       5377.80       5588.25        85.90 o                         
   1   6   4       2218.60       2434.40        22.73 o                         
   2   6   4        275.07        273.19         3.09 o                         
   3   6   4          2.72         10.04         0.88 o                         
   4   6   4         58.28         71.84         1.74 o                         
   5   6   4        260.37        241.81         3.57 o                         
   6   6   4        141.40        129.38         2.50 o                         
   7   6   4         99.47        102.80         2.50 o                         
   8   6   4          4.23          4.77         1.74 o                         
   9   6   4        167.59        162.56         5.64 o                         
  10   6   4         81.76         97.90         6.11 o                         
   1   7   4         84.95         82.99         1.68 o                         
   2   7   4        379.02        346.44         3.82 o                         
   3   7   4         63.30         58.63         1.47 o                         
   4   7   4         38.12         42.50         1.63 o                         
   5   7   4         55.88         43.19         1.53 o                         
   6   7   4        649.00        652.61         8.13 o                         
   7   7   4        116.21        122.94         3.00 o                         
   8   7   4        215.57        225.61         8.34 o                         
   9   7   4         52.58         51.17         3.49 o                         
  10   7   4          5.33          9.92         4.57 o                         
   0   8   4        159.32        161.31         3.38 o                         
   1   8   4        112.11        130.89         2.34 o                         
   2   8   4         25.52         27.28         1.32 o                         
   3   8   4        134.78        144.48         2.79 o                         
   4   8   4        782.85        745.99         8.45 o                         
   5   8   4         70.01         75.79         2.97 o                         
   6   8   4       2102.24       2108.06        25.36 o                         
   7   8   4        209.57        210.33         4.30 o                         
   8   8   4        835.10        846.38        14.46 o                         
   9   8   4         82.41         75.33         4.75 o                         
  10   8   4         34.51         42.19         8.12 o                         
   1   9   4        417.15        437.51         4.85 o                         
   2   9   4        493.04        457.83         5.05 o                         
   3   9   4       1720.12       1848.52        17.64 o                         
   4   9   4        171.78        165.71         3.58 o                         
   5   9   4        190.95        211.60         4.01 o                         
   6   9   4        314.16        304.03         8.28 o                         
   7   9   4        396.54        390.30         6.79 o                         
   8   9   4          9.97         18.90         2.78 o                         
   9   9   4         30.90         29.10         3.73 o                         
  10   9   4         86.94         95.76         7.04 o                         
   0  10   4        560.17        712.81        14.38 o                         
   1  10   4         24.76         15.94         1.25 o                         
   2  10   4        741.43        708.31         8.51 o                         
   3  10   4        932.53        930.63        11.26 o                         
   4  10   4       2960.31       3005.69        35.80 o                         
   5  10   4        406.21        393.81         6.83 o                         
   6  10   4       1094.93       1058.47        14.25 o                         
   7  10   4         22.56         19.39         2.43 o                         
   8  10   4        290.23        277.63         7.12 o                         
   9  10   4        240.75        226.63         7.93 o                         
   1  11   4       2198.12       2135.28        27.24 o                         
   2  11   4        949.19        938.99        11.56 o                         
   3  11   4       2050.63       1892.39        21.96 o                         
   4  11   4         27.08         18.59         1.63 o                         
   5  11   4         10.30          8.31         2.26 o                         
   6  11   4        200.63        201.98         5.34 o                         
   7  11   4          4.98          5.06         2.91 o                         
   8  11   4        106.68        113.55         5.75 o                         
   9  11   4        110.79        118.56         7.30 o                         
   0  12   4        861.61        840.66        17.76 o                         
   1  12   4        447.44        453.55         7.33 o                         
   2  12   4        463.42        444.79         7.13 o                         
   3  12   4        317.84        262.09         5.05 o                         
   4  12   4        152.16        154.76         3.86 o                         
   5  12   4         82.59         71.54         3.75 o                         
   6  12   4        160.40        152.82         5.10 o                         
   7  12   4          6.04          1.60         3.17 o                         
   8  12   4          7.42          7.54         3.51 o                         
   1  13   4         79.33         67.38         3.25 o                         
   2  13   4         82.32         83.64         3.67 o                         
   3  13   4        190.55        174.79         4.37 o                         
   4  13   4         23.08         27.29         2.41 o                         
   5  13   4        133.72        128.98         5.05 o                         
   6  13   4          7.43          7.25         2.86 o                         
   7  13   4          0.57          0.76         3.44 o                         
   8  13   4          6.86          2.68         4.04 o                         
   0  14   4         53.48         48.58         4.08 o                         
   1  14   4         14.29         15.62         2.48 o                         
   2  14   4         20.42         10.90         2.42 o                         
   3  14   4          1.00          5.15         2.37 o                         
   4  14   4          5.69          2.09         2.33 o                         
   5  14   4        189.96        192.34         6.08 o                         
   6  14   4          9.26         15.56         4.06 o                         
   7  14   4        138.80        154.54         7.44 o                         
   1  15   4         97.98        108.02         4.70 o                         
   2  15   4         10.65          9.65         2.61 o                         
   3  15   4          3.31          1.73         2.61 o                         
   4  15   4         80.98         77.38         4.21 o                         
   5  15   4         13.07         19.49         3.46 o                         
   6  15   4          2.37          2.26         5.09 o                         
   0  16   4        400.89        410.07        11.50 o                         
   1  16   4         73.54         81.67         4.00 o                         
   2  16   4        189.94        200.32         5.99 o                         
   3  16   4         30.09         28.86         3.24 o                         
   4  16   4         23.79         29.06         3.79 o                         
   5  16   4        213.17        232.48         8.36 o                         
   1  17   4         20.45         18.41         3.37 o                         
   2  17   4          0.06          1.63         3.23 o                         
   3  17   4          6.30          7.71         3.74 o                         
   4  17   4        131.09        154.60         7.39 o                         
   0  18   4        317.76        365.33        12.14 o                         
   1  18   4         24.09         25.33         3.84 o                         
   2  18   4         56.44         55.35         5.98 o                         
   1   1   5        361.45        402.49        10.51 o                         
   2   1   5       5164.56       4761.36        55.64 o                         
   3   1   5        255.57        294.44         3.83 o                         
   4   1   5        958.95       1041.44        12.54 o                         
   5   1   5        751.40        822.08         9.16 o                         
   6   1   5         42.48         41.05         1.44 o                         
   7   1   5         39.37         32.83         1.34 o                         
   8   1   5        257.49        269.65         4.25 o                         
   9   1   5         30.95         32.80         2.05 o                         
  10   1   5         49.87         51.53         3.67 o                         
  11   1   5         51.67         45.71         6.90 o                         
   0   2   5         91.80         74.84         2.52 o                         
   1   2   5       1736.84       1990.53        28.06 o                         
   2   2   5       7305.91       6334.75       104.95 o                         
   3   2   5        907.01        900.67        11.43 o                         
   4   2   5       1482.23       1448.34        18.21 o                         
   5   2   5       1542.94       1616.04        20.34 o                         
   6   2   5         42.77         44.80         1.80 o                         
   7   2   5        667.20        687.85         8.01 o                         
   8   2   5        517.64        521.19         7.01 o                         
   9   2   5         39.83         37.00         2.82 o                         
  10   2   5         91.48         75.38         5.83 o                         
  11   2   5        108.88        112.35         7.98 o                         
   1   3   5       2190.87       1985.45        18.40 o                         
   2   3   5        165.18        198.57         5.61 o                         
   3   3   5       3784.83       3792.57        40.50 o                         
   4   3   5       5801.00       5902.31        62.87 o                         
   5   3   5       4297.32       4388.85        43.39 o                         
   6   3   5         15.66         19.00         1.07 o                         
   7   3   5          0.43          1.37         1.16 o                         
   8   3   5        470.24        514.78         6.98 o                         
   9   3   5         69.07         73.04         3.86 o                         
  10   3   5         27.71         23.20         4.09 o                         
  11   3   5         10.01         14.90         4.58 o                         
   0   4   5       1724.40       1668.14        23.55 o                         
   1   4   5       8931.39       8206.31        77.90 o                         
   2   4   5       5707.01       5649.29        55.67 o                         
   3   4   5       3522.13       3615.54        37.09 o                         
   4   4   5         13.74         10.05         0.71 o                         
   5   4   5        932.47        952.91         9.86 o                         
   6   4   5        278.58        287.34         3.71 o                         
   7   4   5          1.89          0.29         1.29 o                         
   8   4   5         80.24         74.78         2.85 o                         
   9   4   5        168.78        159.88         5.20 o                         
  10   4   5        271.22        246.02         7.66 o                         
  11   4   5         12.88         12.36         4.71 o                         
   1   5   5       2599.76       2631.25        24.47 o                         
   2   5   5       1003.07       1021.77        10.46 o                         
   3   5   5         56.69         42.70         1.37 o                         
   4   5   5        292.72        345.50         4.01 o                         
   5   5   5         17.94         28.73         1.63 o                         
   6   5   5        150.83        141.06         2.47 o                         
   7   5   5        123.49        113.63         2.39 o                         
   8   5   5        227.99        238.15         4.90 o                         
   9   5   5         11.52          8.59         2.51 o                         
  10   5   5          2.32         -2.27         3.32 o                         
  11   5   5          4.75          5.18         4.94 o                         
   0   6   5       5117.05       5666.77        74.02 o                         
   1   6   5       6390.59       6795.59        64.71 o                         
   2   6   5        977.28       1172.44        11.20 o                         
   3   6   5          2.18          0.72         0.82 o                         
   4   6   5       1379.99       1466.51        15.53 o                         
   5   6   5        213.53        234.67         3.19 o                         
   6   6   5        367.58        363.51         4.62 o                         
   7   6   5          3.00          1.18         1.33 o                         
   8   6   5         11.69          5.91         2.08 o                         
   9   6   5        160.86        151.02         5.48 o                         
  10   6   5          6.30         10.09         4.33 o                         
   1   7   5        292.90        276.57         3.23 o                         
   2   7   5         45.26         43.46         1.59 o                         
   3   7   5         15.08         21.93         1.10 o                         
   4   7   5        789.40        858.70         9.14 o                         
   5   7   5        158.24        157.83         2.80 o                         
   6   7   5         43.19         45.95         1.85 o                         
   7   7   5        160.01        154.70         4.10 o                         
   8   7   5        779.28        778.26        13.29 o                         
   9   7   5          3.69          6.59         2.91 o                         
  10   7   5         12.03          8.59         4.65 o                         
   0   8   5        653.35        672.19        10.77 o                         
   1   8   5          3.07         -0.84         0.84 o                         
   2   8   5        896.50        820.27         8.18 o                         
   3   8   5          0.04          1.09         0.83 o                         
   4   8   5         57.74         62.78         2.10 o                         
   5   8   5        134.66        140.95         3.29 o                         
   6   8   5        533.63        534.96         7.87 o                         
   7   8   5         19.09         19.14         1.77 o                         
   8   8   5         20.50         31.40         3.00 o                         
   9   8   5        265.01        268.21         9.02 o                         
  10   8   5        145.99        167.35        11.54 o                         
   1   9   5        462.13        443.78         4.92 o                         
   2   9   5        447.86        464.10         6.36 o                         
   3   9   5         38.51         24.95         1.39 o                         
   4   9   5        167.92        147.07         3.21 o                         
   5   9   5        105.93        135.98         3.73 o                         
   6   9   5        972.23        978.95        12.51 o                         
   7   9   5         52.14         47.73         3.62 o                         
   8   9   5        235.71        216.66         6.02 o                         
   9   9   5          7.28          4.35         3.45 o                         
  10   9   5        105.61        112.06         8.98 o                         
   0  10   5        284.48        275.17         5.14 o                         
   1  10   5       1539.73       1526.66        15.79 o                         
   2  10   5        247.98        267.44         4.26 o                         
   3  10   5         19.56         24.83         1.68 o                         
   4  10   5        629.67        670.95        11.23 o                         
   5  10   5        406.62        406.77        11.84 o                         
   6  10   5         65.49         63.20         3.92 o                         
   7  10   5          0.16          3.08         2.29 o                         
   8  10   5          0.68          2.85         2.87 o                         
   9  10   5         63.88         73.76         4.83 o                         
   1  11   5         10.15         20.11         1.89 o                         
   2  11   5        527.86        571.74         7.95 o                         
   3  11   5        632.12        618.73         8.45 o                         
   4  11   5        990.37        942.65        12.95 o                         
   5  11   5         57.71         47.72         2.77 o                         
   6  11   5        596.78        563.35         9.82 o                         
   7  11   5         47.14         59.41         3.64 o                         
   8  11   5         14.87         16.57         3.37 o                         
   9  11   5        180.64        203.02         9.26 o                         
   0  12   5       8493.70       8504.71       157.72 o                         
   1  12   5        594.44        632.08         9.36 o                         
   2  12   5       1133.15       1093.03        14.75 o                         
   3  12   5          2.40          8.98         1.89 o                         
   4  12   5        166.94        157.64         4.28 o                         
   5  12   5          1.01          3.58         2.44 o                         
   6  12   5        100.14         90.25         4.28 o                         
   7  12   5         40.56         43.52         4.68 o                         
   8  12   5         73.50         74.11         5.13 o                         
   1  13   5         23.15         28.60         2.47 o                         
   2  13   5        552.14        482.53         7.81 o                         
   3  13   5         67.57         66.81         2.92 o                         
   4  13   5         17.94         13.35         2.21 o                         
   5  13   5         97.82         88.18         4.42 o                         
   6  13   5          3.66          2.40         2.82 o                         
   7  13   5          0.19         -2.04         3.61 o                         
   8  13   5          1.69          1.11         4.29 o                         
   0  14   5        230.77        233.13         7.94 o                         
   1  14   5        207.93        175.01         5.05 o                         
   2  14   5         76.02         73.11         3.41 o                         
   3  14   5        120.23        113.85         4.49 o                         
   4  14   5          0.03          3.51         2.79 o                         
   5  14   5        138.72        147.17         5.67 o                         
   6  14   5          0.32          2.04         3.58 o                         
   7  14   5        106.98        101.41         5.40 o                         
   1  15   5        120.66        116.62         4.81 o                         
   2  15   5         12.17         16.38         2.71 o                         
   3  15   5         23.46         18.59         2.78 o                         
   4  15   5         32.50         51.48         3.73 o                         
   5  15   5         24.80         25.60         3.63 o                         
   6  15   5         77.63         72.65         4.84 o                         
   0  16   5         21.80         19.12         4.88 o                         
   1  16   5         18.09         22.84         3.04 o                         
   2  16   5         50.43         55.66         3.47 o                         
   3  16   5          1.94          0.69         3.26 o                         
   4  16   5          0.41          3.11         3.56 o                         
   5  16   5         38.99         26.53         4.45 o                         
   1  17   5         84.21         98.75         4.63 o                         
   2  17   5          5.75          7.06         3.25 o                         
   3  17   5        117.13        138.06         6.73 o                         
   4  17   5          6.33          3.51         4.13 o                         
   0  18   5          6.65          7.43         5.18 o                         
   1  18   5         96.59         89.21         4.58 o                         
   2  18   5         12.14         16.35         6.36 o                         
   0   0   6       2555.30       2443.28        46.25 o                         
   1   0   6        502.93        415.38         9.35 o                         
   2   0   6       6407.21       5417.79       182.01 o                         
   3   0   6       3541.48       3538.85        65.50 o                         
   4   0   6       2732.10       2477.13        46.20 o                         
   5   0   6       5020.27       5094.68        76.83 o                         
   6   0   6        383.30        380.12         6.63 o                         
   7   0   6        568.00        595.92         9.98 o                         
   8   0   6         40.95         41.22         2.69 o                         
   9   0   6        403.88        437.44        10.06 o                         
  10   0   6          0.12         -2.34         3.78 o                         
  11   0   6        531.69        562.34        27.85 o                         
   1   1   6       2033.48       1876.22        18.59 o                         
   2   1   6       4340.81       3936.19        75.92 o                         
   3   1   6         93.03         94.74         2.11 o                         
   4   1   6         77.42         64.87         2.16 o                         
   5   1   6        428.20        455.31         5.94 o                         
   6   1   6        290.43        282.67         3.69 o                         
   7   1   6        521.79        504.05         6.11 o                         
   8   1   6        230.51        227.26         3.85 o                         
   9   1   6        749.85        775.62        12.02 o                         
  10   1   6         69.53         68.30         5.35 o                         
  11   1   6        140.05        123.87        10.18 o                         
   2   2   6       2575.34       2566.34        28.67 o                         
   4   2   6        270.64        247.17         3.54 o                         
   5   2   6        941.58        987.58        15.36 o                         
   6   2   6        337.38        332.36         5.29 o                         
   7   2   6         34.18         39.18         3.01 o                         
   8   2   6          0.07          0.43         1.39 o                         
   9   2   6        237.45        235.68         5.45 o                         
  10   2   6        234.69        247.00         7.51 o                         
  11   2   6        117.27        133.45         8.34 o                         
   1   3   6        436.60        418.80         6.14 o                         
   2   3   6       3336.64       3520.43        37.59 o                         
   3   3   6         31.10         22.75         1.20 o                         
   4   3   6       1445.56       1570.44        17.08 o                         
   5   3   6        497.60        544.03        10.45 o                         
   6   3   6         11.74          8.96         0.95 o                         
   7   3   6        196.47        179.82         3.10 o                         
   8   3   6         65.33         68.94         2.50 o                         
   9   3   6         87.37         83.19         4.00 o                         
  10   3   6          7.54         -2.66         3.61 o                         
  11   3   6         10.56          7.87         4.47 o                         
   0   4   6       1690.54       1757.08        24.78 o                         
   1   4   6       2795.41       2726.12        25.30 o                         
   2   4   6        428.97        453.27         4.87 o                         
   3   4   6        166.33        153.57         3.45 o                         
   4   4   6          0.07          1.27         0.81 o                         
   5   4   6       1107.74       1100.44        11.76 o                         
   6   4   6        158.12        176.15         3.62 o                         
   7   4   6        555.04        566.13         7.57 o                         
   8   4   6          1.98          1.15         1.62 o                         
   9   4   6        232.92        238.47         6.31 o                         
  10   4   6          3.04          2.26         4.59 o                         
  11   4   6          1.77          1.99         4.69 o                         
   1   5   6        744.03        717.47         6.99 o                         
   2   5   6        454.97        469.05         6.85 o                         
   3   5   6        795.29        749.38         7.86 o                         
   4   5   6        156.56        147.38         2.23 o                         
   5   5   6          0.81          3.08         0.86 o                         
   6   5   6        180.76        160.40         2.64 o                         
   7   5   6         11.53         13.21         1.45 o                         
   8   5   6          0.33         -0.49         1.58 o                         
   9   5   6        180.23        168.92         5.47 o                         
  10   5   6          0.54         -0.73         4.07 o                         
  11   5   6          0.51         -4.71         4.71 o                         
   0   6   6       8161.44       8525.70       111.03 o                         
   1   6   6       1544.97       1537.92        17.77 o                         
   2   6   6       1775.44       1972.83        18.54 o                         
   3   6   6        361.73        373.15         4.35 o                         
   4   6   6        618.73        662.89         7.45 o                         
   5   6   6        107.79        102.43         2.12 o                         
   6   6   6         19.89         20.94         1.26 o                         
   7   6   6        134.11        142.77         3.03 o                         
   8   6   6         18.17         11.26         2.14 o                         
   9   6   6          0.01          2.64         2.69 o                         
  10   6   6         24.28         29.73         4.75 o                         
   1   7   6        349.78        458.83         4.84 o                         
   2   7   6       1126.56       1305.87        12.52 o                         
   3   7   6         43.91         36.51         1.33 o                         
   4   7   6         21.46         25.29         1.21 o                         
   5   7   6        236.97        243.57         3.56 o                         
   6   7   6          4.42          2.89         1.40 o                         
   7   7   6         77.56         79.25         2.76 o                         
   8   7   6          5.11          7.62         1.97 o                         
   9   7   6         68.57         75.93         5.61 o                         
  10   7   6         16.65         14.02         4.89 o                         
   0   8   6       1310.84       1568.43        21.20 o                         
   1   8   6         22.36         16.87         1.00 o                         
   2   8   6        186.26        210.07         2.83 o                         
   3   8   6        181.60        201.46         3.06 o                         
   4   8   6         13.22         11.12         1.29 o                         
   5   8   6         28.84         41.21         3.03 o                         
   6   8   6        201.33        246.34         6.15 o                         
   7   8   6         91.01        116.65         3.59 o                         
   8   8   6          0.07          2.10         2.15 o                         
   9   8   6          0.69          2.59         3.10 o                         
  10   8   6         45.34         56.42         5.92 o                         
   1   9   6        409.57        432.92         4.84 o                         
   2   9   6         32.45         49.89         1.60 o                         
   3   9   6        117.44        106.56         2.28 o                         
   4   9   6          1.68          0.87         1.58 o                         
   5   9   6        665.12        598.17         8.17 o                         
   6   9   6        249.55        249.43         4.59 o                         
   7   9   6         54.69         52.02         2.49 o                         
   8   9   6         90.49         88.63         4.68 o                         
   9   9   6          1.05          5.09         4.00 o                         
   0  10   6         20.72         19.06         1.86 o                         
   1  10   6          2.83          1.09         1.21 o                         
   2  10   6         97.74        105.22         2.77 o                         
   3  10   6        151.03        133.12         3.02 o                         
   4  10   6         91.23         89.62         3.38 o                         
   5  10   6         59.94         82.80         3.85 o                         
   6  10   6          0.18          5.40         2.00 o                         
   7  10   6        287.84        288.06         6.31 o                         
   8  10   6          8.96          5.32         3.25 o                         
   9  10   6          0.64          4.52         4.35 o                         
   1  11   6        182.08        183.71         4.08 o                         
   2  11   6          0.21          0.73         1.60 o                         
   3  11   6        701.63        658.84         8.93 o                         
   4  11   6          0.85          5.54         2.10 o                         
   5  11   6         28.03         33.65         2.52 o                         
   6  11   6         58.77         73.58         3.63 o                         
   7  11   6        109.75        121.95         4.86 o                         
   8  11   6         53.75         59.95         4.80 o                         
   9  11   6          2.11         -2.66         4.65 o                         
   0  12   6       3828.21       4086.03        76.79 o                         
   1  12   6        154.41        164.52         4.86 o                         
   2  12   6       1115.41       1145.05        15.39 o                         
   3  12   6        707.41        653.90        11.39 o                         
   4  12   6         85.16         96.70         4.40 o                         
   5  12   6         24.96         24.23         2.67 o                         
   6  12   6          5.18          4.60         2.60 o                         
   7  12   6        178.77        169.76         6.45 o                         
   8  12   6          0.23          2.48         3.96 o                         
   1  13   6        396.82        390.82         7.13 o                         
   2  13   6         65.26         63.32         2.97 o                         
   3  13   6         36.70         26.80         2.21 o                         
   4  13   6          6.93          3.91         2.57 o                         
   5  13   6         71.67         58.29         3.48 o                         
   6  13   6          7.21          5.64         2.91 o                         
   7  13   6          1.96         -0.45         4.80 o                         
   8  13   6          7.55         16.96         5.11 o                         
   0  14   6         26.75         26.38         3.66 o                         
   1  14   6        181.09        187.82         5.15 o                         
   2  14   6         93.68        104.42         4.37 o                         
   3  14   6        277.77        255.20         5.92 o                         
   4  14   6        289.55        306.10         7.23 o                         
   5  14   6          0.75          1.07         2.98 o                         
   6  14   6         23.46         26.09         4.23 o                         
   7  14   6         10.45         22.47         4.16 o                         
   1  15   6          2.25          3.89         2.54 o                         
   2  15   6         40.08         42.89         3.06 o                         
   3  15   6         53.62         45.50         3.12 o                         
   4  15   6          2.16          1.71         3.14 o                         
   5  15   6          0.54         -1.95         3.28 o                         
   6  15   6          0.08          2.35         3.97 o                         
   0  16   6        241.08        266.43         9.41 o                         
   1  16   6          2.27          5.95         2.89 o                         
   2  16   6        213.49        225.89         6.28 o                         
   3  16   6          0.32         -3.30         3.30 o                         
   4  16   6         52.66         61.43         4.26 o                         
   5  16   6          5.70          6.16         4.22 o                         
   1  17   6         92.30         93.74         4.40 o                         
   2  17   6         94.50        110.91         5.77 o                         
   3  17   6          0.49          2.43         3.81 o                         
   4  17   6         62.69         73.83         7.97 o                         
   0  18   6        340.09        352.26        11.99 o                         
   1  18   6        289.88        298.16         9.48 o                         
   1   1   7        104.14        111.23         4.22 o                         
   2   1   7      12628.01      11930.19       154.95 o                         
   3   1   7         92.03         90.62         2.54 o                         
   4   1   7       5836.59       5667.54        66.15 o                         
   5   1   7       2268.86       2415.84        28.58 o                         
   6   1   7         34.46         46.84         1.48 o                         
   7   1   7          1.45          2.28         1.09 o                         
   8   1   7         98.08         95.65         2.71 o                         
   9   1   7        475.97        479.69         8.78 o                         
  10   1   7          5.78          2.85         3.17 o                         
  11   1   7         21.91         22.04         8.48 o                         
   0   2   7       1328.51       1231.45        16.28 o                         
   1   2   7       9941.78       9046.74       117.79 o                         
   2   2   7         20.23         17.62         1.01 o                         
   3   2   7       6245.00       6067.77        70.79 o                         
   4   2   7         19.97          9.36         1.04 o                         
   5   2   7       1031.82        973.75        11.95 o                         
   6   2   7        219.47        188.59         3.19 o                         
   7   2   7        431.06        442.79         6.05 o                         
   8   2   7        717.14        759.04        10.25 o                         
   9   2   7         73.52         69.46         3.49 o                         
  10   2   7        268.68        275.15         7.91 o                         
  11   2   7         66.07         66.41         6.93 o                         
   1   3   7        582.53        457.08         4.81 o                         
   2   3   7         72.16         85.49         1.56 o                         
   3   3   7       6464.83       6578.82        70.01 o                         
   4   3   7         73.77        101.23         3.82 o                         
   5   3   7       2612.48       2731.89        32.32 o                         
   6   3   7        487.39        465.80         6.34 o                         
   7   3   7        214.39        222.34         4.04 o                         
   8   3   7        771.65        753.24         9.73 o                         
   9   3   7        157.86        180.91         4.88 o                         
  10   3   7          2.03          0.82         3.34 o                         
  11   3   7          0.20         -4.40         4.40 o                         
   0   4   7          4.86          1.52         0.72 o                         
   1   4   7       1029.59        946.70         9.01 o                         
   2   4   7        156.58        142.80         2.07 o                         
   3   4   7        331.95        322.69         5.34 o                         
   4   4   7       1320.01       1256.11        13.86 o                         
   5   4   7          2.19          3.18         0.89 o                         
   6   4   7        731.77        785.06         9.95 o                         
   7   4   7         72.91         85.05         2.77 o                         
   8   4   7         88.96         86.45         3.71 o                         
   9   4   7        124.00        123.47         4.94 o                         
  10   4   7         26.99         21.48         3.77 o                         
  11   4   7        183.65        167.98        10.01 o                         
   1   5   7          5.06          3.64         0.68 o                         
   2   5   7       4854.66       5185.99        51.25 o                         
   3   5   7          0.51          1.40         0.75 o                         
   4   5   7         90.97        133.82         2.20 o                         
   5   5   7        614.69        617.97         6.71 o                         
   6   5   7          8.61         12.46         1.07 o                         
   7   5   7        491.95        475.48         6.92 o                         
   8   5   7         33.54         29.27         1.93 o                         
   9   5   7          6.72          7.06         2.58 o                         
  10   5   7          0.36         -1.67         3.62 o                         
   0   6   7       5055.54       5451.17        71.22 o                         
   1   6   7       1627.25       1782.28        16.80 o                         
   2   6   7        243.00        231.82         4.87 o                         
   3   6   7       1152.88       1270.08        13.52 o                         
   4   6   7        352.62        311.37         3.99 o                         
   5   6   7         64.54         71.58         2.68 o                         
   6   6   7         50.68         47.62         1.77 o                         
   7   6   7          0.17         -1.21         1.43 o                         
   8   6   7         59.39         50.96         2.87 o                         
   9   6   7        289.77        295.17         7.49 o                         
  10   6   7         15.52         17.50         4.14 o                         
   1   7   7        201.20        167.37         3.40 o                         
   2   7   7        118.80        135.41         2.07 o                         
   3   7   7        379.73        344.13         4.21 o                         
   4   7   7        835.61        862.58         9.21 o                         
   5   7   7          8.17          5.58         1.22 o                         
   6   7   7         97.33        106.55         2.86 o                         
   7   7   7         55.90         65.66         3.56 o                         
   8   7   7         68.61         62.49         3.88 o                         
   9   7   7         42.46         45.76         3.68 o                         
  10   7   7         36.36         30.34         4.34 o                         
   0   8   7         58.33         59.15         2.37 o                         
   1   8   7        386.78        319.86         3.72 o                         
   2   8   7         38.30         25.85         1.07 o                         
   3   8   7        315.51        323.38         4.16 o                         
   4   8   7        323.91        334.40         4.65 o                         
   5   8   7        126.17        133.20         5.11 o                         
   6   8   7       2476.83       2497.34        29.89 o                         
   7   8   7         52.66         51.17         3.42 o                         
   8   8   7         14.57         15.30         2.38 o                         
   9   8   7         39.47         30.74         4.17 o                         
  10   8   7          0.43         -0.17         4.51 o                         
   1   9   7        229.27        207.28         2.93 o                         
   2   9   7        397.50        426.56         4.80 o                         
   3   9   7        152.75        165.75         3.47 o                         
   4   9   7        163.63        163.47         3.57 o                         
   5   9   7        343.50        344.27         5.47 o                         
   6   9   7        371.90        372.98         5.88 o                         
   7   9   7          0.00          3.05         2.11 o                         
   8   9   7        314.02        324.94         8.41 o                         
   9   9   7         32.11         25.02         4.96 o                         
   0  10   7        424.18        449.90         8.35 o                         
   1  10   7         23.67         16.89         1.45 o                         
   2  10   7          2.86          1.11         1.36 o                         
   3  10   7        656.52        621.22        15.48 o                         
   4  10   7        272.83        282.74         5.26 o                         
   5  10   7         21.43         23.99         2.74 o                         
   6  10   7        404.27        399.07         6.66 o                         
   7  10   7          8.24          6.75         2.48 o                         
   8  10   7         10.21         12.28         3.40 o                         
   9  10   7         70.41         77.04         5.56 o                         
   1  11   7        175.04        189.22         5.52 o                         
   2  11   7          5.07          3.10         1.61 o                         
   3  11   7        120.11        106.12         3.11 o                         
   4  11   7       1394.46       1347.67        18.97 o                         
   5  11   7          0.21          2.33         2.17 o                         
   6  11   7        700.18        636.19        10.85 o                         
   7  11   7        470.08        508.56        12.53 o                         
   8  11   7         14.85         12.58         3.84 o                         
   9  11   7          3.05          6.07         5.42 o                         
   0  12   7       5062.82       4943.93        92.51 o                         
   1  12   7        373.06        382.98         8.31 o                         
   2  12   7       1752.14       1644.96        21.40 o                         
   3  12   7          1.61          1.08         1.74 o                         
   4  12   7          6.33          6.58         2.41 o                         
   5  12   7          4.05          8.29         2.58 o                         
   6  12   7          0.03          4.20         2.66 o                         
   7  12   7         61.31         51.48         3.91 o                         
   8  12   7          0.05          0.12         4.00 o                         
   1  13   7         45.20         54.90         2.79 o                         
   2  13   7        481.14        444.03         7.29 o                         
   3  13   7         42.76         44.01         2.60 o                         
   4  13   7         99.01         91.13         4.42 o                         
   5  13   7          1.76          3.72         2.78 o                         
   6  13   7         39.43         45.84         3.43 o                         
   7  13   7          3.02          1.50         3.65 o                         
   0  14   7        158.19        179.63         7.23 o                         
   1  14   7        364.39        322.03         7.70 o                         
   2  14   7         29.43         35.17         2.56 o                         
   3  14   7        399.70        355.27         7.03 o                         
   4  14   7          4.37         10.31         2.98 o                         
   5  14   7          0.66          0.10         3.06 o                         
   6  14   7        231.71        245.55         7.36 o                         
   7  14   7          2.33          5.60         4.07 o                         
   1  15   7        148.32        135.68         5.03 o                         
   2  15   7         41.12         44.27         3.07 o                         
   3  15   7        437.22        444.26         9.19 o                         
   4  15   7         40.46         45.21         3.68 o                         
   5  15   7         31.07         29.71         3.75 o                         
   6  15   7         11.47          9.49         4.19 o                         
   0  16   7         86.06         76.45         5.73 o                         
   1  16   7          0.24         -0.21         2.83 o                         
   2  16   7        118.85        128.68         5.48 o                         
   3  16   7         57.60         63.32         4.14 o                         
   4  16   7        232.48        287.74         7.99 o                         
   5  16   7          1.09          1.33         4.13 o                         
   1  17   7          0.06         -1.23         3.18 o                         
   2  17   7         57.58         49.57         4.44 o                         
   3  17   7         99.19        109.54         5.68 o                         
   0  18   7         25.02         22.47         6.41 o                         
   1  18   7        108.80         62.85        10.52 o                         
   0   0   8       5569.73       5175.61        95.29 o                         
   1   0   8      13007.20      10564.53       543.82 o                         
   2   0   8         57.33         44.79         4.45 o                         
   3   0   8       9536.42       9218.71       169.71 o                         
   4   0   8       5164.97       5382.45        99.47 o                         
   5   0   8        239.94        240.98         5.90 o                         
   6   0   8        341.38        288.47         5.37 o                         
   7   0   8        139.80        156.60         4.20 o                         
   8   0   8         34.84         32.50         2.37 o                         
   9   0   8         85.43         85.66        10.03 o                         
  10   0   8        540.82        561.97        18.07 o                         
   1   1   8       1448.47       1608.30        17.26 o                         
   2   1   8      10687.71      10301.33       126.28 o                         
   3   1   8       2349.79       2804.71        32.95 o                         
   4   1   8       1312.62       1281.64        16.22 o                         
   5   1   8        354.05        330.05         4.61 o                         
   6   1   8          1.79          0.91         0.97 o                         
   7   1   8        116.18        116.55         2.78 o                         
   8   1   8        102.45         89.38         2.68 o                         
   9   1   8        465.74        504.96         9.43 o                         
  10   1   8        175.67        152.70         6.78 o                         
  11   1   8         80.09         78.19        16.71 o                         
   0   2   8        980.07        849.03        16.38 o                         
   1   2   8        304.43        305.50         4.52 o                         
   2   2   8        150.32        156.11         3.99 o                         
   3   2   8         93.22         77.22         3.17 o                         
   4   2   8        644.24        689.36         9.20 o                         
   5   2   8        208.69        201.29         3.28 o                         
   6   2   8         14.89          9.84         1.41 o                         
   7   2   8         14.52         14.36         1.42 o                         
   8   2   8         11.81         19.42         1.52 o                         
   9   2   8         91.93         95.22         3.90 o                         
  10   2   8          3.06         -1.65         3.29 o                         
  11   2   8        184.34        182.74        11.64 o                         
   1   3   8        528.23        493.18         4.85 o                         
   2   3   8        209.69        251.62         6.65 o                         
   3   3   8       1122.84       1116.30        16.93 o                         
   4   3   8        960.78        929.33        11.43 o                         
   5   3   8        466.17        444.97        10.24 o                         
   6   3   8         41.78         32.74         1.64 o                         
   7   3   8         67.00         79.87         2.68 o                         
   8   3   8          1.45          1.93         1.42 o                         
   9   3   8          0.22         -2.04         2.04 o                         
  10   3   8         12.99         11.66         3.64 o                         
  11   3   8         67.24         60.76         7.36 o                         
   0   4   8        126.88        155.70         3.48 o                         
   1   4   8       2752.43       2888.16        26.81 o                         
   2   4   8       1237.65       1390.35        14.04 o                         
   3   4   8        765.70        815.90        11.81 o                         
   4   4   8          2.22          0.28         1.26 o                         
   5   4   8       1039.11       1065.20        13.17 o                         
   6   4   8        513.40        559.74         7.91 o                         
   7   4   8         48.54         48.91         2.23 o                         
   8   4   8        257.87        246.69         4.89 o                         
   9   4   8        392.81        390.09         8.69 o                         
  10   4   8          0.07         -3.43         3.43 o                         
  11   4   8         11.15         19.15         5.02 o                         
   1   5   8        990.26       1025.48         9.83 o                         
   2   5   8        338.65        400.66         7.05 o                         
   3   5   8        284.77        266.58         3.27 o                         
   4   5   8        464.55        465.01         5.20 o                         
   5   5   8        407.03        414.28         5.26 o                         
   6   5   8          0.03         -0.70         1.18 o                         
   7   5   8        481.68        463.93         6.84 o                         
   8   5   8        128.00        128.20         3.67 o                         
   9   5   8          5.12          2.14         2.41 o                         
  10   5   8          7.18          6.67         3.83 o                         
   0   6   8       5749.62       5872.58        76.75 o                         
   1   6   8       1400.42       1507.55        14.29 o                         
   2   6   8       3200.39       3450.23        34.33 o                         
   3   6   8         24.62         40.02         1.34 o                         
   4   6   8          0.47          0.49         0.96 o                         
   5   6   8        195.55        173.34         2.81 o                         
   6   6   8          8.63         11.16         1.26 o                         
   7   6   8          8.15          7.29         1.70 o                         
   8   6   8         14.52         15.75         2.29 o                         
   9   6   8          5.87          9.59         2.81 o                         
  10   6   8          4.12          3.57         3.92 o                         
   1   7   8         64.25         42.01         1.33 o                         
   2   7   8         89.86         71.23         1.58 o                         
   3   7   8        120.42        136.89         2.40 o                         
   4   7   8        343.86        368.16         4.51 o                         
   5   7   8        182.37        177.28         3.26 o                         
   6   7   8        822.49        804.01        10.30 o                         
   7   7   8       1417.96       1431.09        17.53 o                         
   8   7   8        555.77        538.08         9.99 o                         
   9   7   8          0.45         -1.22         4.26 o                         
  10   7   8         46.97         38.80         4.66 o                         
   0   8   8         10.98         20.57         1.50 o                         
   1   8   8        100.23         84.90         1.87 o                         
   2   8   8         38.93         36.32         1.26 o                         
   3   8   8        262.97        276.91         6.20 o                         
   4   8   8        925.54        920.47        11.14 o                         
   5   8   8       1404.16       1406.39        17.27 o                         
   6   8   8       1318.68       1261.96        15.66 o                         
   7   8   8        727.31        693.78         9.28 o                         
   8   8   8        451.83        434.34         8.78 o                         
   9   8   8        134.57        131.95         7.35 o                         
  10   8   8         28.14         18.20         4.65 o                         
   1   9   8        124.73        135.68         2.42 o                         
   2   9   8        127.29        111.34         2.23 o                         
   3   9   8         68.45         76.37         2.75 o                         
   4   9   8        478.15        441.62         6.45 o                         
   5   9   8          0.69          1.65         1.77 o                         
   6   9   8        609.64        578.38         9.90 o                         
   7   9   8        240.69        226.84         5.47 o                         
   8   9   8        105.73        101.28         5.63 o                         
   9   9   8         13.90         17.35         4.41 o                         
   0  10   8         64.51         60.08         3.07 o                         
   1  10   8        211.75        208.36         3.71 o                         
   2  10   8        466.05        475.87         6.71 o                         
   3  10   8       2381.90       2341.77        31.59 o                         
   4  10   8       1557.22       1478.78        21.96 o                         
   5  10   8       1706.28       1565.32        21.65 o                         
   6  10   8       1081.89       1088.58        15.66 o                         
   7  10   8        351.20        332.26         6.97 o                         
   8  10   8         64.19         64.29         4.25 o                         
   9  10   8          3.15          8.20         4.62 o                         
   1  11   8       1654.54       1567.55        20.38 o                         
   2  11   8        864.15        762.24        10.11 o                         
   3  11   8       1284.25       1163.47        14.64 o                         
   4  11   8        302.64        318.63         6.22 o                         
   5  11   8          9.29          7.45         2.26 o                         
   6  11   8         13.90         23.32         2.74 o                         
   7  11   8        262.49        281.35         6.76 o                         
   8  11   8          5.57          7.73         3.93 o                         
   0  12   8         72.97         64.91         4.86 o                         
   1  12   8         96.67        105.56         3.75 o                         
   2  12   8         70.57         70.63         2.99 o                         
   3  12   8        279.01        289.16         5.30 o                         
   4  12   8        372.32        370.55         7.48 o                         
   5  12   8         80.55         75.08         3.76 o                         
   6  12   8          3.44         -0.33         2.73 o                         
   7  12   8         11.91         10.22         4.08 o                         
   8  12   8        135.85        124.30         7.86 o                         
   1  13   8         43.49         52.84         2.78 o                         
   2  13   8          2.23          6.33         2.06 o                         
   3  13   8        121.75        128.41         4.31 o                         
   4  13   8         10.45          7.92         2.70 o                         
   5  13   8        174.29        182.59         5.84 o                         
   6  13   8          8.85         10.58         3.10 o                         
   7  13   8         15.71         15.06         3.83 o                         
   0  14   8        817.68        779.47        17.12 o                         
   1  14   8         58.96         56.27         3.12 o                         
   2  14   8        591.55        591.10         9.82 o                         
   3  14   8          0.59          2.67         2.37 o                         
   4  14   8         56.50         50.81         3.50 o                         
   5  14   8          2.19          1.60         3.11 o                         
   6  14   8         66.40         67.49         4.12 o                         
   7  14   8         83.36        100.31         6.88 o                         
   1  15   8         27.10         27.45         2.85 o                         
   2  15   8         59.13         75.91         3.69 o                         
   3  15   8        231.13        234.44         6.87 o                         
   4  15   8          5.35         11.65         3.34 o                         
   5  15   8        252.32        259.10         7.52 o                         
   6  15   8         42.06         45.18         4.64 o                         
   0  16   8         90.14         88.31         6.04 o                         
   1  16   8          0.58          2.09         2.88 o                         
   2  16   8        236.74        254.75         6.73 o                         
   3  16   8        132.42        143.52         6.45 o                         
   4  16   8          8.68          7.30         3.72 o                         
   5  16   8         66.54         73.26         4.64 o                         
   1  17   8          1.63          3.16         3.25 o                         
   2  17   8          2.68          1.06         3.71 o                         
   3  17   8          1.97          5.09         3.96 o                         
   0  18   8          1.23          1.21        10.66 o                         
   1   1   9       4091.25       4049.17        39.91 o                         
   2   1   9        854.41        834.42        13.67 o                         
   3   1   9       8538.19       8616.56       100.34 o                         
   4   1   9       2339.27       2309.08        27.33 o                         
   5   1   9        542.01        573.86         7.78 o                         
   6   1   9        462.78        442.09         6.05 o                         
   7   1   9        199.14        217.61         3.63 o                         
   8   1   9        260.61        259.48         4.52 o                         
   9   1   9        125.43        120.74         4.52 o                         
  10   1   9        207.44        207.50         7.37 o                         
  11   1   9          9.15          5.91         5.99 o                         
   0   2   9          4.55         14.44         1.27 o                         
   1   2   9       1229.67       1220.30        12.27 o                         
   2   2   9         37.16         67.22         1.35 o                         
   3   2   9        697.36        680.53         8.46 o                         
   4   2   9        479.92        588.84         7.51 o                         
   5   2   9        376.44        386.48         5.33 o                         
   6   2   9          5.53          7.90         1.30 o                         
   7   2   9         15.74         15.35         1.76 o                         
   8   2   9         38.73         37.80         1.93 o                         
   9   2   9         29.42         26.87         2.67 o                         
  10   2   9         15.88         11.31         3.42 o                         
  11   2   9         14.46         14.05         5.99 o                         
   1   3   9        139.22        156.77         2.39 o                         
   2   3   9       2870.95       2930.06        30.17 o                         
   3   3   9         21.73         23.99         1.20 o                         
   4   3   9       4983.99       5367.39        62.82 o                         
   5   3   9         87.08        100.19         3.24 o                         
   6   3   9        839.74        819.18        11.00 o                         
   7   3   9       2598.62       2656.90        37.86 o                         
   8   3   9          0.22         -0.68         1.70 o                         
   9   3   9         56.62         44.96         2.66 o                         
  10   3   9        129.50        122.35         6.67 o                         
  11   3   9          3.44         -4.26         5.91 o                         
   0   4   9        154.70        141.30         3.66 o                         
   1   4   9       1483.34       1552.29        15.09 o                         
   2   4   9        368.52        397.44         4.41 o                         
   3   4   9       1751.60       1947.92        21.13 o                         
   4   4   9        194.96        168.36         2.63 o                         
   5   4   9        792.45        799.98        10.17 o                         
   6   4   9       1466.95       1438.35        18.58 o                         
   7   4   9        886.40        910.47        13.93 o                         
   8   4   9        955.98        932.67        13.34 o                         
   9   4   9         31.57         36.47         3.14 o                         
  10   4   9         16.02         12.53         3.68 o                         
   1   5   9       1144.21       1274.41        12.10 o                         
   2   5   9         43.53         67.07         2.53 o                         
   3   5   9        504.23        568.45         9.15 o                         
   4   5   9        578.61        563.47         6.42 o                         
   5   5   9        607.39        619.54         7.40 o                         
   6   5   9         59.10         52.74         2.70 o                         
   7   5   9         13.04         10.57         2.00 o                         
   8   5   9        100.66         91.70         3.64 o                         
   9   5   9         54.13         53.90         3.16 o                         
  10   5   9          9.53         13.62         3.94 o                         
   0   6   9       6710.86       7484.97        97.69 o                         
   1   6   9       1107.09       1161.63        19.73 o                         
   2   6   9        928.03       1096.84        15.08 o                         
   3   6   9        498.78        537.31         5.95 o                         
   4   6   9        409.67        333.58         4.24 o                         
   5   6   9          9.75          8.44         1.14 o                         
   6   6   9        103.41         91.90         2.64 o                         
   7   6   9        139.23        129.79         3.54 o                         
   8   6   9        263.57        269.29         6.22 o                         
   9   6   9          2.73          0.90         3.47 o                         
  10   6   9         38.91         40.38         4.58 o                         
   1   7   9         45.15         42.28         1.34 o                         
   2   7   9         15.99         18.06         1.09 o                         
   3   7   9         28.50         35.18         1.33 o                         
   4   7   9        228.89        199.99         3.16 o                         
   5   7   9         76.98         66.03         2.32 o                         
   6   7   9        239.34        234.65         5.97 o                         
   7   7   9       1174.24       1224.62        17.12 o                         
   8   7   9         31.52         41.89         3.72 o                         
   9   7   9        139.73        149.40         7.20 o                         
  10   7   9          3.39          6.49         4.40 o                         
   0   8   9         25.50         46.21         2.20 o                         
   1   8   9         16.43         10.64         1.01 o                         
   2   8   9         43.44         68.72         1.86 o                         
   3   8   9        358.94        365.09         4.60 o                         
   4   8   9          4.93          3.57         1.39 o                         
   5   8   9        782.02        712.65         9.37 o                         
   6   8   9          3.01         10.48         1.72 o                         
   7   8   9        245.38        228.85         4.90 o                         
   8   8   9         15.71         21.90         2.78 o                         
   9   8   9        139.14        154.76         7.59 o                         
  10   8   9          8.44          8.44         4.71 o                         
   1   9   9         15.64         14.57         1.15 o                         
   2   9   9        615.79        635.57         7.36 o                         
   3   9   9        179.87        167.28         3.56 o                         
   4   9   9         11.66         23.47         1.90 o                         
   5   9   9        112.57        122.43         3.64 o                         
   6   9   9          0.28          7.19         1.93 o                         
   7   9   9        522.05        509.62         8.99 o                         
   8   9   9          4.45          8.90         2.88 o                         
   9   9   9          0.16         -1.92         4.23 o                         
   0  10   9         50.54         37.86         2.71 o                         
   1  10   9         23.08         13.54         1.50 o                         
   2  10   9          9.67          5.38         1.45 o                         
   3  10   9        192.75        169.27         4.28 o                         
   4  10   9          0.07          4.74         2.01 o                         
   5  10   9          0.33          2.08         2.09 o                         
   6  10   9        248.42        255.56         8.66 o                         
   7  10   9          1.24          5.52         2.55 o                         
   8  10   9        131.37        146.48         6.93 o                         
   9  10   9          6.78         -3.32         4.49 o                         
   1  11   9          0.18         -1.07         1.73 o                         
   2  11   9        181.70        187.03         3.96 o                         
   3  11   9         12.98          5.11         2.32 o                         
   4  11   9          2.83          4.16         2.15 o                         
   5  11   9        680.17        630.22        10.04 o                         
   6  11   9          6.22          8.16         2.63 o                         
   7  11   9        187.20        182.30         5.72 o                         
   8  11   9        202.89        210.58         9.08 o                         
   0  12   9        332.15        329.25        10.42 o                         
   1  12   9       3454.52       3061.02        41.74 o                         
   2  12   9        150.66        171.62         5.90 o                         
   3  12   9        138.67        125.17         4.68 o                         
   4  12   9         35.53         29.21         2.80 o                         
   5  12   9         26.70         33.67         2.92 o                         
   6  12   9         26.58         28.12         3.09 o                         
   7  12   9          0.64          0.30         3.03 o                         
   8  12   9         19.58         14.71         4.98 o                         
   1  13   9        147.36        134.50         4.15 o                         
   2  13   9         71.33         92.31         3.59 o                         
   3  13   9        960.27        950.31        14.10 o                         
   4  13   9          1.18         -0.18         2.63 o                         
   5  13   9         26.78         24.07         3.05 o                         
   6  13   9          7.00          4.26         3.10 o                         
   7  13   9         16.48         11.84         3.77 o                         
   0  14   9        527.47        494.44        12.24 o                         
   1  14   9        272.90        286.46         6.28 o                         
   2  14   9        602.21        576.07         9.69 o                         
   3  14   9        126.47        140.59         5.56 o                         
   4  14   9        248.51        227.71         6.56 o                         
   5  14   9          0.48          4.54         3.14 o                         
   6  14   9          0.01          2.86         3.44 o                         
   7  14   9         51.44         64.66         6.98 o                         
   1  15   9          4.68          5.36         2.63 o                         
   2  15   9         39.51         26.86         2.87 o                         
   3  15   9         62.44         73.35         4.04 o                         
   4  15   9         87.07         80.76         4.24 o                         
   5  15   9          9.27         13.57         3.65 o                         
   6  15   9         60.19         64.62         4.86 o                         
   0  16   9         46.94         47.86         4.89 o                         
   1  16   9         53.70         55.34         3.52 o                         
   2  16   9          1.81          1.18         3.38 o                         
   3  16   9         11.31         18.03         3.64 o                         
   4  16   9         22.99         32.06         4.10 o                         
   5  16   9         36.57         47.77         5.96 o                         
   1  17   9          3.26          0.02         3.70 o                         
   2  17   9        187.35        222.94         7.56 o                         
   3  17   9          0.02          0.38         3.87 o                         
   0   0  10        867.78        918.48        27.94 o                         
   1   0  10         98.33        107.60         2.68 o                         
   2   0  10        306.94        342.98         5.74 o                         
   3   0  10         40.34         68.97         3.26 o                         
   4   0  10       6070.03       6217.65       115.00 o                         
   5   0  10         22.95         16.97         2.02 o                         
   6   0  10        534.21        512.48         8.72 o                         
   7   0  10        721.49        727.00        15.19 o                         
   8   0  10         81.26         88.37         4.19 o                         
   9   0  10        349.00        391.03        10.91 o                         
  10   0  10        209.60        223.77        16.23 o                         
   1   1  10          3.52          2.53         0.57 o                         
   2   1  10         83.62         89.25         1.63 o                         
   3   1  10         43.11         21.20         2.56 o                         
   4   1  10        100.37         73.28         2.80 o                         
   5   1  10        549.86        580.91         7.92 o                         
   6   1  10        149.72        146.11         3.14 o                         
   7   1  10         28.50         33.66         2.11 o                         
   8   1  10        653.95        632.07         9.33 o                         
   9   1  10        168.09        169.42         5.17 o                         
  10   1  10        146.12        138.92         6.60 o                         
  11   1  10          4.34          3.27         5.82 o                         
   0   2  10        472.64        538.27        13.39 o                         
   1   2  10         18.47         10.61         0.62 o                         
   2   2  10       4397.24       4774.76        50.90 o                         
   3   2  10         53.92         55.70         1.62 o                         
   4   2  10      11539.31      11125.74       129.37 o                         
   5   2  10       1459.77       1398.07        16.94 o                         
   6   2  10         41.03         42.09         2.16 o                         
   7   2  10        419.80        394.10         6.88 o                         
   8   2  10        894.26        860.92        12.36 o                         
   9   2  10        226.23        230.85         5.65 o                         
  10   2  10         12.59         13.35         3.49 o                         
  11   2  10          0.18         -4.48         5.82 o                         
   1   3  10        117.08        103.60         1.79 o                         
   2   3  10        663.79        762.25         7.90 o                         
   3   3  10          2.47          2.28         0.82 o                         
   4   3  10        918.27        990.43        12.23 o                         
   5   3  10        181.50        229.57         4.61 o                         
   6   3  10         62.28         74.53         2.88 o                         
   7   3  10        471.27        505.92         8.45 o                         
   8   3  10          5.28          0.41         1.74 o                         
   9   3  10         18.31         13.97         2.30 o                         
  10   3  10        110.43        116.01         6.62 o                         
  11   3  10         98.06        111.94        10.87 o                         
   0   4  10         59.83         47.14         2.27 o                         
   1   4  10         92.38        103.05         1.53 o                         
   2   4  10          3.57          3.33         0.74 o                         
   3   4  10       1004.04       1021.49        11.41 o                         
   4   4  10       1431.06       1398.23        15.41 o                         
   5   4  10        471.94        482.77         6.62 o                         
   6   4  10        965.64       1010.23        15.18 o                         
   7   4  10        399.00        402.37         7.22 o                         
   8   4  10        443.14        437.46         7.91 o                         
   9   4  10         43.38         47.71         3.39 o                         
  10   4  10          5.13          1.87         5.00 o                         
   1   5  10        163.40        186.52         3.77 o                         
   2   5  10          0.23          2.54         0.78 o                         
   3   5  10        839.76        885.54        13.64 o                         
   4   5  10          0.28          0.15         0.98 o                         
   5   5  10        170.23        190.73         3.21 o                         
   6   5  10         80.93         79.56         4.10 o                         
   7   5  10        313.15        322.73         6.62 o                         
   8   5  10        411.72        425.24         8.42 o                         
   9   5  10          0.51         -2.26         2.83 o                         
  10   5  10         85.46         92.23         6.41 o                         
   0   6  10        116.13        146.42         3.42 o                         
   1   6  10       5841.30       6441.22        59.48 o                         
   2   6  10        141.33        141.92         2.32 o                         
   3   6  10         69.42         70.46         1.91 o                         
   4   6  10          9.75          9.22         1.06 o                         
   5   6  10        245.63        238.51         3.68 o                         
   6   6  10         54.10         46.17         2.37 o                         
   7   6  10        228.51        228.80         5.73 o                         
   8   6  10        104.65         99.82         4.80 o                         
   9   6  10         81.61         93.86         5.76 o                         
  10   6  10          2.01          2.88         4.15 o                         
   1   7  10        362.50        371.61         4.13 o                         
   2   7  10         27.80         32.41         1.26 o                         
   3   7  10        369.48        347.14         4.31 o                         
   4   7  10        992.67        998.59        11.89 o                         
   5   7  10        202.24        192.21         3.45 o                         
   6   7  10         81.75         96.14         2.79 o                         
   7   7  10         38.92         32.69         3.43 o                         
   8   7  10         93.99         97.32         4.79 o                         
   9   7  10         42.97         38.21         4.33 o                         
  10   7  10         23.08         21.53         4.59 o                         
   0   8  10        414.74        462.20         7.11 o                         
   1   8  10        373.20        319.56         3.78 o                         
   2   8  10         76.15         73.45         1.78 o                         
   3   8  10        742.89        746.89         9.34 o                         
   4   8  10         46.87         43.18         1.89 o                         
   5   8  10       1103.28       1152.07        15.18 o                         
   6   8  10          1.41          8.74         1.75 o                         
   7   8  10         48.27         49.18         2.71 o                         
   8   8  10         14.42          9.40         2.67 o                         
   9   8  10         50.36         62.79         9.00 o                         
   1   9  10         20.28         24.23         1.31 o                         
   2   9  10        131.45        107.56         2.50 o                         
   3   9  10        186.71        195.47         4.10 o                         
   4   9  10         64.94         43.09         2.22 o                         
   5   9  10        641.67        604.48         9.41 o                         
   6   9  10          9.45         10.86         1.96 o                         
   7   9  10         28.20         35.07         2.65 o                         
   8   9  10          0.40         -0.41         3.33 o                         
   9   9  10          7.90         12.28         4.43 o                         
   0  10  10          9.06          9.04         2.03 o                         
   1  10  10         16.74         14.38         1.52 o                         
   2  10  10          0.05         -1.36         1.36 o                         
   3  10  10         39.07         29.80         2.21 o                         
   4  10  10         13.42         11.17         2.10 o                         
   5  10  10        362.57        376.33         8.96 o                         
   6  10  10        260.46        270.05         6.19 o                         
   7  10  10        547.99        567.95        10.00 o                         
   8  10  10          2.02         -1.43         4.05 o                         
   9  10  10         26.82         23.41         7.55 o                         
   1  11  10          5.26          3.10         1.74 o                         
   2  11  10        828.35        771.86        10.32 o                         
   3  11  10         38.17         35.07         2.45 o                         
   4  11  10        349.12        333.49         6.43 o                         
   5  11  10        113.70        136.93         4.58 o                         
   6  11  10         73.38         81.51         4.01 o                         
   7  11  10         90.37         91.73         4.59 o                         
   8  11  10         13.56         11.53         4.54 o                         
   0  12  10        387.15        363.35        13.98 o                         
   1  12  10        542.45        432.56         7.06 o                         
   2  12  10        569.06        603.25         8.94 o                         
   3  12  10        132.15         94.64         4.49 o                         
   4  12  10        247.91        228.34         5.93 o                         
   5  12  10          5.10          1.30         2.63 o                         
   6  12  10          0.33         -2.26         2.81 o                         
   7  12  10          0.33          0.83         3.10 o                         
   8  12  10          6.54          2.50         5.31 o                         
   1  13  10          7.31         10.47         2.17 o                         
   2  13  10        675.27        641.00         9.58 o                         
   3  13  10        546.44        576.22        10.37 o                         
   4  13  10         32.28         32.52         3.08 o                         
   5  13  10        373.02        364.32         7.94 o                         
   6  13  10         97.86        105.78         5.18 o                         
   7  13  10         67.58         79.11         5.14 o                         
   0  14  10         12.84         12.58         3.57 o                         
   1  14  10         92.77         98.00         4.31 o                         
   2  14  10         28.93         39.81         2.83 o                         
   3  14  10        223.34        226.31         6.48 o                         
   4  14  10         84.07         84.76         4.07 o                         
   5  14  10          5.62          7.20         3.30 o                         
   6  14  10         20.72         12.25         3.64 o                         
   1  15  10         14.76         14.15         2.78 o                         
   2  15  10        123.02        126.95         5.19 o                         
   3  15  10        354.39        372.36         8.51 o                         
   4  15  10          6.37          9.26         3.44 o                         
   5  15  10        121.35        151.21         6.66 o                         
   0  16  10         95.49        118.22         7.68 o                         
   1  16  10        246.42        257.29         6.72 o                         
   2  16  10          3.85          8.35         3.51 o                         
   3  16  10        147.94        162.79         6.78 o                         
   4  16  10          0.31         -3.78         3.78 o                         
   1  17  10        196.81        225.43         7.56 o                         
   2  17  10         40.01         48.54         4.33 o                         
   3  17  10        231.34        289.14        17.47 o                         
   1   1  11        434.87        460.07         4.53 o                         
   2   1  11        327.74        353.37         5.85 o                         
   3   1  11         42.56         46.63         2.46 o                         
   4   1  11        609.92        665.07         8.41 o                         
   5   1  11        237.15        270.79         4.10 o                         
   6   1  11         34.20         34.15         2.88 o                         
   7   1  11       1154.78       1142.06        16.94 o                         
   8   1  11         97.16         87.55         3.30 o                         
   9   1  11          7.43          3.27         2.19 o                         
  10   1  11         34.88         32.00         4.49 o                         
  11   1  11          0.96         11.63         8.48 o                         
   0   2  11        446.52        538.29         7.45 o                         
   1   2  11        560.47        589.69         6.17 o                         
   2   2  11        808.90        824.03         8.47 o                         
   3   2  11         45.49         50.96         1.79 o                         
   4   2  11       2691.10       2618.09        31.02 o                         
   5   2  11        430.45        456.47         6.23 o                         
   6   2  11        797.85        793.69        11.35 o                         
   7   2  11          6.50          1.18         2.16 o                         
   8   2  11        112.52        106.46         4.21 o                         
   9   2  11        327.17        329.00         7.00 o                         
  10   2  11         25.69         15.58         3.91 o                         
  11   2  11         14.67          6.06         8.96 o                         
   1   3  11         35.42         31.14         0.91 o                         
   2   3  11       1589.41       1683.25        16.91 o                         
   3   3  11          0.44          0.82         0.82 o                         
   4   3  11        282.15        310.61         4.56 o                         
   5   3  11         82.09         90.09         2.49 o                         
   6   3  11        102.51         94.68         6.32 o                         
   7   3  11         79.51        107.99         3.70 o                         
   8   3  11         62.96         51.50         2.89 o                         
   9   3  11          8.52          6.61         3.42 o                         
  10   3  11        223.71        219.89         8.00 o                         
   0   4  11        195.78        187.77         3.20 o                         
   1   4  11         47.99         46.68         1.14 o                         
   2   4  11         40.68         33.26         1.13 o                         
   3   4  11        494.51        427.89         9.90 o                         
   4   4  11         31.01         48.92         1.96 o                         
   5   4  11          2.40          1.96         1.36 o                         
   6   4  11        482.89        439.09         7.58 o                         
   7   4  11        118.80        118.82         4.06 o                         
   8   4  11         35.33         38.83         2.90 o                         
   9   4  11         47.26         45.47         3.41 o                         
  10   4  11        193.17        208.93         8.14 o                         
   1   5  11        976.33       1125.70        11.17 o                         
   2   5  11        462.72        423.02         7.25 o                         
   3   5  11       1915.95       2099.22        21.13 o                         
   4   5  11          0.11          1.45         1.02 o                         
   5   5  11        460.83        477.45         7.99 o                         
   6   5  11       1211.73       1174.89        17.60 o                         
   7   5  11         87.02         86.33         4.21 o                         
   8   5  11        210.77        207.34         7.13 o                         
   9   5  11         58.35         69.44         5.10 o                         
  10   5  11          0.36          1.37         4.37 o                         
   0   6  11       3684.45       4128.49        54.15 o                         
   1   6  11       8653.36       8937.51        82.35 o                         
   2   6  11       1631.07       1735.56        17.62 o                         
   3   6  11         12.98         19.68         1.24 o                         
   4   6  11        112.32        100.35         2.21 o                         
   5   6  11         84.02         79.38         2.23 o                         
   6   6  11        677.81        686.39        11.98 o                         
   7   6  11        179.23        186.72         5.84 o                         
   8   6  11          8.13         12.54         2.96 o                         
   9   6  11         41.12         42.94         3.76 o                         
  10   6  11          0.09          0.56         4.13 o                         
   1   7  11        168.21        167.61         2.42 o                         
   2   7  11         14.36          8.71         1.07 o                         
   3   7  11        338.01        330.88         4.20 o                         
   4   7  11        469.52        422.11         6.54 o                         
   5   7  11       1614.27       1698.22        20.57 o                         
   6   7  11        108.06         93.05         2.90 o                         
   7   7  11         79.99         73.30         3.66 o                         
   8   7  11         50.66         45.18         3.08 o                         
   9   7  11          1.43          5.18         3.83 o                         
  10   7  11         11.03          2.40         4.49 o                         
   0   8  11        525.23        537.52         8.23 o                         
   1   8  11        368.40        366.54         4.22 o                         
   2   8  11         21.89         21.84         1.32 o                         
   3   8  11        791.51        781.54         9.71 o                         
   4   8  11        100.41        113.22         3.78 o                         
   5   8  11       1350.84       1408.11        18.29 o                         
   6   8  11        185.05        186.99         4.88 o                         
   7   8  11        291.50        293.10         6.85 o                         
   8   8  11        124.20        114.52         5.83 o                         
   9   8  11          0.03          0.15         4.26 o                         
   1   9  11        223.53        192.42         3.20 o                         
   2   9  11        233.39        220.59         3.53 o                         
   3   9  11        337.98        371.34         7.18 o                         
   4   9  11         54.80         64.59         2.81 o                         
   5   9  11         27.97         33.64         2.64 o                         
   6   9  11          0.25          2.39         1.92 o                         
   7   9  11        587.63        573.00         9.88 o                         
   8   9  11         19.29         14.61         3.57 o                         
   9   9  11         16.30         15.48         4.60 o                         
   0  10  11        255.28        173.42         5.09 o                         
   1  10  11         25.33          9.36         1.49 o                         
   2  10  11         72.05         68.22         2.46 o                         
   3  10  11        102.00         56.71         2.75 o                         
   4  10  11        151.95        128.94         5.51 o                         
   5  10  11        410.72        452.50         7.79 o                         
   6  10  11         44.26         41.43         4.41 o                         
   7  10  11        200.72        213.64         5.79 o                         
   8  10  11         12.83          8.46         4.58 o                         
   9  10  11          8.75          2.20         4.77 o                         
   1  11  11         29.44         25.74         1.98 o                         
   2  11  11         70.44         65.05         3.38 o                         
   3  11  11         28.64         18.71         2.32 o                         
   4  11  11        231.51        192.71         4.98 o                         
   5  11  11       1631.31       1610.53        22.48 o                         
   6  11  11          7.19          3.92         2.64 o                         
   7  11  11          1.12          9.31         3.19 o                         
   8  11  11         13.66         14.00         4.68 o                         
   0  12  11        206.99        202.08         6.70 o                         
   1  12  11        373.39        326.65         9.41 o                         
   2  12  11         26.52         39.90         2.23 o                         
   3  12  11         17.72         19.31         2.68 o                         
   4  12  11        389.07        380.35         7.80 o                         
   5  12  11        308.87        274.77         6.64 o                         
   6  12  11          8.24          8.28         2.99 o                         
   7  12  11         22.16         19.42         3.65 o                         
   8  12  11          0.27          3.69         4.96 o                         
   1  13  11         56.12         43.17         2.52 o                         
   2  13  11          5.08          3.69         2.22 o                         
   3  13  11        193.99        187.44         5.79 o                         
   4  13  11         35.76         37.41         3.25 o                         
   5  13  11         30.49         31.75         3.30 o                         
   6  13  11         11.92         12.31         3.31 o                         
   7  13  11         36.77         29.77         5.20 o                         
   0  14  11          2.60          4.56         3.47 o                         
   1  14  11         40.67         57.18         4.33 o                         
   2  14  11         89.00         79.53         4.00 o                         
   3  14  11        184.45        183.48         6.06 o                         
   4  14  11         21.06         23.27         3.31 o                         
   5  14  11          3.25          3.86         3.30 o                         
   6  14  11          0.83         -1.80         3.52 o                         
   1  15  11        149.99        150.82         5.29 o                         
   2  15  11         98.19        106.60         5.08 o                         
   3  15  11        162.68        178.16         6.50 o                         
   4  15  11         14.29         20.86         3.69 o                         
   5  15  11        251.31        248.92         7.64 o                         
   0  16  11        132.52        137.70         8.01 o                         
   1  16  11         48.67         51.08         3.63 o                         
   2  16  11         14.34         19.47         3.67 o                         
   3  16  11         50.92         72.29         4.48 o                         
   4  16  11         79.93         73.61         4.63 o                         
   1  17  11         76.52         83.80         4.75 o                         
   2  17  11        127.91        154.27         7.05 o                         
   1   0  12      12447.70      12232.72       169.69 o                         
   2   0  12       9499.19       9125.18       137.02 o                         
   3   0  12       4925.75       5558.39        83.76 o                         
   4   0  12       1181.24       1195.29        23.13 o                         
   5   0  12        794.64        820.91        19.16 o                         
   6   0  12         45.33         30.57         4.24 o                         
   7   0  12          3.62         -0.75         2.06 o                         
   8   0  12       1073.27       1075.64        24.26 o                         
   9   0  12        275.96        250.66        13.08 o                         
  10   0  12         33.10         21.96         6.08 o                         
   1   1  12        757.62        895.25         8.54 o                         
   2   1  12       2137.28       2525.46        27.14 o                         
   3   1  12        970.74       1076.26        13.80 o                         
   4   1  12       1681.80       1622.71        19.48 o                         
   5   1  12       1093.27       1208.51        14.81 o                         
   6   1  12       1390.63       1354.53        19.80 o                         
   7   1  12        104.92        103.83         5.22 o                         
   8   1  12        101.58         93.43         3.13 o                         
   9   1  12        167.32        161.90         4.94 o                         
  10   1  12         18.73         17.66         4.70 o                         
   0   2  12         16.91          9.77         1.22 o                         
   1   2  12         13.05         18.72         0.70 o                         
   2   2  12       1081.91       1164.14        11.79 o                         
   3   2  12        509.72        504.62         9.20 o                         
   4   2  12        335.68        336.90         5.46 o                         
   5   2  12         11.44          9.83         1.26 o                         
   6   2  12        885.47        921.29        17.07 o                         
   7   2  12          0.21         -1.45         1.86 o                         
   8   2  12        151.38        172.50         4.96 o                         
   9   2  12         49.90         47.25         3.33 o                         
  10   2  12          1.88          3.18         4.55 o                         
   1   3  12          0.10         -0.55         0.55 o                         
   2   3  12        850.21        844.66         9.76 o                         
   3   3  12         98.04        126.42         3.13 o                         
   4   3  12        527.03        464.46         6.31 o                         
   5   3  12        510.73        521.31         7.44 o                         
   6   3  12        175.07        175.01         4.27 o                         
   7   3  12         27.15         17.04         2.24 o                         
   8   3  12         10.62          9.42         2.41 o                         
   9   3  12         10.53          9.19         2.87 o                         
  10   3  12        220.87        220.91         9.88 o                         
   0   4  12        214.81        224.74         4.02 o                         
   1   4  12         53.06         45.28         1.17 o                         
   2   4  12        379.16        369.11         4.22 o                         
   3   4  12        501.13        591.94         6.65 o                         
   4   4  12          0.27          1.20         1.18 o                         
   5   4  12        485.66        464.58         7.74 o                         
   6   4  12       1907.97       1872.21        27.17 o                         
   7   4  12         15.44          8.13         2.28 o                         
   8   4  12        222.21        231.26         6.75 o                         
   9   4  12         35.58         31.74         3.40 o                         
  10   4  12         21.67         25.29         4.27 o                         
   1   5  12        836.99        765.99         7.53 o                         
   2   5  12        528.45        510.16         6.07 o                         
   3   5  12        255.81        242.10         4.69 o                         
   4   5  12        249.20        246.76         4.93 o                         
   5   5  12        398.00        380.25         6.80 o                         
   6   5  12        154.93        138.02         4.91 o                         
   7   5  12        119.04        105.02         4.43 o                         
   8   5  12         14.50         15.36         2.94 o                         
   9   5  12          0.39         -1.29         3.08 o                         
  10   5  12        194.86        190.52         8.28 o                         
   0   6  12       1788.89       1928.16        25.73 o                         
   1   6  12        184.33        249.75         4.81 o                         
   2   6  12        572.26        654.30         7.12 o                         
   3   6  12        308.64        310.52         3.92 o                         
   4   6  12        674.07        625.66         8.12 o                         
   5   6  12        173.99        168.74         3.41 o                         
   6   6  12         24.77         35.19         4.13 o                         
   7   6  12          1.64         -1.96         2.57 o                         
   8   6  12        215.62        206.94         6.60 o                         
   9   6  12          3.43          0.12         3.31 o                         
  10   6  12         22.69         15.96         4.42 o                         
   1   7  12          5.13          0.44         0.86 o                         
   2   7  12         81.17         82.39         2.07 o                         
   3   7  12         76.91         75.81         2.27 o                         
   4   7  12        442.82        435.92         6.18 o                         
   5   7  12       1646.16       1601.93        19.51 o                         
   6   7  12         71.79         73.31         2.68 o                         
   7   7  12        501.21        481.17        10.41 o                         
   8   7  12         13.82         20.17         3.32 o                         
   9   7  12        515.61        482.32        12.58 o                         
  10   7  12         57.54         53.30         5.34 o                         
   0   8  12         33.17         53.93         3.55 o                         
   1   8  12        202.27        236.18         4.11 o                         
   2   8  12          0.25          1.61         1.27 o                         
   3   8  12        999.07        940.67        15.32 o                         
   4   8  12         50.70         47.93         2.15 o                         
   5   8  12        516.75        502.30        11.40 o                         
   6   8  12          0.56          1.27         1.71 o                         
   7   8  12         64.93         53.13         4.54 o                         
   8   8  12          1.00          4.67         3.31 o                         
   9   8  12          6.57          7.76         4.37 o                         
   1   9  12        115.22         88.45         2.44 o                         
   2   9  12        188.95        175.90         4.12 o                         
   3   9  12        324.50        292.68         5.20 o                         
   4   9  12        736.61        692.72         9.84 o                         
   5   9  12       1129.49       1072.13        14.42 o                         
   6   9  12         21.03         20.19         2.53 o                         
   7   9  12        129.84        123.57         5.21 o                         
   8   9  12         41.77         33.82         3.96 o                         
   9   9  12         65.53         67.39         5.54 o                         
   0  10  12        328.73        295.38         6.94 o                         
   1  10  12         22.79         10.47         1.53 o                         
   2  10  12          8.07         11.36         1.52 o                         
   3  10  12        207.26        169.79         4.41 o                         
   4  10  12        302.07        245.67         5.29 o                         
   5  10  12        884.44        868.25        12.90 o                         
   6  10  12         12.40         14.80         2.61 o                         
   7  10  12        418.29        406.93         8.97 o                         
   8  10  12         90.23         77.04         4.89 o                         
   1  11  12         11.72          3.23         1.74 o                         
   2  11  12       1513.55       1285.79        16.94 o                         
   3  11  12         51.46         53.43         2.77 o                         
   4  11  12         16.57          7.76         2.30 o                         
   5  11  12        103.49        113.49         5.92 o                         
   6  11  12          0.39         -2.80         2.80 o                         
   7  11  12          0.17          5.16         3.27 o                         
   8  11  12          0.01          0.84         4.54 o                         
   0  12  12        245.83        224.47         9.93 o                         
   1  12  12          4.47          7.17         1.98 o                         
   2  12  12          9.94          8.70         1.88 o                         
   3  12  12          0.38          3.62         2.49 o                         
   4  12  12        536.59        521.41         9.58 o                         
   5  12  12         43.18         37.67         3.39 o                         
   6  12  12         14.63         18.65         3.14 o                         
   7  12  12        151.29        167.23         8.95 o                         
   1  13  12         57.66         54.36         2.93 o                         
   2  13  12        359.04        357.67         6.89 o                         
   3  13  12          0.22          4.61         2.77 o                         
   4  13  12        289.65        282.23         7.02 o                         
   5  13  12          8.86          9.51         3.08 o                         
   6  13  12          0.49         -1.77         3.31 o                         
   7  13  12          2.70          3.51         4.89 o                         
   0  14  12        182.20        217.01         7.91 o                         
   1  14  12        375.31        356.22         7.13 o                         
   2  14  12        128.09        133.39         4.89 o                         
   3  14  12        324.13        330.73         7.77 o                         
   4  14  12          2.04          7.13         3.19 o                         
   5  14  12        148.45        171.11         6.46 o                         
   6  14  12          3.59          5.41         3.64 o                         
   1  15  12          1.90         -0.21         2.71 o                         
   2  15  12         42.26         45.73         3.71 o                         
   3  15  12          8.97          8.70         3.39 o                         
   4  15  12        365.33        390.39         8.99 o                         
   5  15  12         34.90         32.14         4.08 o                         
   0  16  12        113.53        119.52         7.83 o                         
   1  16  12         10.86         12.19         3.59 o                         
   2  16  12        202.42        196.77         7.02 o                         
   3  16  12          0.35          2.86         3.74 o                         
   4  16  12        236.71        229.79         7.74 o                         
   1  17  12         24.18         18.61         4.09 o                         
   2  17  12         99.23        105.96        11.73 o                         
   1   1  13        252.27        284.48         3.09 o                         
   2   1  13       4677.98       5311.48        56.64 o                         
   3   1  13        384.80        366.54         4.48 o                         
   4   1  13        717.95        700.97         9.38 o                         
   5   1  13         13.34          9.71         1.32 o                         
   6   1  13       1191.98       1125.26        18.03 o                         
   7   1  13        211.87        216.27         5.12 o                         
   8   1  13        235.69        238.04         6.44 o                         
   9   1  13         55.28         47.74         3.36 o                         
  10   1  13          1.07         -0.24         4.70 o                         
   0   2  13        368.44        516.99         7.30 o                         
   1   2  13        511.62        472.02         4.74 o                         
   2   2  13         49.61         90.54         1.62 o                         
   3   2  13        555.05        487.69         6.43 o                         
   4   2  13       1090.97        989.95        12.28 o                         
   5   2  13        343.84        340.66         7.18 o                         
   6   2  13        834.21        800.12        13.32 o                         
   7   2  13         14.00         18.21         2.18 o                         
   8   2  13        319.20        315.83         7.58 o                         
   9   2  13         14.41         11.62         2.96 o                         
  10   2  13          6.10          3.84         6.69 o                         
   1   3  13          1.01         -0.62         0.62 o                         
   2   3  13       1539.16       1625.54        16.39 o                         
   3   3  13         99.40        144.30         4.95 o                         
   4   3  13        193.21        152.24         3.02 o                         
   5   3  13       1604.18       1590.21        25.77 o                         
   6   3  13       1538.21       1553.21        24.57 o                         
   7   3  13          0.90          1.13         2.32 o                         
   8   3  13        361.49        348.91         8.14 o                         
   9   3  13        178.07        162.48         6.15 o                         
  10   3  13         16.34         23.05         5.17 o                         
   0   4  13        506.55        455.26        10.91 o                         
   1   4  13         30.07         29.50         0.97 o                         
   2   4  13          3.52          7.33         0.96 o                         
   3   4  13         77.22         63.00         2.38 o                         
   4   4  13       1491.71       1451.95        17.71 o                         
   5   4  13       1165.56       1110.15        16.55 o                         
   6   4  13       2984.26       2960.16        45.61 o                         
   7   4  13        725.47        697.45        12.20 o                         
   8   4  13        144.57        147.22         5.65 o                         
   9   4  13         39.71         39.84         3.66 o                         
  10   4  13          2.62          7.37         5.02 o                         
   1   5  13        374.59        372.69         4.72 o                         
   2   5  13       2113.96       2097.96        21.13 o                         
   3   5  13        150.89        163.70         2.51 o                         
   4   5  13        786.84        764.12        10.42 o                         
   5   5  13        501.47        486.26         8.91 o                         
   6   5  13        257.42        242.75         5.86 o                         
   7   5  13        104.83        110.19         4.62 o                         
   8   5  13          1.33          0.36         2.78 o                         
   9   5  13        213.21        208.74         7.05 o                         
  10   5  13         44.75         35.09         5.41 o                         
   0   6  13        124.80        139.37         4.91 o                         
   1   6  13       1043.28       1236.54        12.32 o                         
   2   6  13          4.57          8.35         1.01 o                         
   3   6  13         70.22         50.51         1.66 o                         
   4   6  13        440.78        463.57         6.34 o                         
   5   6  13          6.75          6.84         1.49 o                         
   6   6  13          4.58          4.23         2.30 o                         
   7   6  13         11.18          8.56         2.77 o                         
   8   6  13         99.47         98.53         5.52 o                         
   9   6  13          0.16          3.99         3.47 o                         
  10   6  13         32.69         34.22         4.88 o                         
   1   7  13          0.13         -0.19         0.90 o                         
   2   7  13          0.82          1.56         1.08 o                         
   3   7  13        143.88        135.16         5.49 o                         
   4   7  13        197.76        190.21         5.16 o                         
   5   7  13       1256.92       1262.57        15.67 o                         
   6   7  13        175.35        189.38         4.60 o                         
   7   7  13         42.34         45.51         4.84 o                         
   8   7  13        220.81        226.71         7.25 o                         
   9   7  13          2.74         15.44         4.19 o                         
   0   8  13        651.66        762.96        12.69 o                         
   1   8  13        550.22        532.41         7.42 o                         
   2   8  13         16.52          9.91         1.46 o                         
   3   8  13       1985.87       1876.65        23.93 o                         
   4   8  13        136.76        111.60         3.93 o                         
   5   8  13        256.54        250.77         4.70 o                         
   6   8  13        499.14        504.91         8.11 o                         
   7   8  13          1.26          3.35         2.54 o                         
   8   8  13         25.19         22.10         3.68 o                         
   9   8  13        179.55        188.40         8.71 o                         
   1   9  13         56.48         61.83         2.19 o                         
   2   9  13         13.21          7.88         1.70 o                         
   3   9  13       1165.91       1234.16        16.30 o                         
   4   9  13        234.99        230.67         7.85 o                         
   5   9  13         21.52         31.59         2.15 o                         
   6   9  13          3.21          1.15         2.22 o                         
   7   9  13        339.28        358.24         8.05 o                         
   8   9  13          4.00         -0.94         3.63 o                         
   9   9  13        195.21        236.50         9.62 o                         
   0  10  13         24.77         10.21         2.29 o                         
   1  10  13         57.23         42.76         2.09 o                         
   2  10  13        109.70         86.13         3.58 o                         
   3  10  13        269.95        220.00         5.00 o                         
   4  10  13        153.56        126.90         4.19 o                         
   5  10  13         55.20         57.79         2.91 o                         
   6  10  13         29.36         37.07         2.99 o                         
   7  10  13         57.36         57.49         3.96 o                         
   8  10  13        110.68        107.22         6.98 o                         
   1  11  13          6.30          0.50         1.76 o                         
   2  11  13         98.45         89.41         3.34 o                         
   3  11  13         24.43         20.39         2.50 o                         
   4  11  13         52.04         51.01         2.95 o                         
   5  11  13         14.84         14.90         2.87 o                         
   6  11  13          6.19          6.54         2.78 o                         
   7  11  13        120.61        120.99         6.96 o                         
   8  11  13         74.52         83.72         7.34 o                         
   0  12  13        797.90        677.03        13.36 o                         
   1  12  13          0.87          2.82         1.97 o                         
   2  12  13         19.58         22.25         2.20 o                         
   3  12  13        571.95        542.80         9.84 o                         
   4  12  13          0.65          3.93         2.65 o                         
   5  12  13        145.95        143.24         5.44 o                         
   6  12  13         31.72         40.14         3.46 o                         
   7  12  13         10.27         14.26         4.21 o                         
   1  13  13          3.47          3.25         2.23 o                         
   2  13  13        586.87        535.30         9.01 o                         
   3  13  13        128.10        117.99         5.15 o                         
   4  13  13        144.71        144.61         5.63 o                         
   5  13  13        283.07        308.10         7.53 o                         
   6  13  13         37.69         33.57         3.66 o                         
   7  13  13          2.88         11.13         5.49 o                         
   0  14  13         60.99         61.40         4.51 o                         
   1  14  13        135.29        132.77         4.79 o                         
   2  14  13         15.30         21.10         3.17 o                         
   3  14  13        192.99        196.13         6.37 o                         
   4  14  13          9.72         15.33         3.36 o                         
   5  14  13        126.64        140.08         6.28 o                         
   6  14  13         91.25         93.50         5.01 o                         
   1  15  13         25.64         27.92         3.04 o                         
   2  15  13          0.03         -0.73         3.19 o                         
   3  15  13         98.71        118.19         6.11 o                         
   4  15  13         20.44         21.62         3.78 o                         
   5  15  13         85.03        101.11         5.43 o                         
   0  16  13         70.78         92.70         7.22 o                         
   1  16  13         70.41         70.73         4.41 o                         
   2  16  13          3.45          0.14         3.61 o                         
   3  16  13          2.95          7.36         3.81 o                         
   1  17  13          8.23         10.80         4.49 o                         
   0   0  14       2013.10       2240.50        79.03 o                         
   1   0  14       1225.54       1284.82        39.19 o                         
   2   0  14         80.01         91.92         2.49 o                         
   3   0  14         48.88         30.23         1.60 o                         
   4   0  14        519.64        529.18         9.81 o                         
   5   0  14         52.55         41.63         3.26 o                         
   6   0  14         29.97         19.92         4.02 o                         
   7   0  14         17.20         26.38         3.00 o                         
   8   0  14        171.14        140.80         7.34 o                         
   9   0  14          6.22          2.40         5.81 o                         
  10   0  14          9.09         17.49         6.14 o                         
   1   1  14        714.74        780.72         7.56 o                         
   2   1  14        470.94        535.23         6.24 o                         
   3   1  14         78.37         60.59         1.54 o                         
   4   1  14       1100.48       1191.48        15.39 o                         
   5   1  14         25.36         33.96         3.16 o                         
   6   1  14        447.26        430.93         7.93 o                         
   7   1  14         37.89         42.36         2.45 o                         
   8   1  14         79.72         73.17         4.93 o                         
   9   1  14         37.20         33.88         3.89 o                         
  10   1  14          4.93          6.21         6.01 o                         
   0   2  14        500.54        606.51         8.50 o                         
   1   2  14        370.25        353.68         3.71 o                         
   2   2  14         90.40        113.71         2.05 o                         
   3   2  14        519.96        539.90        11.32 o                         
   4   2  14        440.56        414.14         5.78 o                         
   5   2  14        471.25        462.53         8.25 o                         
   6   2  14       5160.65       5143.74        78.13 o                         
   7   2  14        902.51        868.80        14.55 o                         
   8   2  14          5.18          7.55         3.95 o                         
   9   2  14          6.36          4.07         3.00 o                         
  10   2  14         19.28         24.96         4.58 o                         
   1   3  14        988.79        976.62         9.72 o                         
   2   3  14       1895.50       1836.92        18.48 o                         
   3   3  14         92.75        128.45         3.60 o                         
   4   3  14          1.67          7.91         1.29 o                         
   5   3  14         37.17         42.73         4.22 o                         
   6   3  14        667.51        632.68        11.08 o                         
   7   3  14        410.41        362.90         7.43 o                         
   8   3  14        215.66        199.26         6.24 o                         
   9   3  14        106.16         92.84         5.21 o                         
  10   3  14        118.44        110.12         9.03 o                         
   0   4  14        491.01        466.28         6.82 o                         
   1   4  14        105.92        112.38         1.74 o                         
   2   4  14        336.70        262.64         3.30 o                         
   3   4  14       1482.29       1484.54        15.13 o                         
   4   4  14        286.36        255.73         4.31 o                         
   5   4  14        577.59        582.17        10.28 o                         
   6   4  14        562.22        576.15        10.37 o                         
   7   4  14         64.98         48.17         2.95 o                         
   8   4  14         35.29         29.82         3.15 o                         
   9   4  14          0.30          0.17         3.17 o                         
  10   4  14         14.13         12.30         5.18 o                         
   1   5  14          1.44          0.89         0.75 o                         
   2   5  14        873.97        874.64        10.96 o                         
   3   5  14        373.88        344.43         4.19 o                         
   4   5  14        215.95        218.13         3.78 o                         
   5   5  14        289.01        266.10         6.72 o                         
   6   5  14        528.92        528.70         9.80 o                         
   7   5  14        917.34        914.72        15.57 o                         
   8   5  14        132.01        129.43         5.68 o                         
   9   5  14        111.67        100.43         5.63 o                         
  10   5  14         18.71         17.21         5.43 o                         
   0   6  14       3054.42       3161.50        41.76 o                         
   1   6  14         17.76          9.27         0.93 o                         
   2   6  14        243.96        267.92         3.55 o                         
   3   6  14        393.17        351.09         4.70 o                         
   4   6  14        341.90        337.88         4.99 o                         
   5   6  14        172.18        157.15         6.23 o                         
   6   6  14         19.34         19.69         2.62 o                         
   7   6  14        174.76        162.23         5.88 o                         
   8   6  14         66.91         55.81         3.89 o                         
   9   6  14        102.67         92.20         5.49 o                         
  10   6  14          0.00          4.49         4.86 o                         
   1   7  14        404.26        422.43         4.87 o                         
   2   7  14       2336.45       2441.19        26.62 o                         
   3   7  14       3587.54       3602.46        42.61 o                         
   4   7  14        228.27        242.70         4.17 o                         
   5   7  14        119.42        120.91         4.00 o                         
   6   7  14         96.29         92.79         4.95 o                         
   7   7  14          9.02          8.65         2.97 o                         
   8   7  14         35.99         38.19         3.81 o                         
   9   7  14        260.06        262.90         8.56 o                         
   0   8  14        662.36        632.17        11.36 o                         
   1   8  14        652.02        674.62         7.74 o                         
   2   8  14        623.62        631.18        15.73 o                         
   3   8  14        432.36        436.31         6.69 o                         
   4   8  14        619.08        658.86         9.32 o                         
   5   8  14         89.91         80.85         4.16 o                         
   6   8  14         30.57         26.63         2.32 o                         
   7   8  14         30.18         37.65         3.05 o                         
   8   8  14         52.05         69.47         4.47 o                         
   9   8  14         22.32         26.56         4.80 o                         
   1   9  14        161.30        136.21         3.05 o                         
   2   9  14          0.11         -1.64         1.64 o                         
   3   9  14          0.21          5.66         1.81 o                         
   4   9  14        964.22        898.74        12.34 o                         
   5   9  14         34.17         32.22         2.17 o                         
   6   9  14         11.89          7.87         2.34 o                         
   7   9  14        373.21        364.59         9.42 o                         
   8   9  14         35.77         45.39         4.37 o                         
   9   9  14        104.90         97.66         7.33 o                         
   0  10  14         60.81         51.27         3.10 o                         
   1  10  14          9.63          9.41         1.63 o                         
   2  10  14          0.49         -1.80         1.91 o                         
   3  10  14          5.92         10.54         2.12 o                         
   4  10  14          0.53         -2.11         2.11 o                         
   5  10  14        102.42         87.22         3.77 o                         
   6  10  14        586.30        605.19        10.50 o                         
   7  10  14         14.75         13.90         3.77 o                         
   8  10  14        290.41        305.99         9.41 o                         
   1  11  14         69.96         66.67         2.75 o                         
   2  11  14         36.84         31.63         2.66 o                         
   3  11  14        260.81        234.17         5.83 o                         
   4  11  14         14.95         16.64         2.75 o                         
   5  11  14          6.62          3.49         2.62 o                         
   6  11  14        152.60        144.59         5.36 o                         
   7  11  14         18.24         20.15         4.11 o                         
   8  11  14         19.41         31.07         6.05 o                         
   0  12  14       1488.87       1399.92        24.92 o                         
   1  12  14        566.60        505.73         7.94 o                         
   2  12  14        728.84        634.37        10.99 o                         
   3  12  14          2.32          7.52         2.65 o                         
   4  12  14         13.88          6.17         2.75 o                         
   5  12  14         58.48         63.00         3.60 o                         
   6  12  14         58.91         54.88         3.66 o                         
   7  12  14         10.56         11.95         4.38 o                         
   1  13  14         14.58         10.55         2.36 o                         
   2  13  14        106.80        110.30         4.84 o                         
   3  13  14         34.28         32.23         3.20 o                         
   4  13  14        654.74        602.13        10.99 o                         
   5  13  14        112.69        132.38         5.88 o                         
   6  13  14          0.30          3.74         3.59 o                         
   0  14  14         38.55         26.62         3.98 o                         
   1  14  14          2.48         -0.27         2.49 o                         
   2  14  14         12.08         15.23         3.15 o                         
   3  14  14        171.16        168.33         6.18 o                         
   4  14  14         87.66        100.67         5.12 o                         
   5  14  14         34.62         47.26         4.00 o                         
   6  14  14        141.00        140.17        11.35 o                         
   1  15  14         67.29         74.20         4.85 o                         
   2  15  14         84.23         63.58         4.05 o                         
   3  15  14          7.21          5.05         3.50 o                         
   4  15  14        112.08        113.42         5.46 o                         
   5  15  14         52.62         48.92         6.71 o                         
   0  16  14        106.40         85.12         6.46 o                         
   1  16  14         16.89         22.04         3.80 o                         
   2  16  14         30.65         27.15         3.97 o                         
   3  16  14          0.07         -1.83         3.84 o                         
   1   1  15       1756.20       1847.18        17.33 o                         
   2   1  15        365.35        405.04         4.93 o                         
   3   1  15        181.95        147.36         2.39 o                         
   4   1  15        603.50        699.76         9.02 o                         
   5   1  15        194.70        194.25         4.83 o                         
   6   1  15        175.62        168.52         6.00 o                         
   7   1  15        309.76        277.48         6.56 o                         
   8   1  15         49.57         57.88         4.89 o                         
   9   1  15          3.25         -0.22         6.17 o                         
  10   1  15         39.04         43.50         5.01 o                         
   0   2  15        147.66        176.41         4.37 o                         
   1   2  15        112.89        132.48         2.27 o                         
   2   2  15        295.69        297.12         3.63 o                         
   3   2  15         34.28         44.99         2.92 o                         
   4   2  15        300.57        340.56         5.01 o                         
   5   2  15          5.97         10.86         1.97 o                         
   6   2  15        394.34        354.85        11.04 o                         
   7   2  15          1.82         -0.46         2.14 o                         
   8   2  15          7.84         13.77         2.80 o                         
   9   2  15        172.26        174.11         7.54 o                         
  10   2  15          2.28          3.79         6.19 o                         
   1   3  15        538.82        516.84         5.25 o                         
   2   3  15        563.94        557.80         6.36 o                         
   3   3  15        107.61        110.81         3.72 o                         
   4   3  15       1410.22       1373.10        18.79 o                         
   5   3  15        155.34        170.41         5.68 o                         
   6   3  15        143.88        153.47         4.58 o                         
   7   3  15         73.67         74.76         3.94 o                         
   8   3  15         13.46         20.60         3.02 o                         
   9   3  15         46.33         36.30         3.63 o                         
  10   3  15         25.38         27.97         5.57 o                         
   0   4  15          7.65         26.09         1.81 o                         
   1   4  15         51.09         46.01         1.35 o                         
   2   4  15        169.95        224.42         3.95 o                         
   3   4  15       1700.57       1828.00        19.97 o                         
   4   4  15        339.19        333.91         6.60 o                         
   5   4  15        348.88        315.56         7.17 o                         
   6   4  15          0.25         -1.25         2.17 o                         
   7   4  15          6.60          6.54         2.47 o                         
   8   4  15         36.97         43.12         3.48 o                         
   9   4  15         37.69         34.87         3.72 o                         
  10   4  15          5.10          5.44         5.32 o                         
   1   5  15        317.03        278.90         4.80 o                         
   2   5  15        358.20        346.86         4.21 o                         
   3   5  15       1635.04       1639.81        16.74 o                         
   4   5  15       1372.70       1364.34        18.65 o                         
   5   5  15        436.99        414.90         8.09 o                         
   6   5  15        285.03        270.52         6.37 o                         
   7   5  15        179.62        173.07         5.53 o                         
   8   5  15         51.40         45.12         3.70 o                         
   9   5  15        139.98        134.32         6.49 o                         
  10   5  15         94.05        100.25         8.40 o                         
   0   6  15       4636.47       5009.75        70.31 o                         
   1   6  15       1633.20       1627.12        15.52 o                         
   2   6  15         64.76         92.01         2.19 o                         
   3   6  15        244.36        256.58         3.97 o                         
   4   6  15         27.45         33.36         1.60 o                         
   5   6  15        960.44        933.90        15.69 o                         
   6   6  15         11.53         14.08         3.34 o                         
   7   6  15          0.64          1.03         2.82 o                         
   8   6  15        165.92        148.93         6.29 o                         
   9   6  15         12.35         16.39         3.84 o                         
   1   7  15         35.50         41.88         1.45 o                         
   2   7  15        155.26        170.76         6.63 o                         
   3   7  15        138.38        159.61         5.68 o                         
   4   7  15        544.00        555.31         7.64 o                         
   5   7  15        355.67        351.25         5.57 o                         
   6   7  15          8.81          4.34         2.79 o                         
   7   7  15         21.79         22.34         3.88 o                         
   8   7  15        104.88        102.83         7.23 o                         
   9   7  15         34.48         38.81         4.33 o                         
   0   8  15       2575.27       2551.96        39.35 o                         
   1   8  15          6.85         10.33         1.39 o                         
   2   8  15       1788.03       1794.58        21.83 o                         
   3   8  15        263.54        266.93         7.72 o                         
   4   8  15       1138.68       1116.44        14.82 o                         
   5   8  15         49.39         45.45         2.33 o                         
   6   8  15         80.70         91.36         4.34 o                         
   7   8  15         64.86         63.70         4.35 o                         
   8   8  15         19.35         27.65         3.99 o                         
   9   8  15        168.78        157.48         8.50 o                         
   1   9  15         76.44         62.84         2.35 o                         
   2   9  15         98.54         93.73         3.52 o                         
   3   9  15        266.13        264.85         6.55 o                         
   4   9  15        210.21        201.73         7.35 o                         
   5   9  15        323.21        319.35         5.73 o                         
   6   9  15         26.31         30.70         2.62 o                         
   7   9  15         10.75         16.70         3.65 o                         
   8   9  15          5.51          0.76         3.91 o                         
   0  10  15         30.92         21.75         2.56 o                         
   1  10  15          4.84          5.35         1.60 o                         
   2  10  15       1524.66       1347.67        18.90 o                         
   3  10  15          5.31          4.00         2.12 o                         
   4  10  15        377.67        370.17         6.84 o                         
   5  10  15         48.69         29.80         2.75 o                         
   6  10  15         90.82        101.16         4.68 o                         
   7  10  15         19.37         18.14         4.02 o                         
   8  10  15         24.08         17.64         4.43 o                         
   1  11  15          3.41          1.61         1.84 o                         
   2  11  15         30.56         29.94         2.67 o                         
   3  11  15        699.39        643.93        11.00 o                         
   4  11  15         59.40         50.15         2.94 o                         
   5  11  15         47.37         52.24         3.25 o                         
   6  11  15         18.96         29.18         3.20 o                         
   7  11  15         96.46        114.15        10.40 o                         
   0  12  15          5.75         12.63         2.91 o                         
   1  12  15         14.72         18.48         2.14 o                         
   2  12  15        166.34        162.65         5.26 o                         
   3  12  15        221.52        227.92         6.29 o                         
   4  12  15        154.35        134.14         5.26 o                         
   5  12  15         30.94         28.16         3.23 o                         
   6  12  15         63.77         54.49         4.11 o                         
   7  12  15          5.17          6.85         4.39 o                         
   1  13  15         22.45         16.84         2.49 o                         
   2  13  15         16.78         14.50         2.88 o                         
   3  13  15         19.36         20.30         3.06 o                         
   4  13  15        127.20        137.05         5.74 o                         
   5  13  15        203.23        230.47         7.51 o                         
   6  13  15         51.44         47.95         4.93 o                         
   0  14  15          2.58          5.66         3.72 o                         
   1  14  15          5.92          8.76         2.59 o                         
   2  14  15        168.72        171.44         6.10 o                         
   3  14  15         73.17         67.94         3.98 o                         
   4  14  15         64.39         63.55         4.05 o                         
   5  14  15        281.65        307.63         8.13 o                         
   1  15  15         56.55         70.46         4.13 o                         
   2  15  15          2.16          3.16         3.43 o                         
   3  15  15         72.15         76.94         4.54 o                         
   4  15  15        216.88        203.72         7.31 o                         
   0  16  15          4.14          5.10         5.80 o                         
   1  16  15         85.60        106.21         5.78 o                         
   2  16  15          0.61          6.35         3.79 o                         
   3  16  15         96.42        119.01        11.16 o                         
   0   0  16       2236.41       2331.08        43.63 o                         
   1   0  16      23650.27      23777.99       390.44 o                         
   2   0  16          3.33          8.48         1.70 o                         
   3   0  16       1126.31       1275.08        20.00 o                         
   4   0  16        733.57        665.76        22.40 o                         
   5   0  16        174.23        157.89         5.70 o                         
   6   0  16       1154.33       1114.39        31.77 o                         
   7   0  16         16.65         17.12         4.45 o                         
   8   0  16          1.04         -4.25         5.21 o                         
   9   0  16        131.19        125.27        12.70 o                         
  10   0  16         16.03         22.62         6.75 o                         
   1   1  16       1137.76       1204.59        11.49 o                         
   2   1  16         15.79         19.61         1.00 o                         
   3   1  16        258.86        267.72         3.64 o                         
   4   1  16         71.20         67.02         2.05 o                         
   5   1  16        518.29        534.48         9.34 o                         
   6   1  16        177.62        168.96         4.51 o                         
   7   1  16         44.51         47.12         2.67 o                         
   8   1  16        175.16        136.45         6.33 o                         
   9   1  16         17.94         17.70         4.02 o                         
  10   1  16          4.99         12.50         4.62 o                         
   0   2  16        317.78        286.12         6.42 o                         
   1   2  16         39.99         25.79         1.23 o                         
   2   2  16        304.28        319.16         4.51 o                         
   3   2  16         68.98         78.72         1.93 o                         
   4   2  16        316.55        314.89         6.67 o                         
   5   2  16         48.90         54.69         3.00 o                         
   6   2  16         22.17         21.47         2.29 o                         
   7   2  16        274.70        281.88         6.38 o                         
   8   2  16          0.21          1.10         3.04 o                         
   9   2  16         68.56         75.40         6.70 o                         
  10   2  16         14.23         15.45         5.72 o                         
   1   3  16          0.25         -0.21         0.72 o                         
   2   3  16         13.07         12.49         0.90 o                         
   3   3  16         34.74         33.22         1.63 o                         
   4   3  16         72.52         65.92         3.85 o                         
   5   3  16        114.40         89.78         3.69 o                         
   6   3  16         93.64         84.44         3.95 o                         
   7   3  16         25.13         19.23         2.61 o                         
   8   3  16        126.61        110.48         5.48 o                         
   9   3  16         56.41         63.20         7.09 o                         
  10   3  16          5.17          3.19         6.65 o                         
   0   4  16         19.37         26.00         1.41 o                         
   1   4  16       1584.57       1425.03        13.58 o                         
   2   4  16        320.76        341.78         4.29 o                         
   3   4  16        157.70        131.39         3.96 o                         
   4   4  16        860.05        842.04        14.00 o                         
   5   4  16       1476.44       1496.30        23.84 o                         
   6   4  16         43.79         37.21         2.72 o                         
   7   4  16         35.94         44.01         3.09 o                         
   8   4  16        673.19        621.66        12.83 o                         
   9   4  16         32.93         29.24         3.75 o                         
  10   4  16         14.40         15.38         8.02 o                         
   1   5  16        181.99        171.84         2.49 o                         
   2   5  16        182.92        152.01         2.53 o                         
   3   5  16        722.55        711.88         8.71 o                         
   4   5  16       2990.74       2983.76        39.60 o                         
   5   5  16          0.32          0.09         2.18 o                         
   6   5  16         54.44         58.89         3.30 o                         
   7   5  16          0.36         -0.19         2.60 o                         
   8   5  16        245.48        250.05         7.53 o                         
   9   5  16          4.36          4.61         3.64 o                         
   0   6  16        570.86        610.47        22.40 o                         
   1   6  16         81.91         70.40         1.79 o                         
   2   6  16       1072.59       1038.17        11.82 o                         
   3   6  16         56.89         57.12         2.54 o                         
   4   6  16          2.71          2.96         1.31 o                         
   5   6  16         23.91         28.61         2.65 o                         
   6   6  16        165.94        162.59         5.73 o                         
   7   6  16         26.03         26.33         3.27 o                         
   8   6  16        131.62        137.79         8.64 o                         
   9   6  16         29.65         19.64         4.07 o                         
   1   7  16         24.80         20.93         1.23 o                         
   2   7  16         37.90         40.36         1.84 o                         
   3   7  16        523.70        496.67         7.01 o                         
   4   7  16        426.00        426.64         6.47 o                         
   5   7  16          0.69         -0.38         1.44 o                         
   6   7  16          0.21         -1.05         2.78 o                         
   7   7  16          4.52          1.15         3.44 o                         
   8   7  16        160.91        155.27         6.83 o                         
   9   7  16          0.55          1.29         4.04 o                         
   0   8  16       1110.51       1117.90        18.01 o                         
   1   8  16          1.98          1.80         1.28 o                         
   2   8  16        475.31        470.01        13.90 o                         
   3   8  16        101.08        100.25         3.26 o                         
   4   8  16         50.75         47.55         3.56 o                         
   5   8  16         52.93         59.70         2.64 o                         
   6   8  16        132.68        138.90         5.10 o                         
   7   8  16          0.98          3.68         3.40 o                         
   8   8  16        251.17        270.80         8.56 o                         
   9   8  16          0.10          6.28         4.72 o                         
   1   9  16          1.85          1.43         1.59 o                         
   2   9  16        110.23        110.98         4.61 o                         
   3   9  16        350.36        317.87         6.52 o                         
   4   9  16        297.86        308.01         9.78 o                         
   5   9  16         10.90         14.86         2.41 o                         
   6   9  16         67.12         76.50         7.89 o                         
   7   9  16          9.32         14.91         3.72 o                         
   8   9  16        132.67        151.89         7.46 o                         
   0  10  16        700.37        637.69        12.34 o                         
   1  10  16        325.24        302.29         5.11 o                         
   2  10  16        196.82        215.85         6.04 o                         
   3  10  16          6.24          3.63         2.16 o                         
   4  10  16          3.91          6.87         2.28 o                         
   5  10  16          0.40          1.60         2.48 o                         
   6  10  16        106.52        108.38         5.51 o                         
   7  10  16        197.76        185.17         7.65 o                         
   8  10  16         27.67         29.80         4.66 o                         
   1  11  16        458.97        400.86         6.62 o                         
   2  11  16        327.44        333.79         7.04 o                         
   3  11  16         97.90         72.96         3.74 o                         
   4  11  16         36.90         35.74         2.98 o                         
   5  11  16         15.02         17.99         2.92 o                         
   6  11  16          8.97          2.56         3.36 o                         
   7  11  16         87.59         69.65         5.09 o                         
   0  12  16         13.54         12.30         3.26 o                         
   1  12  16        192.56        166.18         4.66 o                         
   2  12  16          0.67          4.36         2.61 o                         
   3  12  16         82.86         81.57         4.08 o                         
   4  12  16          3.31          1.02         2.79 o                         
   5  12  16         21.51         25.63         3.31 o                         
   6  12  16        152.35        155.06         7.70 o                         
   7  12  16          2.40          4.90         4.90 o                         
   1  13  16          7.29          5.48         2.43 o                         
   2  13  16         12.04         15.84         2.95 o                         
   3  13  16        107.37         90.59         4.73 o                         
   4  13  16          2.24          2.04         3.06 o                         
   5  13  16         19.68         12.31         3.44 o                         
   6  13  16         36.84         46.82         4.98 o                         
   0  14  16        162.94        162.54         7.53 o                         
   1  14  16         18.62         18.82         3.22 o                         
   2  14  16        103.04         97.38         4.95 o                         
   3  14  16         25.00         31.80         3.56 o                         
   4  14  16        349.32        387.77         8.83 o                         
   5  14  16         54.09         41.64         4.07 o                         
   1  15  16         37.67         34.68         3.72 o                         
   2  15  16        166.38        166.51         7.73 o                         
   3  15  16          5.37         11.58         3.69 o                         
   4  15  16         36.57         26.80         4.11 o                         
   0  16  16         24.31         29.39         6.42 o                         
   1  16  16          1.62          9.12         3.85 o                         
   2  16  16         53.53         52.57         4.41 o                         
   1   1  17        362.42        378.95         4.03 o                         
   2   1  17        304.03        332.40         4.30 o                         
   3   1  17        217.51        209.05         3.14 o                         
   4   1  17        155.16        138.94         2.96 o                         
   5   1  17        148.66        131.27         4.49 o                         
   6   1  17          9.61          4.52         1.98 o                         
   7   1  17        145.65        132.21         4.72 o                         
   8   1  17         13.49          9.54         2.87 o                         
   9   1  17         33.54         24.12         4.17 o                         
  10   1  17          0.83          6.09         4.86 o                         
   0   2  17        545.35        474.04         6.95 o                         
   1   2  17        564.35        627.32         6.28 o                         
   2   2  17         86.46         80.94         2.59 o                         
   3   2  17        173.36        192.99         3.02 o                         
   4   2  17         22.84         13.46         1.49 o                         
   5   2  17        325.82        313.51         7.00 o                         
   6   2  17        175.44        155.78         4.96 o                         
   7   2  17        323.90        287.78         7.38 o                         
   8   2  17         76.07         84.58         5.35 o                         
   9   2  17         28.57         30.81         5.17 o                         
  10   2  17         13.86         20.21         4.98 o                         
   1   3  17        418.37        441.57         4.63 o                         
   2   3  17        468.13        436.67         4.99 o                         
   3   3  17        559.23        564.24         7.53 o                         
   4   3  17       4381.12       4286.77        71.54 o                         
   5   3  17         10.78          4.53         2.06 o                         
   6   3  17        271.88        277.03         6.28 o                         
   7   3  17          1.58          4.57         2.65 o                         
   8   3  17          0.47         -2.93         2.93 o                         
   9   3  17         17.52         15.92         5.58 o                         
  10   3  17          5.73         -3.05         6.07 o                         
   0   4  17       1397.03       1412.21        19.13 o                         
   1   4  17        725.08        661.74         6.93 o                         
   2   4  17         86.55         95.28         5.32 o                         
   3   4  17       1704.32       1671.55        19.18 o                         
   4   4  17          0.04         -1.55         1.55 o                         
   5   4  17       1537.74       1567.00        24.93 o                         
   6   4  17        260.48        261.51         6.27 o                         
   7   4  17          5.23          6.28         2.85 o                         
   8   4  17         63.86         53.29         3.86 o                         
   9   4  17          2.82          6.28         4.32 o                         
   1   5  17        225.66        240.44         4.54 o                         
   2   5  17         72.20         75.45         2.61 o                         
   3   5  17        456.20        460.16         6.32 o                         
   4   5  17          2.62          3.03         1.45 o                         
   5   5  17          0.00         -1.31         2.20 o                         
   6   5  17         43.97         38.16         2.90 o                         
   7   5  17          1.18          3.56         2.89 o                         
   8   5  17        237.89        233.56         7.43 o                         
   9   5  17         27.25         27.01         4.02 o                         
   0   6  17       1611.79       1591.45        21.58 o                         
   1   6  17          2.07          8.06         1.09 o                         
   2   6  17       2028.23       1978.12        22.72 o                         
   3   6  17       1106.36       1125.68        14.18 o                         
   4   6  17        798.53        768.36         9.90 o                         
   5   6  17        212.95        205.45         5.64 o                         
   6   6  17         19.21         19.75         3.01 o                         
   7   6  17        116.15        120.47         5.89 o                         
   8   6  17         76.75         53.01         4.23 o                         
   9   6  17         11.52          4.24         4.00 o                         
   1   7  17         11.71         10.86         1.38 o                         
   2   7  17        171.10        187.19         5.25 o                         
   3   7  17        544.52        531.27         7.75 o                         
   4   7  17        348.45        310.09         5.19 o                         
   5   7  17          6.90          9.14         2.01 o                         
   6   7  17          2.36          3.82         3.03 o                         
   7   7  17          0.41         -2.03         3.15 o                         
   8   7  17         29.67         24.68         3.94 o                         
   9   7  17          0.67         -2.71         4.17 o                         
   0   8  17          8.22         -1.93         3.30 o                         
   1   8  17          5.25          4.05         1.48 o                         
   2   8  17       1366.37       1350.01        17.67 o                         
   3   8  17          8.75         10.04         1.83 o                         
   4   8  17        327.42        340.03         5.74 o                         
   5   8  17        164.64        167.74         4.97 o                         
   6   8  17         10.00         10.07         2.68 o                         
   7   8  17          0.37          1.97         3.43 o                         
   8   8  17        240.39        255.63         8.54 o                         
   1   9  17          7.89          8.62         1.51 o                         
   2   9  17       1052.62       1026.19        14.75 o                         
   3   9  17        184.42        199.91         5.82 o                         
   4   9  17         91.60         90.99         3.57 o                         
   5   9  17        137.72        130.40         4.55 o                         
   6   9  17        145.36        152.05         5.59 o                         
   7   9  17        103.94        132.49         6.87 o                         
   8   9  17          2.27          2.03         4.13 o                         
   0  10  17        643.59        583.07        11.57 o                         
   1  10  17          0.82          1.10         1.88 o                         
   2  10  17        628.62        563.06         9.77 o                         
   3  10  17         85.23         88.26         3.78 o                         
   4  10  17         44.75         38.02         2.73 o                         
   5  10  17          2.78         -2.05         2.56 o                         
   6  10  17         74.50         76.89         4.38 o                         
   7  10  17        151.97        172.36         7.72 o                         
   8  10  17         14.44         17.85         5.09 o                         
   1  11  17          1.98          3.60         2.15 o                         
   2  11  17         20.25         13.94         2.59 o                         
   3  11  17        159.76        134.13         4.92 o                         
   4  11  17         21.77         20.20         2.85 o                         
   5  11  17        191.71        188.82         5.85 o                         
   6  11  17         16.70         17.93         4.04 o                         
   7  11  17          8.62         12.35         4.43 o                         
   0  12  17       1242.98       1221.13        24.89 o                         
   1  12  17         43.15         55.87         3.07 o                         
   2  12  17         50.62         52.73         3.27 o                         
   3  12  17         91.30         80.94         3.98 o                         
   4  12  17          9.47         10.02         2.98 o                         
   5  12  17          0.10         -3.11         3.11 o                         
   6  12  17         10.11         15.27         4.34 o                         
   1  13  17        227.29        214.43         6.19 o                         
   2  13  17        127.96        113.08         5.11 o                         
   3  13  17         10.07          5.03         3.02 o                         
   4  13  17        126.29        134.83         5.89 o                         
   5  13  17        207.00        209.13         6.89 o                         
   6  13  17         19.19         14.20         4.72 o                         
   0  14  17         29.28         19.68         4.09 o                         
   1  14  17          0.96          8.41         3.12 o                         
   2  14  17          8.39         10.03         3.32 o                         
   3  14  17          4.76          4.37         3.34 o                         
   4  14  17         20.41         26.61         3.80 o                         
   5  14  17        192.63        200.13        10.22 o                         
   1  15  17          3.19          4.59         3.53 o                         
   2  15  17          5.91          9.23         3.69 o                         
   3  15  17          0.37          1.18         3.72 o                         
   0  16  17          0.40          4.33         6.01 o                         
   1  16  17         24.72         36.94         4.72 o                         
   0   0  18       1238.04       1231.33        45.94 o                         
   1   0  18        462.77        469.08         7.82 o                         
   2   0  18         56.38         55.18         3.06 o                         
   3   0  18        242.15        264.79         5.71 o                         
   4   0  18        188.60        176.54         5.07 o                         
   5   0  18        175.15        173.59         5.00 o                         
   6   0  18          6.81          9.38         2.15 o                         
   7   0  18         83.48         71.61         6.86 o                         
   8   0  18         31.48         16.02         5.45 o                         
   9   0  18         90.51        113.07        21.66 o                         
  10   0  18          1.66         -6.63         6.63 o                         
   1   1  18        141.20        154.17         2.20 o                         
   2   1  18         36.64         33.50         1.35 o                         
   3   1  18         66.24         70.44         2.06 o                         
   4   1  18          3.42          1.23         1.20 o                         
   5   1  18        209.30        194.85         4.19 o                         
   6   1  18          5.86          1.52         2.00 o                         
   7   1  18          5.12          5.53         2.57 o                         
   8   1  18         63.70         59.75         4.56 o                         
   9   1  18          1.19         -1.42         4.04 o                         
  10   1  18         97.41         84.92         6.09 o                         
   0   2  18       1745.24       1714.87        28.58 o                         
   1   2  18        480.95        555.69         5.67 o                         
   2   2  18       1176.08       1188.50        13.25 o                         
   3   2  18       1442.73       1489.07        18.10 o                         
   4   2  18        171.06        172.47         4.62 o                         
   5   2  18       1355.14       1297.73        20.84 o                         
   6   2  18        500.97        416.84         8.16 o                         
   7   2  18        416.28        396.63         9.06 o                         
   8   2  18         87.42        100.85         5.43 o                         
   9   2  18          4.13          6.08         4.16 o                         
   1   3  18       1584.54       1613.42        15.85 o                         
   2   3  18        217.78        202.93         2.89 o                         
   3   3  18        118.49         98.25         2.62 o                         
   4   3  18        487.68        525.96        13.96 o                         
   5   3  18        665.48        579.14        11.33 o                         
   6   3  18        109.12        106.42         4.76 o                         
   7   3  18        405.60        384.11        10.01 o                         
   8   3  18        171.67        154.48         6.92 o                         
   9   3  18         13.79          5.75         5.02 o                         
   0   4  18          3.45          4.30         1.31 o                         
   1   4  18        186.30        184.56         2.53 o                         
   2   4  18       1113.99       1081.97        11.74 o                         
   3   4  18        501.55        482.87         6.81 o                         
   4   4  18        496.43        476.25         7.38 o                         
   5   4  18        246.22        232.21         5.76 o                         
   6   4  18        206.46        188.21         5.52 o                         
   7   4  18          5.69          6.71         2.93 o                         
   8   4  18          1.59          0.22         3.24 o                         
   9   4  18         67.56         65.79         5.34 o                         
   1   5  18         89.28         94.03         2.08 o                         
   2   5  18        423.64        426.32         6.02 o                         
   3   5  18         13.26         17.69         1.40 o                         
   4   5  18        138.63        125.78         3.37 o                         
   5   5  18        601.22        603.35        10.97 o                         
   6   5  18        346.28        347.33         7.63 o                         
   7   5  18        110.76        111.52         5.58 o                         
   8   5  18         39.64         36.68         3.88 o                         
   9   5  18          6.31         12.48         4.73 o                         
   0   6  18       1687.62       1778.09        46.38 o                         
   1   6  18        145.70        132.55         4.23 o                         
   2   6  18       1018.40       1008.21        12.12 o                         
   3   6  18        239.63        224.27         3.99 o                         
   4   6  18          0.71          0.37         1.35 o                         
   5   6  18         57.82         48.91         2.93 o                         
   6   6  18          8.26          7.74         2.86 o                         
   7   6  18         12.56          9.53         3.27 o                         
   8   6  18         12.25          3.63         3.66 o                         
   9   6  18         14.54          5.93         4.37 o                         
   1   7  18       2252.48       2219.04        25.42 o                         
   2   7  18       1542.83       1540.98        18.91 o                         
   3   7  18       1094.80       1092.68        14.49 o                         
   4   7  18         63.80         53.69         2.47 o                         
   5   7  18        292.15        273.02         5.74 o                         
   6   7  18          4.04          4.24         3.10 o                         
   7   7  18         31.85         34.80         3.84 o                         
   8   7  18        229.07        237.34         8.21 o                         
   9   7  18         18.77         16.90         4.46 o                         
   0   8  18       1264.05       1232.17        24.42 o                         
   1   8  18         33.65         25.76         1.79 o                         
   2   8  18        576.02        568.40         8.37 o                         
   3   8  18        109.88         90.57         3.28 o                         
   4   8  18          2.14          2.80         1.78 o                         
   5   8  18        140.54        146.97         5.27 o                         
   6   8  18         15.84         20.74         3.43 o                         
   7   8  18        102.72        124.60         6.55 o                         
   8   8  18         32.07         30.49         4.41 o                         
   1   9  18         82.02         75.24         2.67 o                         
   2   9  18          3.04          2.71         2.00 o                         
   3   9  18        217.04        206.07         4.87 o                         
   4   9  18         45.25         52.40         2.53 o                         
   5   9  18          0.55          2.44         2.38 o                         
   6   9  18        115.84        107.46         6.31 o                         
   7   9  18        129.10        141.58         7.22 o                         
   8   9  18        228.97        218.05         8.65 o                         
   0  10  18         26.60         30.90         3.39 o                         
   1  10  18          1.74          3.63         1.74 o                         
   2  10  18         71.81         70.91         3.74 o                         
   3  10  18        176.29        191.20         4.95 o                         
   4  10  18         19.22         17.40         2.68 o                         
   5  10  18         11.90         15.64         2.78 o                         
   6  10  18          1.62         -0.34         3.67 o                         
   7  10  18         61.40         67.53         4.99 o                         
   1  11  18          1.59          3.41         2.41 o                         
   2  11  18         41.46         41.66         2.94 o                         
   3  11  18         59.31         56.19         3.25 o                         
   4  11  18          0.79         -0.96         2.99 o                         
   5  11  18         68.08         62.90         3.61 o                         
   6  11  18         74.97         84.38         6.02 o                         
   7  11  18          1.44         -4.38         4.38 o                         
   0  12  18       1169.72       1069.32        28.48 o                         
   1  12  18         78.71         68.55         3.59 o                         
   2  12  18        163.78        135.09         5.26 o                         
   3  12  18         16.20         13.73         2.96 o                         
   4  12  18         44.03         40.50         3.36 o                         
   5  12  18         81.35         70.72         4.01 o                         
   6  12  18         10.29         14.37         4.47 o                         
   1  13  18        146.21        141.18         5.50 o                         
   2  13  18          7.10          9.14         3.07 o                         
   3  13  18         14.90         10.77         3.22 o                         
   4  13  18          7.82         15.64         3.92 o                         
   5  13  18         26.74         21.27         4.05 o                         
   0  14  18         22.99         30.61         5.58 o                         
   1  14  18         99.30        105.03         5.21 o                         
   2  14  18          0.54         -0.15         3.27 o                         
   3  14  18          0.77          0.52         3.90 o                         
   4  14  18          2.77         -1.22         3.60 o                         
   1  15  18         34.85         37.86         4.00 o                         
   2  15  18          7.13          8.75         3.71 o                         
   3  15  18         22.99         39.61         4.17 o                         
   1   1  19        565.85        574.43         6.04 o                         
   2   1  19         81.57         76.33         2.04 o                         
   3   1  19        384.19        369.36         5.58 o                         
   4   1  19        285.19        278.52         4.80 o                         
   5   1  19          9.07          7.84         1.68 o                         
   6   1  19        307.75        279.11         6.21 o                         
   7   1  19          9.66          9.25         3.37 o                         
   8   1  19        137.90        104.58         7.41 o                         
   9   1  19          3.43          7.27         4.40 o                         
   0   2  19          4.26         10.32         2.06 o                         
   1   2  19         20.31         25.91         1.12 o                         
   2   2  19        674.63        702.88         7.89 o                         
   3   2  19        168.95        174.29         3.59 o                         
   4   2  19        218.96        188.27         3.78 o                         
   5   2  19         21.24         28.43         2.34 o                         
   6   2  19        214.18        185.41         5.16 o                         
   7   2  19         23.48         27.66         3.13 o                         
   8   2  19        650.06        592.97        14.41 o                         
   9   2  19          5.98          1.21         4.38 o                         
   1   3  19        201.20        201.97         2.77 o                         
   2   3  19         22.86         29.25         1.30 o                         
   3   3  19        143.05        166.75         3.56 o                         
   4   3  19          0.82          5.99         1.60 o                         
   5   3  19        289.26        338.87         8.72 o                         
   6   3  19          3.80          1.42         2.56 o                         
   7   3  19         28.81         30.29         3.63 o                         
   8   3  19          1.88          3.09         3.66 o                         
   9   3  19          0.43         -4.24         4.24 o                         
   0   4  19         17.12         15.63         1.49 o                         
   1   4  19         90.41        100.81         2.21 o                         
   2   4  19        518.00        525.42        11.46 o                         
   3   4  19         51.20         47.09         2.52 o                         
   4   4  19       1156.20       1157.47        17.22 o                         
   5   4  19        285.21        291.84         7.25 o                         
   6   4  19        276.02        249.16         6.34 o                         
   7   4  19         51.83         49.31         3.67 o                         
   8   4  19          1.41          1.69         3.27 o                         
   9   4  19        164.29        182.91        10.48 o                         
   1   5  19         58.92         65.85         2.11 o                         
   2   5  19       3982.90       3977.24        44.78 o                         
   3   5  19       1043.63       1000.53        13.21 o                         
   4   5  19        869.09        808.34        11.75 o                         
   5   5  19         69.39         66.09         3.66 o                         
   6   5  19         11.77          7.91         2.74 o                         
   7   5  19         19.66         17.04         3.29 o                         
   8   5  19         62.81         50.98         4.26 o                         
   9   5  19         53.86         49.99         5.43 o                         
   0   6  19       2581.77       2655.18        84.09 o                         
   1   6  19         60.07         85.76         3.58 o                         
   2   6  19        124.48        124.43         4.99 o                         
   3   6  19        460.69        448.91         6.97 o                         
   4   6  19        589.16        578.48         8.19 o                         
   5   6  19         88.64         95.15         3.51 o                         
   6   6  19          6.80          3.61         3.00 o                         
   7   6  19          3.14          1.86         3.26 o                         
   8   6  19          0.00          0.37         4.03 o                         
   9   6  19          3.61         -2.34         4.82 o                         
   1   7  19         25.36         36.02         2.44 o                         
   2   7  19        374.85        390.92         6.23 o                         
   3   7  19          3.55          4.61         1.66 o                         
   4   7  19         56.79         57.89         2.48 o                         
   5   7  19        361.99        366.29         7.76 o                         
   6   7  19         44.31         50.15         3.86 o                         
   7   7  19         69.77         73.03         4.50 o                         
   8   7  19         94.15         95.47         6.22 o                         
   0   8  19        316.47        329.13         7.45 o                         
   1   8  19          0.66         -2.04         2.04 o                         
   2   8  19        327.97        333.31         7.85 o                         
   3   8  19        127.55        135.90         3.72 o                         
   4   8  19          7.37         10.27         1.90 o                         
   5   8  19         55.96         63.23         3.17 o                         
   6   8  19         10.64          9.54         3.43 o                         
   7   8  19         45.43         46.87         4.38 o                         
   8   8  19          5.07          5.28         4.28 o                         
   1   9  19          2.42          1.46         1.99 o                         
   2   9  19          2.24          1.35         2.03 o                         
   3   9  19        415.33        402.86         7.15 o                         
   4   9  19        117.30        114.96         4.46 o                         
   5   9  19        335.88        321.98         6.89 o                         
   6   9  19         12.02         13.55         3.69 o                         
   7   9  19         69.31         71.33         5.01 o                         
   8   9  19         38.88         55.99         5.85 o                         
   0  10  19        482.08        473.16        11.48 o                         
   1  10  19          8.00          9.62         1.97 o                         
   2  10  19         29.78         27.16         2.71 o                         
   3  10  19        156.27        155.18         5.02 o                         
   4  10  19        286.51        257.74         6.25 o                         
   5  10  19         16.83         15.19         2.84 o                         
   6  10  19        240.47        221.67         8.13 o                         
   7  10  19         50.14         68.77         5.14 o                         
   1  11  19        358.06        353.00         9.34 o                         
   2  11  19        122.19        111.87         4.79 o                         
   3  11  19          0.69         -0.48         2.60 o                         
   4  11  19        216.19        239.31         6.32 o                         
   5  11  19        129.23        158.90         6.30 o                         
   6  11  19          0.06          1.71         4.12 o                         
   0  12  19        503.67        479.10        14.19 o                         
   1  12  19        357.62        338.69         7.46 o                         
   2  12  19         17.40         13.47         2.92 o                         
   3  12  19         16.30         12.38         3.00 o                         
   4  12  19          6.04          5.57         3.11 o                         
   5  12  19         60.78         61.59         4.26 o                         
   6  12  19         22.03         17.43         4.56 o                         
   1  13  19         10.91         17.28         3.21 o                         
   2  13  19         10.71         18.04         3.23 o                         
   3  13  19          2.24         -0.91         3.13 o                         
   4  13  19        142.37        161.74         6.34 o                         
   5  13  19          0.94         -2.42         4.63 o                         
   0  14  19         51.49         53.17         6.25 o                         
   1  14  19         90.57         84.32         4.49 o                         
   2  14  19         18.58         18.86         3.60 o                         
   3  14  19          1.93          5.16         3.62 o                         
   4  14  19        165.09        178.89         6.96 o                         
   1  15  19        117.75        124.36         6.90 o                         
   2  15  19          1.22          3.00         4.23 o                         
   0   0  20        624.67        775.78        24.17 o                         
   1   0  20        717.34        695.72         9.89 o                         
   2   0  20         55.11         52.74         2.97 o                         
   3   0  20       3377.57       3396.03        63.50 o                         
   4   0  20         47.68         82.62         3.84 o                         
   5   0  20         11.09          7.46         2.11 o                         
   6   0  20         22.52         30.51         2.71 o                         
   7   0  20          0.22          4.97         4.88 o                         
   8   0  20        508.04        493.23        18.15 o                         
   9   0  20         24.80         37.05         7.02 o                         
   1   1  20        769.09        757.79         8.07 o                         
   2   1  20         47.63         40.55         1.78 o                         
   3   1  20          5.11          6.46         2.03 o                         
   4   1  20         99.35        114.53         3.03 o                         
   5   1  20          9.50          2.15         1.46 o                         
   6   1  20         73.08         61.62         3.29 o                         
   7   1  20         15.07         19.69         2.96 o                         
   8   1  20         15.45         11.17         4.14 o                         
   9   1  20         57.95         41.10         5.09 o                         
   0   2  20       1468.42       1441.04        22.90 o                         
   1   2  20          7.80          8.83         0.95 o                         
   2   2  20         99.40        108.16         3.23 o                         
   3   2  20         46.94         41.35         1.95 o                         
   4   2  20         20.87         21.93         1.74 o                         
   5   2  20          4.16          1.02         1.63 o                         
   6   2  20        101.62         88.50         4.27 o                         
   7   2  20         10.95          5.46         2.94 o                         
   8   2  20        140.21        154.93         8.44 o                         
   9   2  20         80.14         90.57         6.05 o                         
   1   3  20          2.53          4.00         1.06 o                         
   2   3  20        324.52        318.56         4.54 o                         
   3   3  20        124.80        111.39         3.04 o                         
   4   3  20        994.57        982.63        14.93 o                         
   5   3  20        116.32        108.95         4.30 o                         
   6   3  20         49.90         54.22         3.12 o                         
   7   3  20        257.89        256.52         7.40 o                         
   8   3  20          1.93          8.09         4.14 o                         
   9   3  20         27.79         20.42         5.04 o                         
   0   4  20        736.67        729.55        10.47 o                         
   1   4  20        392.55        348.34         4.53 o                         
   2   4  20        226.71        236.70         3.81 o                         
   3   4  20       1463.54       1335.67        18.42 o                         
   4   4  20        255.27        272.49         5.05 o                         
   5   4  20          5.67          8.08         2.71 o                         
   6   4  20         30.74         31.81         3.89 o                         
   7   4  20        180.04        160.79         7.17 o                         
   8   4  20         14.22         17.53         4.04 o                         
   9   4  20         45.99         31.81         6.17 o                         
   1   5  20         60.03         58.55         2.23 o                         
   2   5  20        452.97        472.32         8.98 o                         
   3   5  20       1847.02       1837.20        22.23 o                         
   4   5  20        458.11        471.35        13.80 o                         
   5   5  20        221.69        244.99         6.22 o                         
   6   5  20        195.82        213.36         6.95 o                         
   7   5  20         33.17         30.82         3.88 o                         
   8   5  20         87.01         93.28         5.77 o                         
   9   5  20         64.96         43.48         6.45 o                         
   0   6  20       4226.66       4149.55        62.54 o                         
   1   6  20        710.84        732.81        19.13 o                         
   2   6  20       1993.24       1989.31        24.11 o                         
   3   6  20         73.78         72.11         2.93 o                         
   4   6  20        408.28        370.58         6.89 o                         
   5   6  20        124.74        110.76         4.39 o                         
   6   6  20         23.00         27.48         3.46 o                         
   7   6  20         15.93         16.48         3.66 o                         
   8   6  20          8.36         11.65         4.62 o                         
   1   7  20         63.64         57.35         3.18 o                         
   2   7  20        194.80        195.84         5.57 o                         
   3   7  20        264.74        279.96         5.06 o                         
   4   7  20         27.33         22.86         1.82 o                         
   5   7  20          5.12          3.35         2.37 o                         
   6   7  20         11.47         10.64         3.39 o                         
   7   7  20          0.10          0.84         3.60 o                         
   8   7  20          5.06         12.62         4.12 o                         
   0   8  20         36.19         30.50         2.69 o                         
   1   8  20         11.65          6.21         2.65 o                         
   2   8  20         40.37         36.68         2.37 o                         
   3   8  20         50.47         47.58         2.35 o                         
   4   8  20         10.80         12.22         2.33 o                         
   5   8  20          2.35          5.10         2.66 o                         
   6   8  20          0.58          7.10         3.59 o                         
   7   8  20        185.78        192.76         7.77 o                         
   8   8  20         25.54         23.86         4.61 o                         
   1   9  20        142.82        122.40         4.51 o                         
   2   9  20         14.01          6.66         2.28 o                         
   3   9  20         98.12         90.83         3.94 o                         
   4   9  20         75.09         73.80         3.81 o                         
   5   9  20         10.30         14.26         3.05 o                         
   6   9  20          6.73          4.18         3.81 o                         
   7   9  20         91.11         93.79         5.68 o                         
   0  10  20        154.07        141.83         5.35 o                         
   1  10  20        186.60        190.87         5.28 o                         
   2  10  20         10.72          8.63         2.51 o                         
   3  10  20        115.72        102.61         4.62 o                         
   4  10  20          0.22          3.20         2.93 o                         
   5  10  20          0.06          0.64         3.10 o                         
   6  10  20         10.18          8.06         4.10 o                         
   7  10  20         35.05         48.77         5.03 o                         
   1  11  20        348.40        330.21         7.17 o                         
   2  11  20         98.87         79.48         3.93 o                         
   3  11  20          0.19         -2.65         2.65 o                         
   4  11  20          0.07          4.22         2.88 o                         
   5  11  20         57.22         57.35         4.18 o                         
   6  11  20         95.58         76.78         5.47 o                         
   0  12  20          2.56          8.52         4.56 o                         
   1  12  20          2.37          7.30         2.85 o                         
   2  12  20          4.19          1.52         2.91 o                         
   3  12  20        167.20        165.74         5.88 o                         
   4  12  20         19.63         30.47         3.47 o                         
   5  12  20         11.08         17.52         4.32 o                         
   1  13  20          3.05          2.49         3.07 o                         
   2  13  20         61.76         77.63         4.22 o                         
   3  13  20         28.38         39.51         3.81 o                         
   4  13  20          4.26          6.59         3.62 o                         
   5  13  20          5.97         11.95         6.31 o                         
   0  14  20        136.90        132.61        12.95 o                         
   1  14  20         19.22         29.40         4.19 o                         
   2  14  20        227.16        220.90         7.13 o                         
   3  14  20         71.90         91.56         4.85 o                         
   1  15  20         22.14         20.72         4.39 o                         
   1   1  21        488.40        510.86         5.74 o                         
   2   1  21         33.25         30.22         1.58 o                         
   3   1  21        101.50         65.16         2.60 o                         
   4   1  21         13.91         20.44         1.66 o                         
   5   1  21         37.31         35.57         2.12 o                         
   6   1  21          1.84          9.39         2.67 o                         
   7   1  21         14.94          7.95         2.91 o                         
   8   1  21         14.95         18.50         4.24 o                         
   9   1  21         35.78         33.88         5.13 o                         
   0   2  21        637.97        685.71         9.88 o                         
   1   2  21          0.25          0.17         0.95 o                         
   2   2  21        457.52        483.89         6.57 o                         
   3   2  21         28.87         20.13         1.66 o                         
   4   2  21        336.19        305.72         5.37 o                         
   5   2  21         88.88         94.34         3.11 o                         
   6   2  21         42.41         32.35         3.14 o                         
   7   2  21         12.49          2.64         2.99 o                         
   8   2  21          0.66          1.87         4.07 o                         
   9   2  21          5.64          1.51         4.80 o                         
   1   3  21        253.95        243.78         3.54 o                         
   2   3  21       1145.02       1124.20        13.29 o                         
   3   3  21        635.58        700.54        12.48 o                         
   4   3  21        195.15        167.95         4.30 o                         
   5   3  21         36.62         42.96         2.86 o                         
   6   3  21         15.03         12.69         3.02 o                         
   7   3  21         26.61         40.86         3.60 o                         
   8   3  21         18.73         18.13         4.50 o                         
   9   3  21         37.33         36.45         5.51 o                         
   0   4  21        667.72        668.52        10.42 o                         
   1   4  21        370.32        369.38         5.00 o                         
   2   4  21       1688.57       1690.37        19.55 o                         
   3   4  21       1033.91       1045.71        14.75 o                         
   4   4  21        159.07        166.31         5.41 o                         
   5   4  21          7.83          3.49         2.51 o                         
   6   4  21         62.03         48.34         3.60 o                         
   7   4  21         47.11         40.71         3.86 o                         
   8   4  21        240.64        244.51         9.35 o                         
   9   4  21        274.92        234.08        19.72 o                         
   1   5  21         16.26         14.50         1.93 o                         
   2   5  21        338.40        302.04         4.86 o                         
   3   5  21         49.11         48.35         2.24 o                         
   4   5  21         94.57        103.15         3.46 o                         
   5   5  21          0.35          0.60         2.22 o                         
   6   5  21        198.27        186.66         7.38 o                         
   7   5  21         11.69          7.37         3.99 o                         
   8   5  21          0.08         -1.38         4.41 o                         
   0   6  21       2671.44       2876.43        86.01 o                         
   1   6  21       1915.42       1947.73        23.62 o                         
   2   6  21        539.44        547.95        12.89 o                         
   3   6  21        572.58        538.93         8.35 o                         
   4   6  21          4.77          6.72         2.10 o                         
   5   6  21        115.93        130.40         4.71 o                         
   6   6  21         21.50         26.32         3.56 o                         
   7   6  21         31.53         32.78         4.03 o                         
   8   6  21          0.39         -2.15         3.96 o                         
   1   7  21        362.97        328.06         9.02 o                         
   2   7  21         97.72         88.66         3.32 o                         
   3   7  21          3.10          1.56         1.87 o                         
   4   7  21         37.31         29.86         2.28 o                         
   5   7  21         15.18         16.90         2.72 o                         
   6   7  21          0.19          0.38         3.39 o                         
   7   7  21         79.93         92.75         5.68 o                         
   8   7  21         86.10        105.53         6.26 o                         
   0   8  21         50.64         37.29         3.00 o                         
   1   8  21         10.75          7.88         2.10 o                         
   2   8  21        394.78        392.87         7.50 o                         
   3   8  21        514.49        528.59         8.07 o                         
   4   8  21        232.66        236.83         5.68 o                         
   5   8  21         12.95         10.72         2.78 o                         
   6   8  21         16.76         18.11         3.78 o                         
   7   8  21        177.85        177.36         7.67 o                         
   1   9  21        183.36        194.33         5.38 o                         
   2   9  21         17.55         19.70         2.52 o                         
   3   9  21        101.98        108.47         4.56 o                         
   4   9  21         34.86         25.73         2.73 o                         
   5   9  21          1.37         -0.15         3.34 o                         
   6   9  21         99.05        134.31         7.09 o                         
   7   9  21          9.14         12.46         4.41 o                         
   0  10  21        698.45        680.93        14.99 o                         
   1  10  21         28.21         29.41         3.52 o                         
   2  10  21         37.26         34.57         2.85 o                         
   3  10  21          4.12          6.00         2.59 o                         
   4  10  21          9.38         16.52         2.87 o                         
   5  10  21        255.88        269.00         7.93 o                         
   6  10  21          1.76          4.06         4.18 o                         
   1  11  21          0.14         -0.46         3.02 o                         
   2  11  21          8.82          8.59         2.81 o                         
   3  11  21         16.68         17.74         4.08 o                         
   4  11  21          3.97          4.19         3.05 o                         
   5  11  21         14.45         11.89         4.26 o                         
   6  11  21          2.52          6.34         4.70 o                         
   0  12  21         19.98         24.94         7.70 o                         
   1  12  21        323.53        291.25         7.09 o                         
   2  12  21         76.83         75.43         4.01 o                         
   3  12  21         11.95         11.02         3.27 o                         
   4  12  21         75.38         84.13         4.57 o                         
   5  12  21          1.14         -0.99         4.37 o                         
   1  13  21        153.99        157.05         6.06 o                         
   2  13  21          0.82          3.99         3.29 o                         
   3  13  21         60.07         65.20         4.19 o                         
   4  13  21         77.44         82.12         6.84 o                         
   0  14  21         21.44         45.86         6.35 o                         
   1  14  21        157.72        144.61         7.21 o                         
   2  14  21          4.08          2.08         3.69 o                         
   3  14  21         70.75         69.20         6.01 o                         
   0   0  22        606.05        633.44        28.05 o                         
   1   0  22        423.96        434.98         7.17 o                         
   2   0  22        190.75        188.57         7.84 o                         
   3   0  22         98.89         77.62         4.09 o                         
   4   0  22         11.12          7.27         3.01 o                         
   5   0  22        291.86        254.88         6.95 o                         
   6   0  22          5.88         15.01         3.37 o                         
   7   0  22         33.73         41.69         6.42 o                         
   8   0  22         40.17         45.19         7.19 o                         
   9   0  22        151.11        148.93        14.05 o                         
   1   1  22         23.97         28.71         1.32 o                         
   2   1  22        272.98        252.37         4.43 o                         
   3   1  22        165.80        149.28         3.57 o                         
   4   1  22         11.84         11.29         1.67 o                         
   5   1  22        187.22        156.90         3.83 o                         
   6   1  22         11.14         11.45         2.80 o                         
   7   1  22         26.58         28.81         4.29 o                         
   8   1  22         20.04         24.00         4.68 o                         
   9   1  22        290.96        289.46        11.85 o                         
   0   2  22        221.12        238.99         4.86 o                         
   1   2  22        293.29        256.96         3.62 o                         
   2   2  22        868.91        901.99        12.83 o                         
   3   2  22          0.02         -0.30         1.70 o                         
   4   2  22          6.66         16.87         1.76 o                         
   5   2  22        654.60        597.46         9.15 o                         
   6   2  22         30.33         23.09         3.10 o                         
   7   2  22          0.35          3.53         3.15 o                         
   8   2  22          7.19         15.73         4.52 o                         
   9   2  22        139.30        118.23        10.90 o                         
   1   3  22         18.45         11.67         1.34 o                         
   2   3  22        186.56        177.66         3.42 o                         
   3   3  22       1224.67       1218.48        16.99 o                         
   4   3  22         85.45         69.72         3.42 o                         
   5   3  22         35.96         24.20         2.20 o                         
   6   3  22         40.81         28.74         3.27 o                         
   7   3  22        106.67        115.93         6.08 o                         
   8   3  22         42.92         41.30         5.10 o                         
   0   4  22        295.60        300.93         5.64 o                         
   1   4  22        805.06        779.33        10.07 o                         
   2   4  22          5.57          9.71         1.46 o                         
   3   4  22          4.98          7.94         1.76 o                         
   4   4  22         20.23         12.14         1.83 o                         
   5   4  22         29.12         22.89         2.23 o                         
   6   4  22         15.80         25.08         3.38 o                         
   7   4  22         35.44         38.31         3.94 o                         
   8   4  22         21.99         24.46         4.83 o                         
   1   5  22        372.95        388.55         7.39 o                         
   2   5  22          0.20          5.04         1.64 o                         
   3   5  22         81.34         87.74         2.86 o                         
   4   5  22         50.58         46.14         2.71 o                         
   5   5  22         47.12         40.91         2.73 o                         
   6   5  22         10.66         11.46         4.20 o                         
   7   5  22         23.31         17.53         4.75 o                         
   8   5  22          8.22          7.01         5.76 o                         
   0   6  22         22.20         93.97         9.69 o                         
   1   6  22       4116.67       4008.27        47.50 o                         
   2   6  22        347.99        365.24         6.01 o                         
   3   6  22         71.70         65.04         2.79 o                         
   4   6  22         32.64         28.87         2.66 o                         
   5   6  22         25.21         33.21         3.83 o                         
   6   6  22         10.30         11.03         4.23 o                         
   7   6  22         29.13         29.26         4.67 o                         
   8   6  22         47.12         49.54         7.17 o                         
   1   7  22        573.57        570.60         9.04 o                         
   2   7  22         49.43         49.73         3.04 o                         
   3   7  22         27.32         20.47         2.67 o                         
   4   7  22         54.71         57.31         3.76 o                         
   5   7  22          2.48         -1.10         2.64 o                         
   6   7  22          2.16          7.23         4.28 o                         
   7   7  22        120.91        102.88         6.92 o                         
   8   7  22          2.20          8.23         5.14 o                         
   0   8  22          6.56          3.43         2.43 o                         
   1   8  22        176.68        163.88         6.21 o                         
   2   8  22         76.59         79.38         3.84 o                         
   3   8  22        109.04        126.72         4.46 o                         
   4   8  22         75.29         80.46         3.91 o                         
   5   8  22        432.29        472.63         9.74 o                         
   6   8  22        136.65        181.45         7.97 o                         
   7   8  22         46.10         56.55         6.31 o                         
   1   9  22        173.41        168.03         4.78 o                         
   2   9  22         20.94         16.05         2.90 o                         
   3   9  22         32.85         32.49         2.86 o                         
   4   9  22          6.96          9.46         2.65 o                         
   5   9  22          0.30         -2.33         3.64 o                         
   6   9  22         34.62         37.63         4.48 o                         
   7   9  22        137.90        139.83         7.59 o                         
   0  10  22         27.00         30.61         3.46 o                         
   1  10  22          0.36         -2.42         2.42 o                         
   2  10  22         34.65         30.94         3.27 o                         
   3  10  22         24.76         21.47         2.91 o                         
   4  10  22         60.95         69.36         3.79 o                         
   5  10  22         47.80         53.76         4.63 o                         
   6  10  22          0.79          5.88         4.28 o                         
   1  11  22         33.89         20.85         3.39 o                         
   2  11  22         31.10         30.66         3.15 o                         
   3  11  22          2.01          5.46         3.00 o                         
   4  11  22          2.61          3.14         3.40 o                         
   5  11  22         51.26         57.88         5.26 o                         
   0  12  22         75.29         79.55         6.77 o                         
   1  12  22        254.30        253.93         7.94 o                         
   2  12  22         79.22         80.53         4.47 o                         
   3  12  22        233.42        227.85         7.16 o                         
   4  12  22          1.59         -3.60         3.60 o                         
   5  12  22         67.04         69.22         5.45 o                         
   1  13  22          0.80          4.11         3.72 o                         
   2  13  22         10.30         13.24         3.54 o                         
   3  13  22        249.11        271.51         7.69 o                         
   4  13  22          6.73          7.11         5.01 o                         
   0  14  22        245.60        227.97        11.85 o                         
   1  14  22          1.07         12.48         4.14 o                         
   2  14  22         14.34         18.78         4.43 o                         
   1   1  23        243.44        244.90         3.41 o                         
   2   1  23         16.14         13.69         1.90 o                         
   3   1  23        204.12        196.46         4.20 o                         
   4   1  23          0.55          3.46         1.69 o                         
   5   1  23         10.87          6.17         1.99 o                         
   6   1  23         37.35         40.45         2.99 o                         
   7   1  23        136.49        143.48         7.72 o                         
   8   1  23          2.83          4.78         4.49 o                         
   0   2  23        344.84        351.16         6.21 o                         
   1   2  23        127.77        127.20         3.69 o                         
   2   2  23        154.34        169.83         3.90 o                         
   3   2  23        105.58         69.11         3.03 o                         
   4   2  23        259.96        290.17         5.40 o                         
   5   2  23          5.29          6.41         1.99 o                         
   6   2  23         38.79         36.60         4.27 o                         
   7   2  23        219.07        223.22         8.74 o                         
   8   2  23         28.09         20.97         4.89 o                         
   1   3  23          2.40         -1.42         1.42 o                         
   2   3  23        251.45        242.71         4.17 o                         
   3   3  23         27.49         29.57         2.03 o                         
   4   3  23         74.24         63.77         3.33 o                         
   5   3  23         48.42         51.75         2.94 o                         
   6   3  23         37.10         23.71         3.31 o                         
   7   3  23         23.45         16.92         3.64 o                         
   8   3  23         11.49         14.75         4.89 o                         
   0   4  23         33.20         27.17         2.65 o                         
   1   4  23        317.54        314.46         5.03 o                         
   2   4  23          0.40          2.16         1.57 o                         
   3   4  23         27.90         38.22         2.33 o                         
   4   4  23         11.79         13.47         2.00 o                         
   5   4  23         74.30         67.31         3.42 o                         
   6   4  23         67.58         68.95         4.47 o                         
   7   4  23          0.14          3.72         3.59 o                         
   8   4  23        339.96        331.97        11.22 o                         
   1   5  23       2160.33       2141.23        25.88 o                         
   2   5  23        143.30        165.50         3.81 o                         
   3   5  23       1227.08       1215.52        18.33 o                         
   4   5  23          0.56          3.14         2.23 o                         
   5   5  23         87.57         70.85         3.75 o                         
   6   5  23         66.88         73.10         7.09 o                         
   7   5  23          4.17          1.50         3.92 o                         
   8   5  23         24.04         22.91         7.10 o                         
   0   6  23       5945.16       5981.68        99.33 o                         
   1   6  23        980.14       1077.93        35.24 o                         
   2   6  23       1913.36       1967.39        25.25 o                         
   3   6  23        192.53        204.60         5.06 o                         
   4   6  23        134.24        143.06         4.97 o                         
   5   6  23          8.93          4.94         2.61 o                         
   6   6  23         88.71         89.75         9.47 o                         
   7   6  23          2.72         -1.49         4.32 o                         
   8   6  23         14.42         20.27         6.51 o                         
   1   7  23        108.49        103.56         5.52 o                         
   2   7  23          2.45          5.05         1.96 o                         
   3   7  23         59.72         64.21         3.71 o                         
   4   7  23        369.94        385.12         9.08 o                         
   5   7  23        118.05        126.36         5.70 o                         
   6   7  23        133.41        139.75         7.80 o                         
   7   7  23        149.67        164.26         8.71 o                         
   0   8  23        209.23        212.76         8.60 o                         
   1   8  23          0.01         -2.09         2.09 o                         
   2   8  23          5.88          7.40         2.38 o                         
   3   8  23         66.13         65.08         3.87 o                         
   4   8  23         32.06         30.48         3.36 o                         
   5   8  23        102.98        118.97         6.54 o                         
   6   8  23         49.87         57.93         4.71 o                         
   7   8  23        183.21        206.53         8.59 o                         
   1   9  23         32.20         26.74         2.71 o                         
   2   9  23         20.67         18.63         2.69 o                         
   3   9  23          0.46         -0.79         2.84 o                         
   4   9  23         59.13         49.52         3.59 o                         
   5   9  23         96.81        101.19         6.04 o                         
   6   9  23         23.56         15.16         4.50 o                         
   0  10  23          8.09          9.44         3.23 o                         
   1  10  23         74.05         65.79         3.69 o                         
   2  10  23          0.41          2.02         3.04 o                         
   3  10  23         25.90         27.36         3.06 o                         
   4  10  23        141.96        130.41         6.30 o                         
   5  10  23        400.22        402.33        11.17 o                         
   6  10  23         54.86         61.99         5.25 o                         
   1  11  23         89.94        100.14         4.81 o                         
   2  11  23         11.53          8.69         3.44 o                         
   3  11  23        168.57        170.27         6.01 o                         
   4  11  23         18.84         18.01         3.65 o                         
   5  11  23          9.60          7.78         4.42 o                         
   0  12  23          4.16          0.82         4.76 o                         
   1  12  23        193.79        191.52         7.10 o                         
   2  12  23        212.57        234.03         7.61 o                         
   3  12  23          6.91          9.70         3.50 o                         
   4  12  23         22.10         16.75         4.28 o                         
   1  13  23          7.32          8.77         3.99 o                         
   2  13  23         19.20         22.66         3.80 o                         
   3  13  23          2.37          5.70         3.80 o                         
   0  14  23        103.57        126.81        11.12 o                         
   0   0  24        306.19        278.50        11.71 o                         
   1   0  24        556.72        544.61         8.78 o                         
   2   0  24        204.90        171.23         6.05 o                         
   3   0  24         78.00         50.97         4.16 o                         
   4   0  24        206.60        181.07         6.02 o                         
   5   0  24          0.28         -0.31         3.73 o                         
   6   0  24          5.36          0.16         3.40 o                         
   7   0  24         45.62         53.84         7.87 o                         
   8   0  24         50.48         55.78         9.69 o                         
   1   1  24          0.62          1.25         1.16 o                         
   2   1  24         21.98         32.70         2.21 o                         
   3   1  24        261.60        253.93         5.00 o                         
   4   1  24        453.28        406.03         6.88 o                         
   5   1  24          5.86          3.47         2.21 o                         
   6   1  24         86.07        100.23         4.54 o                         
   7   1  24         23.01         19.93         4.51 o                         
   8   1  24        145.07        138.19         8.96 o                         
   0   2  24         42.31         39.15         2.41 o                         
   1   2  24         18.07         17.06         1.54 o                         
   2   2  24        335.70        309.00         8.33 o                         
   3   2  24         17.28         24.46         2.19 o                         
   4   2  24         37.34         46.01         2.77 o                         
   5   2  24         28.57         25.55         2.49 o                         
   6   2  24          1.15         -0.02         3.07 o                         
   7   2  24          1.74         -0.31         4.22 o                         
   8   2  24          0.21          6.42         4.86 o                         
   1   3  24         23.80         21.90         1.72 o                         
   2   3  24        131.28        121.41         3.42 o                         
   3   3  24        402.55        388.11         6.77 o                         
   4   3  24         53.78         58.84         3.79 o                         
   5   3  24        251.76        257.89         6.27 o                         
   6   3  24        129.13        127.22         6.03 o                         
   7   3  24          1.28          1.13         4.34 o                         
   8   3  24         32.46         31.06         5.29 o                         
   0   4  24         16.55         20.73         2.62 o                         
   1   4  24        160.96        156.67         4.57 o                         
   2   4  24        319.55        327.22         8.60 o                         
   3   4  24        190.48        173.03         4.59 o                         
   4   4  24         43.21         46.94         3.05 o                         
   5   4  24         27.61         26.21         2.67 o                         
   6   4  24        270.55        291.12         8.31 o                         
   7   4  24         13.30         23.00         4.02 o                         
   8   4  24          2.20         14.25         5.17 o                         
   1   5  24        459.48        488.43         7.50 o                         
   2   5  24         24.96         28.06         2.01 o                         
   3   5  24         30.91         40.54         2.52 o                         
   4   5  24          9.74         11.29         2.52 o                         
   5   5  24         30.90         34.92         3.25 o                         
   6   5  24          7.63          0.29         3.50 o                         
   7   5  24         30.52         28.40         4.23 o                         
   8   5  24          0.07         -0.49         7.07 o                         
   0   6  24        232.29        282.72         7.83 o                         
   1   6  24       1829.23       1861.07        25.49 o                         
   2   6  24        443.80        433.00         6.90 o                         
   3   6  24        211.70        202.39         4.73 o                         
   4   6  24        161.90        171.05         5.41 o                         
   5   6  24          3.27          1.23         2.77 o                         
   6   6  24          0.02         -4.45         4.45 o                         
   7   6  24          0.62         -0.91         4.11 o                         
   1   7  24         27.84         36.70         2.55 o                         
   2   7  24         75.46         73.81         3.33 o                         
   3   7  24        113.94         99.54         4.25 o                         
   4   7  24         81.52         84.41         4.42 o                         
   5   7  24          2.02         -0.09         3.54 o                         
   6   7  24         21.66         20.74         4.70 o                         
   7   7  24          0.22          0.05         4.93 o                         
   0   8  24        423.28        416.92        10.37 o                         
   1   8  24        155.81        141.46         4.75 o                         
   2   8  24          9.39          6.18         2.46 o                         
   3   8  24         38.92         32.40         3.18 o                         
   4   8  24          7.59          9.22         3.22 o                         
   5   8  24          0.87          6.51         4.51 o                         
   6   8  24         21.89         32.06         5.18 o                         
   1   9  24        162.87        157.77         6.48 o                         
   2   9  24          9.73          6.49         2.67 o                         
   3   9  24          5.07          6.43         2.76 o                         
   4   9  24          5.27          2.84         3.50 o                         
   5   9  24          2.64         -2.38         4.59 o                         
   6   9  24          9.76          1.68         4.35 o                         
   0  10  24         30.20         26.98         4.82 o                         
   1  10  24          2.99         -2.43         2.70 o                         
   2  10  24         50.60         48.72         3.37 o                         
   3  10  24          8.09          6.54         3.28 o                         
   4  10  24          3.00          8.51         3.84 o                         
   5  10  24          2.49          9.81         4.35 o                         
   1  11  24         42.98         46.50         3.41 o                         
   2  11  24         32.14         22.87         3.38 o                         
   3  11  24         15.56          9.78         3.66 o                         
   4  11  24         69.26         71.80         4.88 o                         
   5  11  24          1.42          3.08         4.53 o                         
   0  12  24         13.08         11.00         5.33 o                         
   1  12  24          0.65          6.34         3.74 o                         
   2  12  24         38.05         42.51         4.26 o                         
   3  12  24         18.01         26.80         4.27 o                         
   4  12  24         31.96         29.95         7.96 o                         
   1  13  24          6.39          2.78         5.76 o                         
   2  13  24         45.65         50.36         4.71 o                         
   1   1  25        169.09        155.70         3.18 o                         
   2   1  25         26.27         19.84         2.12 o                         
   3   1  25          5.35          9.47         1.90 o                         
   4   1  25        140.43        108.32         3.69 o                         
   5   1  25         14.01         21.78         2.57 o                         
   6   1  25          3.73          2.50         3.15 o                         
   7   1  25         10.25         22.96         5.96 o                         
   8   1  25          0.08          4.31         6.26 o                         
   0   2  25         40.00         42.80         2.83 o                         
   1   2  25        474.23        429.74         6.60 o                         
   2   2  25          0.27          0.73         2.12 o                         
   3   2  25        277.19        238.16         5.03 o                         
   4   2  25         11.02         12.81         2.45 o                         
   5   2  25         72.16         61.87         3.52 o                         
   6   2  25          9.05         14.16         3.47 o                         
   7   2  25         20.12         17.26         4.87 o                         
   8   2  25         60.54         60.69         5.96 o                         
   1   3  25        339.53        342.71         5.67 o                         
   2   3  25        347.52        362.67        11.25 o                         
   3   3  25          4.62          3.47         2.05 o                         
   4   3  25         78.90         76.52         4.26 o                         
   5   3  25          0.25          5.37         2.49 o                         
   6   3  25         84.72         78.43         4.80 o                         
   7   3  25          7.58         10.38         4.76 o                         
   8   3  25        108.63        141.36        12.55 o                         
   0   4  25        890.97        875.60        15.93 o                         
   1   4  25        142.03        134.15         5.00 o                         
   2   4  25        195.83        184.40         4.37 o                         
   3   4  25         12.33         15.79         2.45 o                         
   4   4  25         29.25         38.69         2.87 o                         
   5   4  25        331.36        350.46         7.82 o                         
   6   4  25         25.80         36.74         4.07 o                         
   7   4  25        698.90        716.84        17.43 o                         
   1   5  25         42.38         48.31         3.05 o                         
   2   5  25        223.49        228.55         7.83 o                         
   3   5  25          8.20          8.86         2.29 o                         
   4   5  25        117.68        125.12         4.88 o                         
   5   5  25        102.27         99.94         5.95 o                         
   6   5  25         11.44         13.55         3.83 o                         
   7   5  25         13.19          2.97         4.75 o                         
   0   6  25         75.78        113.02         6.57 o                         
   1   6  25       1041.30       1047.36        15.13 o                         
   2   6  25          1.91          9.40         2.30 o                         
   3   6  25         27.56         30.17         2.51 o                         
   4   6  25         25.98         31.44         2.94 o                         
   5   6  25         42.94         44.90         4.24 o                         
   6   6  25          0.69          0.91         4.62 o                         
   7   6  25         14.00          7.82         4.46 o                         
   1   7  25        101.50        104.86         4.20 o                         
   2   7  25         12.52         16.69         2.53 o                         
   3   7  25         66.41         57.65         3.22 o                         
   4   7  25          5.66          4.96         2.85 o                         
   5   7  25         82.64         77.67         4.89 o                         
   6   7  25         86.90         99.13         6.08 o                         
   7   7  25          0.00         -0.75         5.08 o                         
   0   8  25        379.29        355.41         9.38 o                         
   1   8  25          1.80          2.09         2.50 o                         
   2   8  25         97.58         91.41         5.28 o                         
   3   8  25        217.92        228.88         6.82 o                         
   4   8  25        114.41        127.18         7.06 o                         
   5   8  25         39.03         44.34         4.59 o                         
   6   8  25          0.03         -0.97         7.24 o                         
   1   9  25        332.87        361.55         7.65 o                         
   2   9  25        119.86        109.31         5.72 o                         
   3   9  25        141.30        145.90         5.45 o                         
   4   9  25         50.76         56.12         3.96 o                         
   5   9  25        159.98        197.18        17.72 o                         
   6   9  25         79.10         64.74         9.55 o                         
   0  10  25          7.42          8.11         4.62 o                         
   1  10  25          4.09          4.26         2.86 o                         
   2  10  25         22.42         17.64         3.14 o                         
   3  10  25          4.32          2.86         3.25 o                         
   4  10  25         68.92         74.32         6.01 o                         
   5  10  25         10.77          5.75         5.27 o                         
   1  11  25         23.45         19.38         3.70 o                         
   2  11  25          0.45         -1.25         3.24 o                         
   3  11  25         15.82          8.01         5.93 o                         
   4  11  25         15.17         23.16         5.53 o                         
   0  12  25         16.45         49.45         6.15 o                         
   1  12  25          0.32          6.63         3.83 o                         
   2  12  25         45.73         62.99         4.69 o                         
   3  12  25         93.14         85.19         5.88 o                         
   1  13  25        119.54        130.85         8.96 o                         
   0   0  26        871.56        895.34        32.42 o                         
   1   0  26         52.52         43.61         2.42 o                         
   2   0  26          3.27          2.11         3.29 o                         
   3   0  26        168.91        150.14         7.17 o                         
   4   0  26         25.44         15.85         3.47 o                         
   5   0  26          2.26          6.15         3.55 o                         
   6   0  26          0.00         -1.94         7.02 o                         
   7   0  26          0.16          5.08         6.82 o                         
   1   1  26          7.06          5.45         1.67 o                         
   2   1  26         64.19         65.58         3.42 o                         
   3   1  26          4.99          7.42         2.20 o                         
   4   1  26        266.25        237.61         6.05 o                         
   5   1  26          8.94         10.43         2.62 o                         
   6   1  26         17.95          9.55         4.26 o                         
   7   1  26        129.82        139.43         8.52 o                         
   0   2  26        714.87        737.57        12.52 o                         
   1   2  26        221.50        197.33         4.13 o                         
   2   2  26          4.31          2.73         2.03 o                         
   3   2  26         59.60         39.72         2.97 o                         
   4   2  26         31.65         12.26         2.52 o                         
   5   2  26         87.90        103.84         4.74 o                         
   6   2  26        152.53        142.74         6.62 o                         
   7   2  26        101.29        128.01         8.83 o                         
   1   3  26         13.48          9.23         1.83 o                         
   2   3  26        184.45        171.95         4.64 o                         
   3   3  26         66.59         68.95         4.74 o                         
   4   3  26        281.23        243.03         6.26 o                         
   5   3  26         42.06         44.23         3.08 o                         
   6   3  26         17.46         26.70         3.97 o                         
   7   3  26          1.17          2.97         4.79 o                         
   0   4  26        518.56        527.73        12.23 o                         
   1   4  26        295.27        283.86         5.26 o                         
   2   4  26        276.41        290.78         6.06 o                         
   3   4  26        533.28        566.86        10.79 o                         
   4   4  26         83.87         87.32         4.49 o                         
   5   4  26        121.82        142.98         7.59 o                         
   6   4  26         21.83         24.34         4.25 o                         
   7   4  26          7.21         17.77         5.01 o                         
   1   5  26         42.06         48.13         2.46 o                         
   2   5  26         17.38         26.76         2.51 o                         
   3   5  26          7.68          9.51         2.61 o                         
   4   5  26         24.77         31.89         3.04 o                         
   5   5  26         19.47         25.36         3.87 o                         
   6   5  26          8.50          5.27         3.95 o                         
   7   5  26         48.82         63.41         6.04 o                         
   0   6  26       1814.36       1864.18        43.10 o                         
   1   6  26          3.06         17.74         4.92 o                         
   2   6  26        226.80        244.75         6.23 o                         
   3   6  26          0.49          3.68         2.67 o                         
   4   6  26         11.71         10.23         2.88 o                         
   5   6  26          0.40         -3.66         3.66 o                         
   6   6  26        122.02        130.74         7.33 o                         
   1   7  26        236.93        236.88         5.95 o                         
   2   7  26        434.73        446.08         8.50 o                         
   3   7  26         55.00         64.17         3.89 o                         
   4   7  26          5.65          9.40         3.06 o                         
   5   7  26         55.01         57.58         4.67 o                         
   6   7  26         77.32         67.49         5.26 o                         
   0   8  26         14.24         16.83         4.82 o                         
   1   8  26         41.72         37.20         3.03 o                         
   2   8  26          1.30          1.74         2.66 o                         
   3   8  26          2.03          2.55         3.06 o                         
   4   8  26        216.63        245.78         7.18 o                         
   5   8  26          7.23          1.45         4.19 o                         
   6   8  26        184.09        203.53         9.70 o                         
   1   9  26          1.51         -2.53         2.80 o                         
   2   9  26         19.31         17.79         3.02 o                         
   3   9  26        100.99        102.57         5.50 o                         
   4   9  26          4.69         -3.21         4.02 o                         
   5   9  26         55.87         58.01         5.94 o                         
   0  10  26          1.57          0.89         4.72 o                         
   1  10  26          3.49          1.57         3.36 o                         
   2  10  26          4.98          4.63         3.37 o                         
   3  10  26          3.53          6.61         3.57 o                         
   4  10  26          6.33          4.75         5.05 o                         
   1  11  26          4.50          5.71         3.78 o                         
   2  11  26         36.18         46.38         4.36 o                         
   3  11  26         35.67         30.29         4.12 o                         
   0  12  26         53.33         67.70         8.99 o                         
   1  12  26         18.37         15.75         4.20 o                         
   2  12  26        198.21        214.32         8.64 o                         
   1   1  27          3.98          0.30         1.71 o                         
   2   1  27         16.60         17.28         2.45 o                         
   3   1  27         75.68         71.09         3.81 o                         
   4   1  27          5.40          3.99         2.45 o                         
   5   1  27         21.12         24.49         2.96 o                         
   6   1  27         66.00         61.58         6.47 o                         
   7   1  27         30.88         28.96         6.61 o                         
   0   2  27         20.11         31.34         2.47 o                         
   1   2  27        121.04        127.58         3.83 o                         
   2   2  27         40.22         42.42         2.85 o                         
   3   2  27         28.47         21.02         2.54 o                         
   4   2  27         15.17         17.04         2.75 o                         
   5   2  27         44.01         48.87         3.54 o                         
   6   2  27        181.91        198.53        10.91 o                         
   7   2  27          0.67         -2.33         4.84 o                         
   1   3  27         40.08         35.21         2.21 o                         
   2   3  27          0.20          0.14         2.40 o                         
   3   3  27        318.09        303.75         7.05 o                         
   4   3  27         44.80         50.71         3.22 o                         
   5   3  27        160.89        191.80         7.12 o                         
   6   3  27          0.38         -0.49         3.71 o                         
   7   3  27          4.23          3.28         8.56 o                         
   0   4  27        370.32        338.58         8.73 o                         
   1   4  27          3.64          2.84         2.06 o                         
   2   4  27        107.92        104.74         4.08 o                         
   3   4  27        260.80        263.83         6.65 o                         
   4   4  27          0.71          1.78         2.69 o                         
   5   4  27         67.26         88.02         5.42 o                         
   6   4  27          7.70         13.62         4.95 o                         
   7   4  27         59.75         63.64         6.07 o                         
   1   5  27        283.75        286.16         6.28 o                         
   2   5  27        288.25        293.41         6.38 o                         
   3   5  27         56.30         52.50         3.54 o                         
   4   5  27          0.67          1.22         2.76 o                         
   5   5  27         45.94         44.00         4.30 o                         
   6   5  27          3.94         11.15         4.25 o                         
   0   6  27       2915.35       2990.82        56.82 o                         
   1   6  27       2188.37       2293.60        33.46 o                         
   2   6  27       1165.36       1205.50        18.56 o                         
   3   6  27          2.11          1.17         3.07 o                         
   4   6  27          0.11         -2.35         3.07 o                         
   5   6  27        133.88        140.00         8.07 o                         
   6   6  27         87.10         95.96         5.90 o                         
   1   7  27         96.84        116.89         5.05 o                         
   2   7  27         26.95         29.08         2.94 o                         
   3   7  27          0.10          1.83         2.98 o                         
   4   7  27         84.03         82.04         4.56 o                         
   5   7  27         11.53         20.59         4.48 o                         
   6   7  27        113.19         96.35         7.65 o                         
   0   8  27         17.67         24.41         4.70 o                         
   1   8  27         79.53         86.77         4.53 o                         
   2   8  27         16.47         16.54         3.00 o                         
   3   8  27         49.75         55.04         4.11 o                         
   4   8  27         55.59         68.15         4.86 o                         
   5   8  27         18.40         18.62         4.50 o                         
   1   9  27          0.12         -1.18         3.57 o                         
   2   9  27         16.66         11.25         3.22 o                         
   3   9  27        123.66        128.79         6.22 o                         
   4   9  27          3.38          5.92         4.35 o                         
   5   9  27         46.64         61.16         6.09 o                         
   0  10  27         69.79         71.59         6.17 o                         
   1  10  27          3.56          5.07         3.67 o                         
   2  10  27         55.42         61.13         4.05 o                         
   3  10  27          1.71          4.04         3.90 o                         
   4  10  27         98.27        107.08         6.55 o                         
   1  11  27         65.83         80.04         4.89 o                         
   2  11  27         65.74         65.65         4.90 o                         
   3  11  27         37.52         37.23         5.49 o                         
   0  12  27        118.43         49.89        12.59 o                         
   0   0  28          2.48          1.05         3.27 o                         
   1   0  28        256.34        222.98         8.15 o                         
   2   0  28        340.02        287.68         9.52 o                         
   3   0  28        650.36        626.47        16.33 o                         
   4   0  28         42.67         30.38         4.28 o                         
   5   0  28         51.37         45.24         4.73 o                         
   6   0  28        252.78        272.17        14.29 o                         
   7   0  28          7.31          2.57         7.36 o                         
   1   1  28         55.62         48.43         2.67 o                         
   2   1  28         98.80         76.93         4.19 o                         
   3   1  28        104.63         80.58         4.25 o                         
   4   1  28          6.99          3.74         2.94 o                         
   5   1  28        167.15        145.10         5.57 o                         
   6   1  28          4.69          0.52         4.57 o                         
   7   1  28         43.59         57.01         7.69 o                         
   0   2  28          1.20         -0.19         2.44 o                         
   1   2  28          5.92          7.70         2.18 o                         
   2   2  28         31.58         35.25         3.74 o                         
   3   2  28          0.75          2.08         2.50 o                         
   4   2  28         27.30         29.72         3.03 o                         
   5   2  28        151.37        178.90         7.10 o                         
   6   2  28         34.52         37.51         5.49 o                         
   7   2  28        130.89         99.05         8.21 o                         
   1   3  28         12.71          8.98         2.26 o                         
   2   3  28          8.87          4.62         2.56 o                         
   3   3  28         21.21         24.02         2.88 o                         
   4   3  28         45.07         48.95         3.58 o                         
   5   3  28          0.00          4.02         3.69 o                         
   6   3  28         10.74         15.95         4.95 o                         
   0   4  28         21.95         24.17         3.27 o                         
   1   4  28        195.54        173.01         5.23 o                         
   2   4  28         80.30         73.91         4.03 o                         
   3   4  28          0.34          1.17         2.69 o                         
   4   4  28         49.13         53.24         3.66 o                         
   5   4  28        147.96        177.77         7.46 o                         
   6   4  28         32.47         33.14         5.38 o                         
   1   5  28          8.24         11.87         2.55 o                         
   2   5  28         88.83         83.24         4.42 o                         
   3   5  28        138.86        136.84         5.48 o                         
   4   5  28        429.01        426.24         9.29 o                         
   5   5  28         22.62         29.05         4.36 o                         
   6   5  28         76.37         75.29         5.30 o                         
   0   6  28         93.47        171.56         8.55 o                         
   1   6  28        236.11        261.11         6.36 o                         
   2   6  28         49.02         61.65         3.56 o                         
   3   6  28         52.38         52.04         4.29 o                         
   4   6  28          0.71         -3.56         3.56 o                         
   5   6  28          0.27         -3.10         4.19 o                         
   6   6  28         83.04         80.05         8.44 o                         
   1   7  28        155.22        165.04         5.43 o                         
   2   7  28          3.21          5.94         3.10 o                         
   3   7  28        156.64        152.04         6.15 o                         
   4   7  28         51.99         55.77         4.71 o                         
   5   7  28          0.15          0.60         4.33 o                         
   0   8  28        186.15        193.88         9.37 o                         
   1   8  28         74.71         81.26         5.02 o                         
   2   8  28        271.15        282.10         7.69 o                         
   3   8  28          1.41          9.48         3.49 o                         
   4   8  28         23.88         22.83         4.51 o                         
   5   8  28         67.75         54.73         5.41 o                         
   1   9  28          5.61          6.64         3.53 o                         
   2   9  28         67.71         65.23         4.71 o                         
   3   9  28        165.21        179.64         9.45 o                         
   4   9  28          3.77          3.65         4.51 o                         
   0  10  28         14.80         12.37         6.22 o                         
   1  10  28         53.79         60.13         4.45 o                         
   2  10  28          5.63         13.11         4.36 o                         
   3  10  28         15.96         21.52         4.15 o                         
   1  11  28          6.01          8.63         4.15 o                         
   1   1  29         23.71         18.70         2.38 o                         
   2   1  29         14.84         12.73         2.63 o                         
   3   1  29         41.24         37.51         3.13 o                         
   4   1  29         42.86         42.64         3.31 o                         
   5   1  29          1.17          3.12         3.62 o                         
   6   1  29          0.12          1.65         4.93 o                         
   0   2  29        288.09        306.73         8.30 o                         
   1   2  29         46.73         41.18         2.72 o                         
   2   2  29         97.69         84.94         4.18 o                         
   3   2  29          0.98         -0.05         2.67 o                         
   4   2  29          0.49          1.04         2.91 o                         
   5   2  29          1.81          6.42         3.83 o                         
   6   2  29         19.61         24.33         5.32 o                         
   1   3  29          0.32         -0.28         2.37 o                         
   2   3  29          3.24          1.62         2.67 o                         
   3   3  29        141.00        144.24         5.41 o                         
   4   3  29        264.38        275.71         7.21 o                         
   5   3  29        110.43        133.95         7.80 o                         
   6   3  29        174.61        182.85         9.58 o                         
   0   4  29        150.32        147.50         7.63 o                         
   1   4  29         55.43         64.59         3.28 o                         
   2   4  29         26.94         25.30         3.03 o                         
   3   4  29         79.37         80.61         4.42 o                         
   4   4  29          3.96         19.42         3.23 o                         
   5   4  29         95.62        107.28         6.30 o                         
   6   4  29        365.71        398.91        17.62 o                         
   1   5  29        199.97        206.49         5.64 o                         
   2   5  29         58.54         61.47         3.86 o                         
   3   5  29        216.18        209.81         6.56 o                         
   4   5  29         36.20         41.33         4.00 o                         
   5   5  29          3.21          2.07         4.21 o                         
   0   6  29        174.11        188.04         8.95 o                         
   1   6  29         76.32         89.87         4.39 o                         
   2   6  29         43.24         39.69         3.52 o                         
   3   6  29        165.95        156.37         6.17 o                         
   4   6  29          0.84          3.73         3.95 o                         
   5   6  29         53.22         61.22         5.14 o                         
   1   7  29         18.67         30.90         3.54 o                         
   2   7  29         55.50         58.15         3.96 o                         
   3   7  29          4.77          8.28         3.41 o                         
   4   7  29         56.47         64.27         7.22 o                         
   5   7  29          5.64          0.63         5.11 o                         
   0   8  29        103.32        113.81         8.62 o                         
   1   8  29        349.18        366.96         8.97 o                         
   2   8  29        162.32        169.08         6.75 o                         
   3   8  29        130.26        145.95         6.43 o                         
   4   8  29        232.95        235.25         9.00 o                         
   1   9  29          0.81         -1.43         3.66 o                         
   2   9  29        329.89        356.35        10.09 o                         
   3   9  29         46.86         44.16         5.72 o                         
   0  10  29          4.39          7.79         5.59 o                         
   1  10  29         27.40         26.25         4.26 o                         
   2  10  29         68.33         63.97         5.79 o                         
   0   0  30          8.74          8.03         5.33 o                         
   1   0  30        130.91        137.51         7.17 o                         
   2   0  30          1.23          3.68         3.90 o                         
   3   0  30          7.50          2.73         3.95 o                         
   4   0  30          9.21          9.51         4.28 o                         
   5   0  30         14.98         -0.18         6.67 o                         
   6   0  30        216.55        269.69        23.01 o                         
   1   1  30          3.76          3.35         2.63 o                         
   2   1  30         30.05         39.89         3.20 o                         
   3   1  30          0.18         -2.42         2.73 o                         
   4   1  30          0.03          1.78         3.04 o                         
   5   1  30        183.56        173.17        12.38 o                         
   6   1  30         96.93        126.12         8.30 o                         
   0   2  30         73.35         75.20         5.85 o                         
   1   2  30         24.42         31.18         3.02 o                         
   2   2  30         52.02         46.21         3.32 o                         
   3   2  30          5.82          5.04         2.92 o                         
   4   2  30         66.14         88.88         4.90 o                         
   5   2  30        234.87        239.62         8.54 o                         
   6   2  30        384.36        421.24        13.08 o                         
   1   3  30         23.31         16.24         2.89 o                         
   2   3  30          6.88          8.27         2.88 o                         
   3   3  30         21.11         15.89         3.09 o                         
   4   3  30         32.09         28.49         3.40 o                         
   5   3  30          9.66         -0.60         4.05 o                         
   0   4  30         97.69         95.09         7.03 o                         
   1   4  30         37.30         38.33         3.07 o                         
   2   4  30        135.21        128.89         5.51 o                         
   3   4  30          0.18          2.89         3.11 o                         
   4   4  30        352.62        374.28        10.08 o                         
   5   4  30          2.79          6.49         4.29 o                         
   1   5  30          9.36         11.27         2.90 o                         
   2   5  30        121.70        144.37         5.82 o                         
   3   5  30         27.83         28.92         3.95 o                         
   4   5  30         23.73         36.91         4.52 o                         
   5   5  30         24.21         24.00         4.61 o                         
   0   6  30        121.49        135.43         8.35 o                         
   1   6  30        124.22        124.90         5.89 o                         
   2   6  30          1.69         -0.69         3.21 o                         
   3   6  30         25.11         30.76         3.74 o                         
   4   6  30          5.73          2.86         4.26 o                         
   1   7  30         53.00         65.24         4.34 o                         
   2   7  30        441.27        430.94        10.05 o                         
   3   7  30        191.38        214.48         7.33 o                         
   4   7  30        230.02        221.40        11.09 o                         
   0   8  30         79.06         80.67         6.57 o                         
   1   8  30         53.03         52.83         4.67 o                         
   2   8  30         46.18         48.03         5.83 o                         
   3   8  30          1.55          3.39         3.87 o                         
   1   9  30         10.12         14.20         4.34 o                         
   2   9  30          0.02          5.35         4.39 o                         
   1   1  31          0.37         -2.16         2.79 o                         
   2   1  31          0.29          0.52         2.86 o                         
   3   1  31          7.35          9.23         3.16 o                         
   4   1  31         26.11         28.07         3.52 o                         
   5   1  31         28.09         29.61         5.59 o                         
   0   2  31         12.86          9.09         4.14 o                         
   1   2  31         27.18         34.30         3.23 o                         
   2   2  31         22.23         28.40         3.29 o                         
   3   2  31         23.42         27.48         3.42 o                         
   4   2  31         11.59          8.25         3.32 o                         
   5   2  31        163.68        162.56         9.26 o                         
   1   3  31          0.97         -2.90         2.90 o                         
   2   3  31         21.37         21.91         3.28 o                         
   3   3  31         77.62         63.13         4.15 o                         
   4   3  31          4.18          3.17         3.95 o                         
   5   3  31         13.82         18.61         4.60 o                         
   0   4  31          0.55         -4.08         4.26 o                         
   1   4  31         37.47         35.31         3.80 o                         
   2   4  31         71.86         70.40         4.24 o                         
   3   4  31         30.32         40.43         3.71 o                         
   4   4  31        245.85        253.94         8.79 o                         
   5   4  31         29.44         44.82         8.36 o                         
   1   5  31          1.67          1.71         3.58 o                         
   2   5  31        697.56        733.01        13.74 o                         
   3   5  31          9.26         11.61         3.53 o                         
   4   5  31         27.22         27.46         4.76 o                         
   0   6  31        145.87        158.87         9.03 o                         
   1   6  31        267.52        265.94         8.39 o                         
   2   6  31          1.01         -3.74         3.74 o                         
   3   6  31         12.49          6.30         3.62 o                         
   4   6  31        538.30        544.37        15.26 o                         
   1   7  31          5.24          1.68         3.98 o                         
   2   7  31        174.76        178.90         7.73 o                         
   3   7  31          1.96          0.50         4.37 o                         
   0   8  31          0.01          9.53         9.10 o                         
   1   8  31         35.73         38.56         5.60 o                         
   2   8  31          0.09         -3.11         4.78 o                         
   0   0  32       1307.82       1185.94        49.41 o                         
   1   0  32          9.20          9.52         4.28 o                         
   2   0  32        473.09        403.04        12.75 o                         
   3   0  32         75.19         66.93         6.28 o                         
   4   0  32         47.70         61.59         5.88 o                         
   5   0  32         92.87         61.52        13.08 o                         
   1   1  32         17.32         13.42         3.15 o                         
   2   1  32          2.77          8.50         3.20 o                         
   3   1  32         18.28         15.59         3.40 o                         
   4   1  32          5.20         -1.74         3.54 o                         
   5   1  32         40.32         45.89         8.56 o                         
   0   2  32         44.08         41.19         6.30 o                         
   1   2  32         59.65         59.80         4.24 o                         
   2   2  32          0.22          2.19         3.79 o                         
   3   2  32          4.77         -0.39         3.82 o                         
   4   2  32          0.28         -3.22         4.07 o                         
   1   3  32         12.62         16.73         3.65 o                         
   2   3  32          1.13          1.15         3.24 o                         
   3   3  32          0.00          1.87         3.38 o                         
   4   3  32         89.14        101.11         6.47 o                         
   0   4  32          0.08          1.16         5.62 o                         
   1   4  32         16.29         15.75         3.77 o                         
   2   4  32         10.62         15.94         3.53 o                         
   3   4  32         51.41         58.64         4.26 o                         
   4   4  32         23.03         33.46         4.88 o                         
   1   5  32         44.98         44.32         4.36 o                         
   2   5  32         26.87         32.39         4.67 o                         
   3   5  32        181.97        212.53         7.35 o                         
   0   6  32         97.40        113.43        18.88 o                         
   1   6  32        392.06        445.93        11.27 o                         
   2   6  32         28.49         32.99         4.47 o                         
   3   6  32         45.59         50.07         5.15 o                         
   1   7  32          0.61          1.21         4.58 o                         
   2   7  32         46.35         50.18         4.83 o                         
   0   8  32          9.20          2.66        10.66 o                         
   1   1  33          0.46          4.42         3.90 o                         
   2   1  33         84.88         68.78         4.22 o                         
   3   1  33         90.10        120.72         7.31 o                         
   4   1  33          5.62          1.74         4.29 o                         
   0   2  33        129.25        113.95         9.99 o                         
   1   2  33          0.18         -2.36         3.56 o                         
   2   2  33         38.98         32.88         3.81 o                         
   3   2  33         49.77         61.08         4.31 o                         
   4   2  33          1.56          1.34         4.45 o                         
   1   3  33         24.80         35.70         4.14 o                         
   2   3  33         14.54         15.18         3.94 o                         
   3   3  33          8.30          6.52         3.72 o                         
   0   4  33         52.91         70.26         7.31 o                         
   1   4  33          0.13          3.35         3.88 o                         
   2   4  33         49.58         62.38         4.82 o                         
   3   4  33         36.92         43.10         4.17 o                         
   1   5  33         14.53         15.47         4.25 o                         
   2   5  33         28.21         31.16         4.51 o                         
   0   6  33         10.14         28.18         7.07 o                         
   1   6  33         65.69         81.04         6.63 o                         
   2   6  33        109.37        116.94         7.55 o                         
   0   0  34          8.64          6.06         8.48 o                         
   1   0  34        219.01        257.06        16.59 o                         
   2   0  34         13.30         14.62         5.24 o                         
   3   0  34         22.43         27.28         5.72 o                         
   1   1  34          0.65          6.80         4.14 o                         
   2   1  34         22.46         22.22         4.17 o                         
   3   1  34         34.09         36.77         4.15 o                         
   0   2  34          4.75          9.31         6.06 o                         
   1   2  34          0.59         -3.89         4.14 o                         
   2   2  34          1.69          1.01         4.06 o                         
   3   2  34         22.53         18.46         4.08 o                         
   1   3  34          0.03          0.52         4.32 o                         
   2   3  34          4.53          6.55         4.18 o                         
   0   4  34          6.92         15.41         6.41 o                         
   1   4  34          0.19         -4.39         4.39 o                         
   2   4  34         22.71         26.52         4.53 o                         
   1   5  34         18.55         31.04         5.07 o                         
   1   1  35         30.51         36.77         5.04 o                         
   0   2  35         83.21         85.68        22.40 o                         
   1   2  35          6.14          6.21         4.63 o                         
                                                                                
